# Supplementary material for: A large-scale multi-ancestry genome-wide association study of chronic prostatitis/chronic pelvic pain syndrome in men
Source: Nat Commun. 2026 Jan 9;17:343. doi: 10.1038/s41467-025-64954-2 (PMC12789528; doi:10.1038/s41467-025-64954-2)
Supplement: Supplementary file 3 — Supplementary Dataset 1 [file 41467_2025_64954_MOESM3_ESM.xlsx]

## Sheet: SD1
Supplementary Data 1. Genome-wide significant loci (cross-ancestry)
								Cross-Ancestry Meta (N= 590,625)		EUR (N= 430,224)		HIS (N= 46,997)		AFR (N= 106,050)
	Lead SNP	Chr	Start	Stop	A1	A2	A1 Freq (EUR)	OR	P	OR	P	OR	P	OR	P	Mapped genes
1	rs144707855	2	52061098	53900128	G	A	0.002437	0.8632	0.3187	0.913319	0.559465	0.439264	3.80102e-08	0.514562	0.157779	GPR75-ASB3, ASB3
2	rs465498	5	1302113	1356771	G	A	0.438107	0.9324	7.55e-09	0.934887	3.45772e-06	0.904894	0.04539	0.932138	0.00412031	NKD2, TERT, CLPTM1L
3	rs6481483	10	27977627	28117922	C	T	0.826582	1.0928	9.735e-09	1.10893	1.15878e-07	1.15058	0.0186458	1.05044	0.0741123	PTCHD3, MKX, ARMC4
4	rs10886893	10	123007026	123054018	C	T	0.232405	1.1132	1.678e-12	1.11206	2.1112e-10	1.1074	0.0571334	1.13191	0.0229731	FGFR2
5	rs157165	13	51064533	51170793	T	C	0.228871	1.0896	3.613e-09	1.0728	3.14623e-05	1.15612	0.0201944	1.13756	0.00011317	PHF11, RCBTB1, EBPL, DLEU1, DLEU7, RNASEH2B, PGLYRP2
6	rs11084596	19	32104979	32104979	C	T	0.390011	0.9171	2.954e-11	0.909564	4.28716e-10	0.94415	0.257796	0.935952	0.0220171
7	rs174776	19	51340794	51378273	C	T	0.853474	1.1672	7.462e-17	1.15778	1.01065e-11	1.39302	4.40829e-08	1.10769	0.0160232	LRRC4B, GPR32, C19orf48, KLK15, KLK3, KLK2, AC037199.1, KLK4, KLK7, CTU1, IGLON5, VSIG10L, CLDND2, NKG7
7	rs2569753	19	51340794	51378273	C	T	0.587609	0.9253	6.98e-10	0.90238	4.07193e-12	0.943097	0.23274	1.00464	0.867078	LRRC4B, GPR32, C19orf48, KLK15, KLK3, KLK2, AC037199.1, KLK4, KLK7, CTU1, IGLON5, VSIG10L, CLDND2, NKG7
7	rs2739459	19	51340794	51378273	A	G	0.53697	1.0957	3.414e-14	1.09565	3.17088e-10	1.19942	9.81499e-05	1.0692	0.00615886	LRRC4B, GPR32, C19orf48, KLK15, KLK3, KLK2, AC037199.1, KLK4, KLK7, CTU1, IGLON5, VSIG10L, CLDND2, NKG7
7	rs375451274	19	51340794	51378273	CT	C	0.209426	0.9061	6.826e-09	0.904464	4.03283e-08	0.973628	0.696784	0.877437	0.022397	LRRC4B, GPR32, C19orf48, KLK15, KLK3, KLK2, AC037199.1, KLK4, KLK7, CTU1, IGLON5, VSIG10L, CLDND2, NKG7
7	rs62113214	19	51340794	51378273	G	T	0.0745946	0.8056	1.723e-14	0.818417	3.59087e-12	0.658694	0.000850374	0.719148	0.0079325	LRRC4B, GPR32, C19orf48, KLK15, KLK3, KLK2, AC037199.1, KLK4, KLK7, CTU1, IGLON5, VSIG10L, CLDND2, NKG7
7	rs79435423	19	51340794	51378273	T	C	0.068319	1.1495	4.551e-09	1.17245	9.94123e-09	1.10365	0.335347	1.07026	0.224622	LRRC4B, GPR32, C19orf48, KLK15, KLK3, KLK2, AC037199.1, KLK4, KLK7, CTU1, IGLON5, VSIG10L, CLDND2, NKG7
8	rs5969749	X	16787248	16886581	C	T	0.403877	1.058	1.783e-10	0.949	6.39735e-07	0.925	0.0241168	0.938	0.000720792	GRPR, MAGEB17, CTPS2, SYAP1, TXLNG, RBBP7, REPS2
9	rs9698636	X	17816933	17831188	A	C	0.0478527	0.894	4.138e-09	0.9	3.39563e-05	0.819	0.0223244	0.896	0.000109456	SCML1, RAI2, SCML2
Abbreviations: SNP = single nucleotide polymorphism, Chr = chromosome; Position = base pair position on chromosome (hg19/GR37 Human Genome Build); A1 = Allele 1 (coded); A2 = Allele 2; A1 Freq = frequency; OR = Odds Ratio; P = p-value. Regression estimates tested using a two-sided z-test.
