# Supplementary material for: A large-scale multi-ancestry genome-wide association study of chronic prostatitis/chronic pelvic pain syndrome in men
Source: Nat Commun. 2026 Jan 9;17:343. doi: 10.1038/s41467-025-64954-2 (PMC12789528; doi:10.1038/s41467-025-64954-2)
Supplement: Supplementary file 4 — Supplementary Dataset 2 [file 41467_2025_64954_MOESM4_ESM.xlsx]

## Sheet: SD2
Supplementary Data 2. Annotation of potentially regulatory SNPs associated with CP/CPPS
GENE	CHR	NSNPS	NPARAM	N	ZSTAT	P	SYMBOL
ENSG00000142515	19	43	10	430306	7.0924	6.5919e-13	KLK3
ENSG00000167751	19	125	19	430306	6.4972	4.0914e-11	KLK2
ENSG00000120008	10	231	11	430306	4.7955	8.1152e-07	WDR11
ENSG00000049656	5	88	13	430306	4.3076	8.2526e-06	CLPTM1L
ENSG00000106003	7	43	12	430306	4.2851	9.1308e-06	LFNG
ENSG00000150051	10	174	18	430306	4.2416	1.1098e-05	MKX
ENSG00000177311	3	283	27	430306	4.0805	2.2466e-05	ZBTB38
ENSG00000160014	19	20	7	430306	3.9246	4.3443e-05	CALM3
ENSG00000109586	4	313	31	430306	3.8904	5.0043e-05	GALNT7
ENSG00000135111	12	32	11	430306	3.8457	6.011e-05	TBX3
ENSG00000077080	7	16	7	430306	3.7675	8.2429e-05	ACTL6B
ENSG00000099974	22	14	5	430306	3.7374	9.2968e-05	DDTL
ENSG00000099977	22	4	2	430306	3.7209	9.925e-05	DDT
ENSG00000139910	14	295	12	430306	3.7101	0.0001036	NOVA1
ENSG00000140092	14	267	31	430306	3.6866	0.00011366	FBLN5
ENSG00000136104	13	116	19	430306	3.6442	0.00013412	RNASEH2B
ENSG00000198417	16	8	4	430306	3.6322	0.00014051	MT1F
ENSG00000106682	7	26	10	430306	3.56	0.0001854	EIF4H
ENSG00000167720	17	36	9	430306	3.5191	0.00021655	SRR
ENSG00000035687	1	125	19	430306	3.5095	0.00022444	ADSS
ENSG00000131914	1	42	12	430306	3.4983	0.00023409	LIN28A
ENSG00000173914	11	15	7	430306	3.486	0.00024513	RBM4B
ENSG00000259471	15	485	46	430306	3.4753	0.00025511	RP11-321F6.1
ENSG00000149792	11	6	3	430306	3.4645	0.00026562	MRPL49
ENSG00000177947	11	12	5	430306	3.4295	0.00030233	ODF3
ENSG00000103241	16	17	7	430306	3.4241	0.00030842	FOXF1
ENSG00000119866	2	169	32	430306	3.412	0.00032238	BCL11A
ENSG00000176887	2	14	6	430306	3.3965	0.00034129	SOX11
ENSG00000197362	7	52	10	430306	3.3915	0.00034752	ZNF786
ENSG00000066032	2	4857	271	430306	3.388	0.00035207	CTNNA2
ENSG00000167685	19	84	13	430306	3.3662	0.00038103	ZNF444
ENSG00000106330	7	7	1	430306	3.3656	0.00038191	MOSPD3
ENSG00000176124	13	1769	92	430306	3.3636	0.00038462	DLEU1
ENSG00000174080	11	15	3	430306	3.3624	0.00038633	CTSF
ENSG00000138376	2	498	37	430306	3.3572	0.00039371	BARD1
ENSG00000197024	7	194	14	430306	3.3345	0.00042733	ZNF398
ENSG00000169126	10	566	23	430306	3.3315	0.0004319	ARMC4
ENSG00000147324	8	548	32	430306	3.3263	0.00044005	MFHAS1
ENSG00000170011	3	1527	58	430306	3.2931	0.00049538	MYRIP
ENSG00000187626	6	35	9	430306	3.2596	0.00055789	ZKSCAN4
ENSG00000168309	3	286	30	430306	3.2588	0.00055951	FAM107A
ENSG00000130956	9	89	10	430306	3.2538	0.00056942	HABP4
ENSG00000248643	11	33	10	430306	3.2273	0.00062477	RBM14-RBM4
ENSG00000166170	14	10	2	430306	3.2233	0.00063369	BAG5
ENSG00000138050	2	124	11	430306	3.2023	0.00068178	THUMPD2
ENSG00000163491	3	874	22	430306	3.1816	0.00073239	NEK10
ENSG00000106327	7	40	8	430306	3.1621	0.00078315	TFR2
ENSG00000204947	7	61	8	430306	3.1546	0.00080368	ZNF425
ENSG00000167460	19	96	15	430306	3.1516	0.00081192	TPM4
ENSG00000160298	21	78	16	430306	3.1306	0.00087232	C21orf58
ENSG00000084073	1	47	11	430306	3.1267	0.00088377	ZMPSTE24
ENSG00000197106	1	126	17	430306	3.1251	0.00088864	SLC6A17
ENSG00000173992	11	16	6	430306	3.1214	0.00090002	CCS
ENSG00000151693	2	429	24	430306	3.0904	0.0009995	ASAP2
ENSG00000110955	12	12	3	430306	3.0831	0.0010242	ATP5B
ENSG00000081377	9	138	21	430306	3.0794	0.0010371	CDC14B
ENSG00000158710	1	21	7	430306	3.0707	0.0010677	TAGLN2
ENSG00000138347	10	484	34	430306	3.0337	0.0012077	MYPN
ENSG00000082068	5	874	22	430306	3.0028	0.0013374	WDR70
ENSG00000253457	8	14	4	430306	2.9953	0.0013708	SMIM18
ENSG00000171860	12	11	4	430306	2.9917	0.0013872	C3AR1
ENSG00000104369	8	172	25	430306	2.9852	0.0014172	JPH1
ENSG00000141258	17	169	25	430306	2.9773	0.0014541	SGSM2
ENSG00000173933	11	57	14	430306	2.9743	0.0014682	RBM4
ENSG00000170961	8	81	9	430306	2.9581	0.0015477	HAS2
ENSG00000197498	6	262	12	430306	2.9464	0.0016077	RPF2
ENSG00000177963	11	26	8	430306	2.9445	0.0016173	RIC8A
ENSG00000174775	11	28	5	430306	2.9371	0.0016563	HRAS
ENSG00000129187	4	145	18	430306	2.9224	0.0017366	DCTD
ENSG00000268964	19	9	3	430306	2.9126	0.0017924	ERVV-2
ENSG00000036257	2	319	16	430306	2.9024	0.0018516	CUL3
ENSG00000149428	11	23	7	430306	2.8955	0.0018927	HYOU1
ENSG00000106034	7	817	32	430306	2.8946	0.001898	CPED1
ENSG00000173020	11	21	6	430306	2.8944	0.0018992	ADRBK1
ENSG00000040341	8	1047	39	430306	2.8864	0.0019484	STAU2
ENSG00000177951	11	60	14	430306	2.8861	0.00195	BET1L
ENSG00000146857	7	45	5	430306	2.8833	0.0019679	STRA8
ENSG00000007047	19	826	61	430306	2.8781	0.0020003	MARK4
ENSG00000180043	19	23	5	430306	2.8647	0.0020872	FAM71E2
ENSG00000152154	2	74	7	430306	2.845	0.0022203	TMEM178A
ENSG00000169515	19	9	5	430306	2.8386	0.0022659	CCDC8
ENSG00000188761	1	23	6	430306	2.8355	0.0022876	BCL2L15
ENSG00000080166	13	158	18	430306	2.8351	0.0022906	DCT
ENSG00000115419	2	135	17	430306	2.8323	0.002311	GLS
ENSG00000170776	15	1366	37	430306	2.8291	0.0023338	AKAP13
ENSG00000164039	4	51	6	430306	2.8235	0.0023752	BDH2
ENSG00000164190	5	259	22	430306	2.8184	0.0024133	NIPBL
ENSG00000156482	8	64	13	430306	2.8163	0.0024291	RPL30
ENSG00000184557	17	6	3	430306	2.8131	0.0024533	SOCS3
ENSG00000239474	2	39	13	430306	2.813	0.0024539	KLHL41
ENSG00000025423	12	58	13	430306	2.8108	0.002471	HSD17B6
ENSG00000139508	13	34	5	430306	2.8098	0.0024783	SLC46A3
ENSG00000117676	1	99	12	430306	2.8085	0.0024885	RPS6KA1
ENSG00000163093	2	135	20	430306	2.8018	0.0025411	BBS5
ENSG00000251569	2	135	20	430306	2.8018	0.0025411	RP11-724O16.1
ENSG00000104755	8	216	24	430306	2.798	0.0025712	ADAM2
ENSG00000163013	2	54	17	430306	2.7965	0.0025833	FBXO41
ENSG00000188529	1	10	4	430306	2.7933	0.0026086	SRSF10
ENSG00000179088	12	638	31	430306	2.7915	0.0026229	C12orf42
ENSG00000243627	21	1	1	430306	2.7858	0.0026697	AP000322.53
ENSG00000047617	12	1543	98	430306	2.78	0.0027179	ANO2
ENSG00000185313	3	352	28	430306	2.7789	0.0027275	SCN10A
ENSG00000166068	15	377	10	430306	2.7736	0.0027722	SPRED1
ENSG00000106780	9	128	13	430306	2.7671	0.0028275	MEGF9
ENSG00000143155	1	67	7	430306	2.7637	0.0028579	TIPRL
ENSG00000137185	6	30	8	430306	2.7563	0.0029228	ZSCAN9
ENSG00000184898	2	34	6	430306	2.756	0.0029255	RBM43
ENSG00000099866	19	80	18	430306	2.7518	0.0029633	MADCAM1
ENSG00000183914	17	282	30	430306	2.7505	0.002975	DNAH2
ENSG00000157110	8	356	20	430306	2.7499	0.0029806	RBPMS
ENSG00000110958	12	62	12	430306	2.7488	0.002991	PTGES3
ENSG00000173120	11	171	22	430306	2.7485	0.0029933	KDM2A
ENSG00000197265	8	183	19	430306	2.7475	0.0030024	GTF2E2
ENSG00000163530	3	57	14	430306	2.7464	0.0030125	DPPA2
ENSG00000187720	15	2376	163	430306	2.7426	0.0030479	THSD4
ENSG00000173253	9	38	9	430306	2.7396	0.0030753	DMRT2
ENSG00000135862	1	506	10	430306	2.7388	0.0030832	LAMC1
ENSG00000134262	1	17	6	430306	2.7382	0.0030892	AP4B1
ENSG00000117682	1	68	15	430306	2.7365	0.0031051	DHDDS
ENSG00000187151	11	69	12	430306	2.7316	0.0031515	ANGPTL5
ENSG00000125998	20	8	2	430306	2.729	0.0031766	FAM83C
ENSG00000214357	5	156	24	430306	2.7289	0.0031772	NEURL1B
ENSG00000167562	19	180	28	430306	2.7242	0.0032226	ZNF701
ENSG00000116717	1	8	2	430306	2.7113	0.0033506	GADD45A
ENSG00000149735	11	2	1	430306	2.6951	0.0035187	GPHA2
ENSG00000119041	2	51	13	430306	2.6898	0.0035747	GTF3C3
ENSG00000100302	22	38	8	430306	2.6874	0.0036001	RASD2
ENSG00000197555	14	648	35	430306	2.6836	0.0036414	SIPA1L1
ENSG00000057935	2	633	21	430306	2.6819	0.0036597	MTA3
ENSG00000104332	8	127	16	430306	2.6815	0.0036643	SFRP1
ENSG00000163655	3	227	13	430306	2.6815	0.0036646	GMPS
ENSG00000108753	17	188	45	430306	2.6805	0.0036759	HNF1B
ENSG00000189266	1	8	2	430306	2.6778	0.0037051	PNRC2
ENSG00000240972	22	4	1	430306	2.6747	0.0037393	MIF
ENSG00000156486	8	3	2	430306	2.6701	0.0037918	KCNS2
ENSG00000101444	20	35	3	430306	2.6667	0.0038295	AHCY
ENSG00000138386	2	110	15	430306	2.6663	0.0038348	NAB1
ENSG00000196531	12	29	6	430306	2.6624	0.0038793	NACA
ENSG00000204381	11	32	6	430306	2.6567	0.0039459	LAYN
ENSG00000104221	8	9	2	430306	2.6531	0.0039883	BRF2
ENSG00000205336	16	246	52	430306	2.6496	0.0040298	GPR56
ENSG00000172932	11	22	7	430306	2.6474	0.0040561	ANKRD13D
ENSG00000007174	17	1065	84	430306	2.6381	0.0041691	DNAH9
ENSG00000224997	14	2	1	430306	2.6377	0.0041729	AL049840.1
ENSG00000153885	19	56	16	430306	2.6276	0.0042997	KCTD15
ENSG00000064547	19	4	1	430306	2.6229	0.0043596	LPAR2
ENSG00000138378	2	254	26	430306	2.6217	0.0043749	STAT4
ENSG00000256053	14	125	14	430306	2.6207	0.0043877	APOPT1
ENSG00000183605	10	83	9	430306	2.6143	0.0044703	SFXN4
ENSG00000148841	10	55	9	430306	2.6116	0.0045059	ITPRIP
ENSG00000175143	1	1	1	430306	2.6114	0.0045091	OR2T1
ENSG00000149809	11	9	2	430306	2.6112	0.0045111	TM7SF2
ENSG00000109685	4	88	36	430306	2.6032	0.0046185	WHSC1
ENSG00000179715	12	522	45	430306	2.6028	0.004623	PCED1B
ENSG00000149823	11	37	11	430306	2.6024	0.0046289	VPS51
ENSG00000100249	22	11	7	430306	2.6018	0.0046364	C22orf31
ENSG00000170430	10	1359	59	430306	2.5892	0.0048105	MGMT
ENSG00000050767	5	1521	122	430306	2.5863	0.004851	COL23A1
ENSG00000145743	5	1332	40	430306	2.5862	0.0048526	FBXL17
ENSG00000110851	12	84	8	430306	2.5859	0.0048568	PRDM4
ENSG00000101440	20	116	7	430306	2.5841	0.0048823	ASIP
ENSG00000106125	7	498	33	430306	2.5799	0.0049409	FAM188B
ENSG00000170236	15	176	18	430306	2.5724	0.0050494	USP50
ENSG00000137221	6	61	7	430306	2.57	0.0050843	TJAP1
ENSG00000160307	21	29	7	430306	2.5699	0.0050867	S100B
ENSG00000187815	1	57	10	430306	2.5673	0.0051253	ZFP69
ENSG00000254959	7	572	31	430306	2.5631	0.0051872	INMT-FAM188B
ENSG00000267706	19	17	6	430306	2.5585	0.0052565	CTD-2105E13.6
ENSG00000167721	17	22	7	430306	2.5583	0.0052596	TSR1
ENSG00000205821	17	31	6	430306	2.5569	0.0052801	AC006435.1
ENSG00000052126	12	695	32	430306	2.5532	0.0053367	PLEKHA5
ENSG00000198855	12	23	8	430306	2.5525	0.0053477	FICD
ENSG00000176624	18	117	11	430306	2.5487	0.0054062	MEX3C
ENSG00000198056	12	34	6	430306	2.5456	0.0054547	PRIM1
ENSG00000162139	11	57	12	430306	2.5422	0.0055076	NEU3
ENSG00000165983	10	308	20	430306	2.5412	0.005524	PTER
ENSG00000196427	1	2	1	430306	2.5323	0.0056652	NBPF4
ENSG00000169592	16	30	6	430306	2.5291	0.0057176	INO80E
ENSG00000101439	20	35	3	430306	2.5287	0.0057245	CST3
ENSG00000164104	4	7	2	430306	2.5245	0.0057929	HMGB2
ENSG00000188800	1	8	5	430306	2.5222	0.0058306	TMCO2
ENSG00000167105	17	35	12	430306	2.5221	0.0058327	TMEM92
ENSG00000148834	10	74	15	430306	2.5215	0.0058433	GSTO1
ENSG00000174516	11	18	4	430306	2.5193	0.0058798	PELI3
ENSG00000164751	8	56	12	430306	2.5192	0.005881	PEX2
ENSG00000126215	14	34	8	430306	2.5181	0.0058994	XRCC3
ENSG00000114784	3	9	2	430306	2.5149	0.0059525	EIF1B
ENSG00000204052	6	8	2	430306	2.5128	0.0059891	LRRC73
ENSG00000138035	2	246	28	430306	2.5112	0.0060163	PNPT1
ENSG00000143319	1	14	7	430306	2.5104	0.0060296	ISG20L2
ENSG00000187545	1	1	1	430306	2.5069	0.00609	PRAMEF10
ENSG00000174483	11	47	5	430306	2.5053	0.0061181	BBS1
ENSG00000149932	16	52	6	430306	2.5009	0.0061941	TMEM219
ENSG00000185522	11	32	9	430306	2.4919	0.0063538	C11orf35
ENSG00000256349	11	51	6	430306	2.4902	0.0063842	CTD-3074O7.11
ENSG00000197852	1	271	29	430306	2.4878	0.0064259	FAM212B
ENSG00000198824	13	29	5	430306	2.4876	0.0064295	CHAMP1
ENSG00000144824	3	964	51	430306	2.4869	0.0064436	PHLDB2
ENSG00000171298	17	123	14	430306	2.4834	0.0065069	GAA
ENSG00000171855	9	1	1	430306	2.4814	0.0065443	IFNB1
ENSG00000268421	10	3	1	430306	2.4785	0.0065969	AL355531.2
ENSG00000187944	2	7	3	430306	2.4761	0.0066421	C2orf66
ENSG00000095261	9	41	7	430306	2.4751	0.0066602	PSMD5
ENSG00000151812	14	1880	84	430306	2.4727	0.0067041	SLC35F4
ENSG00000010282	3	26	7	430306	2.4721	0.0067162	HHATL
ENSG00000171777	19	53	11	430306	2.472	0.0067182	RASGRP4
ENSG00000175336	12	3	2	430306	2.4703	0.0067506	APOF
ENSG00000172766	13	179	13	430306	2.4702	0.0067523	NAA16
ENSG00000006116	16	375	53	430306	2.4682	0.0067897	CACNG3
ENSG00000254986	11	58	5	430306	2.4673	0.0068072	DPP3
ENSG00000080823	14	236	20	430306	2.4644	0.0068621	MOK
ENSG00000196218	19	539	36	430306	2.4616	0.006916	RYR1
ENSG00000212719	17	45	12	430306	2.4534	0.0070758	C17orf51
ENSG00000118655	1	14	5	430306	2.4529	0.0070847	DCLRE1B
ENSG00000110900	12	271	36	430306	2.452	0.0071024	TSPAN11
ENSG00000198300	19	51	10	430306	2.4505	0.007132	PEG3
ENSG00000116580	1	177	14	430306	2.4502	0.0071389	GON4L
ENSG00000104814	19	76	11	430306	2.4496	0.0071513	MAP4K1
ENSG00000167034	8	11	4	430306	2.4463	0.0072164	NKX3-1
ENSG00000218537	22	27	7	430306	2.4426	0.0072916	AP000350.4
ENSG00000163092	2	1459	38	430306	2.4424	0.0072942	XIRP2
ENSG00000114248	3	82	12	430306	2.4417	0.0073099	LRRC31
ENSG00000172354	7	10	6	430306	2.4416	0.0073114	GNB2
ENSG00000186407	17	50	10	430306	2.4414	0.0073146	CD300E
ENSG00000197601	11	154	22	430306	2.4401	0.0073409	FAR1
ENSG00000005513	16	26	6	430306	2.4325	0.0074971	SOX8
ENSG00000185104	1	771	27	430306	2.432	0.0075084	FAF1
ENSG00000011198	3	127	13	430306	2.4313	0.0075223	ABHD5
ENSG00000127362	7	2	1	430306	2.43	0.0075492	TAS2R3
ENSG00000185627	11	111	15	430306	2.4292	0.0075661	PSMD13
ENSG00000084463	12	33	8	430306	2.4279	0.0075936	WBP11
ENSG00000149930	16	25	4	430306	2.427	0.0076125	TAOK2
ENSG00000104626	8	491	32	430306	2.4264	0.0076251	ERI1
ENSG00000135272	7	182	32	430306	2.4261	0.0076311	MDFIC
ENSG00000135951	2	472	21	430306	2.4252	0.0076492	TSGA10
ENSG00000160193	21	192	20	430306	2.4233	0.0076891	WDR4
ENSG00000250741	2	78	14	430306	2.4213	0.007733	NT5C1B-RDH14
ENSG00000185013	2	78	14	430306	2.4213	0.007733	NT5C1B
ENSG00000105717	19	96	15	430306	2.4193	0.007775	PBX4
ENSG00000212998	8	1	1	430306	2.4178	0.0078084	RBM12B-AS1
ENSG00000115468	2	263	26	430306	2.4162	0.0078423	EFHD1
ENSG00000167693	17	1111	128	430306	2.4158	0.0078504	NXN
ENSG00000079435	19	16	8	430306	2.4156	0.0078548	LIPE
ENSG00000242372	20	20	3	430306	2.415	0.0078668	EIF6
ENSG00000175003	6	113	25	430306	2.4126	0.0079188	SLC22A1
ENSG00000137078	9	2	1	430306	2.4119	0.0079355	SIT1
ENSG00000132676	1	65	10	430306	2.4085	0.0080099	DAP3
ENSG00000154174	3	89	14	430306	2.4076	0.0080292	TOMM70A
ENSG00000184571	22	238	27	430306	2.4074	0.008033	PIWIL3
ENSG00000268948	19	1	1	430306	2.4047	0.0080936	AC004017.1
ENSG00000183161	11	7	4	430306	2.403	0.0081298	FANCF
ENSG00000137871	15	622	27	430306	2.397	0.0082657	ZNF280D
ENSG00000081026	1	663	30	430306	2.3931	0.0083533	MAGI3
ENSG00000119640	14	30	4	430306	2.3921	0.0083763	ACYP1
ENSG00000189350	2	420	30	430306	2.3914	0.0083932	FAM179A
ENSG00000176742	11	2	1	430306	2.3888	0.008452	OR51V1
ENSG00000149929	16	3	2	430306	2.3831	0.0085831	HIRIP3
ENSG00000174136	5	75	11	430306	2.382	0.0086101	RGMB
ENSG00000139053	12	31	7	430306	2.3808	0.0086387	PDE6H
ENSG00000110619	11	179	16	430306	2.3796	0.0086664	CARS
ENSG00000160294	21	178	22	430306	2.3794	0.0086715	MCM3AP
ENSG00000174547	11	32	8	430306	2.378	0.0087026	MRPL11
ENSG00000173557	2	44	8	430306	2.3773	0.0087204	C2orf70
ENSG00000104883	19	105	15	430306	2.3772	0.0087234	PEX11G
ENSG00000155542	5	49	6	430306	2.3764	0.0087419	SETD9
ENSG00000174165	11	54	6	430306	2.3755	0.0087631	ZDHHC24
ENSG00000197353	8	9	2	430306	2.3721	0.0088444	LYPD2
ENSG00000134242	1	104	14	430306	2.372	0.0088462	PTPN22
ENSG00000172380	1	323	28	430306	2.3719	0.0088476	GNG12
ENSG00000183655	15	138	21	430306	2.3712	0.0088654	KLHL25
ENSG00000104998	19	68	10	430306	2.3702	0.0088887	IL27RA
ENSG00000085274	3	21	4	430306	2.3698	0.0088982	MYNN
ENSG00000150636	18	1167	68	430306	2.3698	0.0088987	CCDC102B
ENSG00000250424	7	227	40	430306	2.3692	0.0089128	AQP1
ENSG00000266714	17	207	27	430306	2.3674	0.0089571	MYO15B
ENSG00000181804	3	2128	156	430306	2.3654	0.0090043	SLC9A9
ENSG00000129173	11	35	13	430306	2.3654	0.0090064	E2F8
ENSG00000171453	6	37	7	430306	2.3649	0.0090168	POLR1C
ENSG00000113360	5	344	26	430306	2.363	0.0090635	DROSHA
ENSG00000116299	1	354	36	430306	2.3623	0.0090818	KIAA1324
ENSG00000095015	5	228	20	430306	2.3621	0.0090855	MAP3K1
ENSG00000107443	10	33	10	430306	2.3613	0.0091053	CCNJ
ENSG00000170085	5	271	16	430306	2.3602	0.0091331	SIMC1
ENSG00000101337	20	130	10	430306	2.3597	0.0091438	TM9SF4
ENSG00000149089	11	349	15	430306	2.3576	0.0091965	APIP
ENSG00000182362	21	91	8	430306	2.3572	0.0092075	YBEY
ENSG00000101292	20	163	7	430306	2.3569	0.0092152	PROKR2
ENSG00000240583	7	232	41	430306	2.3563	0.0092281	AQP1
ENSG00000119185	2	50	7	430306	2.3561	0.0092328	ITGB1BP1
ENSG00000109220	4	82	10	430306	2.3535	0.0092989	CHIC2
ENSG00000149483	11	5	3	430306	2.3532	0.0093058	TMEM138
ENSG00000099617	19	36	6	430306	2.3502	0.0093811	EFNA2
ENSG00000197150	7	55	10	430306	2.35	0.009387	ABCB8
ENSG00000155111	6	466	26	430306	2.3486	0.0094208	CDK19
ENSG00000179909	19	34	7	430306	2.3481	0.0094341	ZNF154
ENSG00000147853	9	202	22	430306	2.3449	0.0095161	AK3
ENSG00000149679	20	96	12	430306	2.3439	0.0095424	CABLES2
ENSG00000273269	2	537	50	430306	2.3408	0.009621	RP11-761B3.1
ENSG00000108829	17	79	10	430306	2.3392	0.0096622	LRRC59
ENSG00000155545	5	196	21	430306	2.3391	0.009664	MIER3
ENSG00000101412	20	17	9	430306	2.3362	0.0097392	E2F1
ENSG00000131126	19	56	7	430306	2.3359	0.0097494	TEX101
ENSG00000146670	11	48	13	430306	2.3356	0.0097562	CDCA5
ENSG00000126214	14	374	22	430306	2.3328	0.0098299	KLC1
ENSG00000197324	14	10	4	430306	2.3321	0.0098474	LRP10
ENSG00000106683	7	80	12	430306	2.3321	0.0098475	LIMK1
ENSG00000160305	21	459	29	430306	2.3315	0.0098626	DIP2A
ENSG00000141527	17	162	33	430306	2.3313	0.0098694	CARD14
ENSG00000173156	11	32	7	430306	2.3308	0.0098811	RHOD
ENSG00000178084	3	30	7	430306	2.3307	0.0098846	HTR3C
ENSG00000105251	19	48	8	430306	2.3303	0.0098958	SHD
ENSG00000132549	8	1710	23	430306	2.3299	0.009906	VPS13B
ENSG00000161328	11	103	16	430306	2.3299	0.0099067	LRRC56
ENSG00000124535	6	74	13	430306	2.3293	0.0099223	WRNIP1
ENSG00000114021	3	67	11	430306	2.3291	0.0099261	NIT2
ENSG00000075618	7	66	14	430306	2.3285	0.0099423	FSCN1
ENSG00000187066	11	7	3	430306	2.3254	0.010026	TMEM262
ENSG00000095319	9	66	7	430306	2.3236	0.010074	NUP188
ENSG00000143294	1	144	19	430306	2.3217	0.010125	PRCC
ENSG00000232629	6	48	5	430306	2.32	0.010169	HLA-DQB2
ENSG00000136045	12	83	12	430306	2.3132	0.010355	PWP1
ENSG00000173638	21	193	21	430306	2.3114	0.010406	SLC19A1
ENSG00000106028	7	131	4	430306	2.3105	0.010431	SSBP1
ENSG00000137038	9	379	38	430306	2.3101	0.010443	TMEM261
ENSG00000127364	7	3	1	430306	2.3087	0.010479	TAS2R4
ENSG00000130304	19	131	17	430306	2.3086	0.010483	SLC27A1
ENSG00000205670	21	5	2	430306	2.3083	0.010492	SMIM11
ENSG00000155099	8	90	13	430306	2.3081	0.010496	TMEM55A
ENSG00000184925	9	26	6	430306	2.3055	0.010569	LCN12
ENSG00000204632	6	69	7	430306	2.3029	0.010643	HLA-G
ENSG00000100300	22	32	5	430306	2.3012	0.010691	TSPO
ENSG00000153498	13	255	19	430306	2.2995	0.010738	SPACA7
ENSG00000175137	1	25	4	430306	2.299	0.010753	SH3BP5L
ENSG00000168454	18	14	6	430306	2.2971	0.010806	TXNDC2
ENSG00000181744	3	225	15	430306	2.2967	0.010819	C3orf58
ENSG00000148468	10	615	51	430306	2.2946	0.010879	FAM171A1
ENSG00000198914	2	7	2	430306	2.2939	0.010899	POU3F3
ENSG00000169715	16	8	4	430306	2.2919	0.010956	MT1E
ENSG00000160194	21	162	15	430306	2.2919	0.010956	NDUFV3
ENSG00000140798	16	62	12	430306	2.2916	0.010965	ABCC12
ENSG00000171681	12	378	23	430306	2.291	0.010981	ATF7IP
ENSG00000144821	3	382	32	430306	2.2898	0.011016	MYH15
ENSG00000162298	11	15	5	430306	2.2895	0.011025	SYVN1
ENSG00000173898	11	38	14	430306	2.2888	0.011045	SPTBN2
ENSG00000070366	17	683	26	430306	2.288	0.011069	SMG6
ENSG00000174796	4	84	14	430306	2.2872	0.011091	THAP6
ENSG00000141668	18	302	25	430306	2.2863	0.011119	CBLN2
ENSG00000168028	3	31	3	430306	2.2859	0.011129	RPSA
ENSG00000183808	8	22	4	430306	2.2859	0.011129	RBM12B
ENSG00000198454	9	18	2	430306	2.2813	0.011267	C9orf141
ENSG00000100711	14	45	10	430306	2.2799	0.011306	ZFYVE21
ENSG00000129566	14	201	29	430306	2.2797	0.011313	TEP1
ENSG00000081019	1	81	15	430306	2.2782	0.011358	RSBN1
ENSG00000189298	6	73	12	430306	2.2755	0.011437	ZKSCAN3
ENSG00000096080	6	44	7	430306	2.2739	0.011487	MRPS18A
ENSG00000197584	3	1798	92	430306	2.273	0.011513	KCNMB2
ENSG00000089558	17	32	8	430306	2.2723	0.011535	KCNH4
ENSG00000175899	12	134	9	430306	2.2703	0.011595	A2M
ENSG00000125848	20	34	10	430306	2.27	0.011604	FLRT3
ENSG00000178104	1	11	7	430306	2.27	0.011605	PDE4DIP
ENSG00000124532	6	133	11	430306	2.2691	0.011631	MRS2
ENSG00000162341	11	158	10	430306	2.2669	0.011697	TPCN2
ENSG00000167216	18	369	24	430306	2.2667	0.011705	KATNAL2
ENSG00000092036	14	22	3	430306	2.2663	0.011715	HAUS4
ENSG00000206181	18	15	4	430306	2.2654	0.011744	TCEB3B
ENSG00000147364	8	338	26	430306	2.2652	0.011749	FBXO25
ENSG00000123609	2	79	9	430306	2.2642	0.011781	NMI
ENSG00000169599	2	102	7	430306	2.2639	0.01179	NFU1
ENSG00000179580	16	11	2	430306	2.263	0.011819	RNF151
ENSG00000144659	3	45	8	430306	2.2628	0.011825	SLC25A38
ENSG00000170027	7	80	12	430306	2.2627	0.011828	YWHAG
ENSG00000171723	14	2410	19	430306	2.2626	0.011831	GPHN
ENSG00000149532	11	28	7	430306	2.2617	0.011857	CPSF7
ENSG00000129933	19	89	11	430306	2.2594	0.01193	MAU2
ENSG00000187772	6	204	29	430306	2.258	0.011974	LIN28B
ENSG00000090238	16	8	5	430306	2.2579	0.011976	YPEL3
ENSG00000119703	14	28	4	430306	2.2572	0.011999	ZC2HC1C
ENSG00000137338	6	64	13	430306	2.257	0.012005	PGBD1
ENSG00000168131	6	4	2	430306	2.255	0.012066	OR2B2
ENSG00000090447	16	26	5	430306	2.2519	0.012163	TFAP4
ENSG00000166128	15	193	24	430306	2.2517	0.012169	RAB8B
ENSG00000159763	7	18	4	430306	2.2517	0.01217	PIP
ENSG00000259132	14	58	7	430306	2.2499	0.012226	RP11-298I3.5
ENSG00000256463	18	59	14	430306	2.2462	0.012345	SALL3
ENSG00000154957	17	45	8	430306	2.2454	0.012372	ZNF18
ENSG00000128513	7	324	10	430306	2.2452	0.012378	POT1
ENSG00000143321	1	61	15	430306	2.2434	0.012436	HDGF
ENSG00000135404	12	7	3	430306	2.2427	0.012458	CD63
ENSG00000184378	3	9	2	430306	2.2426	0.012461	ACTRT3
ENSG00000100888	14	133	13	430306	2.2416	0.012494	CHD8
ENSG00000181523	17	67	8	430306	2.241	0.012512	SGSH
ENSG00000214324	3	11	5	430306	2.2393	0.01257	C3orf56
ENSG00000137558	8	87	12	430306	2.2379	0.012615	PI15
ENSG00000142252	19	73	5	430306	2.2372	0.012635	GEMIN7
ENSG00000127948	7	167	32	430306	2.2351	0.012704	POR
ENSG00000197919	9	5	2	430306	2.2349	0.012713	IFNA1
ENSG00000197162	16	13	6	430306	2.2344	0.012727	ZNF785
ENSG00000101670	18	84	20	430306	2.2331	0.012771	LIPG
ENSG00000096063	6	217	10	430306	2.2324	0.012796	SRPK1
ENSG00000269408	9	1	1	430306	2.231	0.012841	AL390778.1
ENSG00000237541	6	53	7	430306	2.2263	0.012997	HLA-DQA2
ENSG00000258677	8	382	25	430306	2.2263	0.012997	RP11-463D19.2
ENSG00000110318	11	230	20	430306	2.2261	0.013003	KIAA1377
ENSG00000144648	3	211	22	430306	2.2229	0.013111	ACKR2
ENSG00000258744	14	22	5	430306	2.2226	0.013121	RP11-80A15.1
ENSG00000175287	9	43	4	430306	2.2217	0.01315	PHYHD1
ENSG00000268858	20	1	1	430306	2.2214	0.013161	C20ORF135
ENSG00000173335	20	7	2	430306	2.2207	0.013185	CST9
ENSG00000204188	6	20	6	430306	2.2175	0.013293	GGNBP1
ENSG00000138778	4	191	12	430306	2.2175	0.013295	CENPE
ENSG00000004799	7	44	6	430306	2.2144	0.013401	PDK4
ENSG00000057757	1	9	4	430306	2.2141	0.013411	PITHD1
ENSG00000164332	5	43	9	430306	2.2129	0.013451	UBLCP1
ENSG00000222033	2	4	2	430306	2.2112	0.013512	LINC01124
ENSG00000154920	17	30	5	430306	2.2107	0.01353	EME1
ENSG00000149922	16	11	5	430306	2.2104	0.013539	TBX6
ENSG00000267873	12	3	2	430306	2.2094	0.013574	AC121757.1
ENSG00000138382	2	56	10	430306	2.209	0.013586	METTL5
ENSG00000023287	8	171	28	430306	2.2081	0.013618	RB1CC1
ENSG00000137601	4	553	16	430306	2.2074	0.013642	NEK1
ENSG00000088386	13	273	51	430306	2.2065	0.013676	SLC15A1
ENSG00000165323	11	1280	51	430306	2.2055	0.01371	FAT3
ENSG00000251184	9	14	3	430306	2.2046	0.013742	RP11-101E3.5
ENSG00000212743	10	5	2	430306	2.2033	0.013787	DKFZP667F0711
ENSG00000164056	4	23	7	430306	2.2028	0.013803	SPRY1
ENSG00000161813	12	169	12	430306	2.1991	0.013936	LARP4
ENSG00000108515	17	12	5	430306	2.1975	0.013992	ENO3
ENSG00000180574	12	69	7	430306	2.1945	0.014101	EIF2S3L
ENSG00000145911	5	30	9	430306	2.1932	0.014146	N4BP3
ENSG00000167972	16	128	22	430306	2.1927	0.014164	ABCA3
ENSG00000166340	11	14	5	430306	2.1924	0.014175	TPP1
ENSG00000097046	1	57	10	430306	2.1895	0.014279	CDC7
ENSG00000181619	14	138	14	430306	2.1892	0.014293	GPR135
ENSG00000168661	19	74	5	430306	2.1886	0.014315	ZNF30
ENSG00000197753	6	70	8	430306	2.1878	0.014341	LHFPL5
ENSG00000172575	15	201	26	430306	2.1871	0.014368	RASGRP1
ENSG00000119392	9	63	9	430306	2.1853	0.014432	GLE1
ENSG00000114999	2	148	16	430306	2.1825	0.014536	TTL
ENSG00000181085	8	25	9	430306	2.1824	0.014541	MAPK15
ENSG00000169062	13	77	17	430306	2.1821	0.01455	UPF3A
ENSG00000187323	18	5058	106	430306	2.1818	0.014564	DCC
ENSG00000116212	1	31	8	430306	2.1801	0.014623	LRRC42
ENSG00000110092	11	31	8	430306	2.1801	0.014624	CCND1
ENSG00000171126	2	146	24	430306	2.1794	0.014649	KCNG3
ENSG00000151062	12	506	52	430306	2.1768	0.014747	CACNA2D4
ENSG00000082805	12	1882	48	430306	2.1761	0.014774	ERC1
ENSG00000088826	20	355	38	430306	2.1754	0.014799	SMOX
ENSG00000129116	4	1469	110	430306	2.1747	0.014825	PALLD
ENSG00000182093	21	112	11	430306	2.1733	0.014877	WRB
ENSG00000239605	2	557	51	430306	2.1728	0.014898	C2orf61
ENSG00000269636	5	70	7	430306	2.171	0.014966	AC010441.1
ENSG00000188379	9	1	1	430306	2.171	0.014967	IFNA2
ENSG00000189114	19	8	4	430306	2.1701	0.014998	BLOC1S3
ENSG00000179256	12	26	7	430306	2.17	0.015002	SMCO3
ENSG00000258804	14	64	8	430306	2.1694	0.015026	RP11-322L20.1
ENSG00000203876	10	24	3	430306	2.1673	0.015107	RP11-451M19.3
ENSG00000092009	14	9	3	430306	2.1651	0.015188	CMA1
ENSG00000182791	11	3	2	430306	2.1646	0.015209	CCDC87
ENSG00000015532	17	61	8	430306	2.1642	0.015224	XYLT2
ENSG00000084731	2	184	27	430306	2.1635	0.015252	KIF3C
ENSG00000180921	8	35	6	430306	2.1635	0.015252	FAM83H
ENSG00000124574	6	46	12	430306	2.1622	0.015302	ABCC10
ENSG00000100802	14	35	8	430306	2.16	0.015388	C14orf93
ENSG00000167658	19	30	9	430306	2.159	0.015423	EEF2
ENSG00000268861	19	432	19	430306	2.1588	0.015433	CTD-2207O23.3
ENSG00000168395	2	115	14	430306	2.1571	0.015499	ING5
ENSG00000197448	7	18	10	430306	2.1559	0.015546	GSTK1
ENSG00000135424	12	63	7	430306	2.1557	0.015555	ITGA7
ENSG00000127952	7	113	16	430306	2.155	0.015579	STYXL1
ENSG00000268423	19	165	27	430306	2.1535	0.015639	AC011551.3
ENSG00000197446	19	59	9	430306	2.1532	0.01565	CYP2F1
ENSG00000241635	2	543	29	430306	2.1532	0.015651	UGT1A8
ENSG00000136811	9	70	7	430306	2.1532	0.015652	ODF2
ENSG00000197037	7	22	5	430306	2.1531	0.015656	ZSCAN25
ENSG00000008277	7	537	27	430306	2.1529	0.015665	ADAM22
ENSG00000256235	5	71	7	430306	2.1516	0.015714	SMIM3
ENSG00000164362	5	68	22	430306	2.1503	0.015767	TERT
ENSG00000256500	14	332	20	430306	2.1503	0.015767	RP11-73M18.2
ENSG00000180432	3	50	9	430306	2.1501	0.015775	CYP8B1
ENSG00000158691	6	75	9	430306	2.15	0.015779	ZSCAN12
ENSG00000268865	12	11	4	430306	2.1486	0.015835	AC026310.1
ENSG00000187600	2	211	17	430306	2.1485	0.015837	TMEM247
ENSG00000196739	9	638	89	430306	2.1483	0.015845	COL27A1
ENSG00000162654	1	44	7	430306	2.1432	0.016049	GBP4
ENSG00000214239	6	6	2	430306	2.142	0.016097	AL591025.1
ENSG00000112530	6	1940	125	430306	2.1407	0.016148	PACRG
ENSG00000116574	1	45	6	430306	2.1402	0.016171	RHOU
ENSG00000169876	7	99	16	430306	2.1384	0.016241	MUC17
ENSG00000167985	11	27	4	430306	2.138	0.016258	SDHAF2
ENSG00000100304	22	113	21	430306	2.136	0.016341	TTLL12
ENSG00000104413	8	232	14	430306	2.1358	0.01635	ESRP1
ENSG00000269699	19	106	19	430306	2.133	0.016462	ZIM2
ENSG00000205364	16	11	4	430306	2.1319	0.016509	MT1M
ENSG00000127780	17	2	1	430306	2.1313	0.016532	OR1E2
ENSG00000188343	8	49	10	430306	2.1297	0.016598	FAM92A1
ENSG00000124571	6	92	12	430306	2.1267	0.016723	XPO5
ENSG00000133216	1	492	58	430306	2.1257	0.016765	EPHB2
ENSG00000158019	2	1033	45	430306	2.1252	0.016783	BRE
ENSG00000141456	17	94	11	430306	2.1226	0.016894	PELP1
ENSG00000138380	2	159	11	430306	2.1212	0.016954	CARF
ENSG00000138085	2	18	5	430306	2.1196	0.017022	ATRAID
ENSG00000140506	15	33	7	430306	2.1192	0.017036	LMAN1L
ENSG00000167220	18	152	18	430306	2.1187	0.01706	HDHD2
ENSG00000171862	10	152	32	430306	2.1182	0.017077	PTEN
ENSG00000108826	17	18	4	430306	2.1177	0.017098	MRPL27
ENSG00000140326	15	30	4	430306	2.1176	0.017104	CDAN1
ENSG00000172432	6	41	9	430306	2.1159	0.017176	GTPBP2
ENSG00000197780	1	50	12	430306	2.1146	0.017233	TAF13
ENSG00000116044	2	407	27	430306	2.1138	0.017265	NFE2L2
ENSG00000115539	2	50	7	430306	2.1136	0.017275	PDCL3
ENSG00000164458	6	56	9	430306	2.113	0.017299	T
ENSG00000173715	11	96	19	430306	2.1125	0.017324	C11orf80
ENSG00000163596	2	202	15	430306	2.1111	0.017382	ICA1L
ENSG00000175600	7	1473	83	430306	2.1103	0.017418	SUGCT
ENSG00000251357	22	126	21	430306	2.1102	0.017422	AP000350.10
ENSG00000163909	1	40	14	430306	2.1096	0.017446	HEYL
ENSG00000256591	11	85	8	430306	2.1083	0.017504	RP11-286N22.8
ENSG00000138439	2	190	23	430306	2.1071	0.017554	FAM117B
ENSG00000171858	20	5	2	430306	2.1064	0.017583	RPS21
ENSG00000092439	15	481	20	430306	2.1059	0.017605	TRPM7
ENSG00000143933	2	47	12	430306	2.1053	0.017632	CALM2
ENSG00000185658	21	431	20	430306	2.1049	0.01765	BRWD1
ENSG00000138442	2	314	14	430306	2.1026	0.01775	WDR12
ENSG00000117593	1	42	8	430306	2.1004	0.017845	DARS2
ENSG00000134744	1	239	21	430306	2.0995	0.017886	ZCCHC11
ENSG00000141316	17	122	25	430306	2.0991	0.017905	SPACA3
ENSG00000156011	8	3085	151	430306	2.0988	0.017918	PSD3
ENSG00000142700	1	6	3	430306	2.0985	0.017928	DMRTA2
ENSG00000129474	14	19	5	430306	2.0974	0.017977	AJUBA
ENSG00000075856	12	142	12	430306	2.0965	0.018021	SART3
ENSG00000138613	15	89	18	430306	2.0959	0.018045	APH1B
ENSG00000104880	19	402	17	430306	2.0938	0.018138	ARHGEF18
ENSG00000100433	14	587	57	430306	2.0925	0.018198	KCNK10
ENSG00000179918	16	3	2	430306	2.092	0.018217	SEPHS2
ENSG00000171133	9	2	1	430306	2.0919	0.018224	OR2K2
ENSG00000095777	10	1431	24	430306	2.0903	0.018297	MYO3A
ENSG00000113263	5	442	39	430306	2.0901	0.018306	ITK
ENSG00000144357	2	1055	25	430306	2.0897	0.018323	UBR3
ENSG00000218357	22	82	11	430306	2.0846	0.018554	LL22NC03-75H12.2
ENSG00000185842	1	1770	31	430306	2.0836	0.018599	DNAH14
ENSG00000174899	3	481	35	430306	2.0832	0.018617	C3orf55
ENSG00000196832	14	8	3	430306	2.0827	0.01864	OR11G2
ENSG00000104412	8	142	12	430306	2.0816	0.018691	EMC2
ENSG00000110931	12	193	32	430306	2.0813	0.018702	CAMKK2
ENSG00000129152	11	8	5	430306	2.0811	0.018712	MYOD1
ENSG00000116473	1	559	38	430306	2.081	0.018718	RAP1A
ENSG00000167992	11	28	13	430306	2.0809	0.018722	VWCE
ENSG00000235098	1	9	3	430306	2.0796	0.018781	ANKRD65
ENSG00000185088	15	121	15	430306	2.0769	0.018905	RPS27L
ENSG00000185290	7	4	2	430306	2.0767	0.018915	NUPR1L
ENSG00000113430	5	47	9	430306	2.0767	0.018916	IRX4
ENSG00000167747	19	40	8	430306	2.0754	0.018974	C19orf48
ENSG00000128881	15	237	28	430306	2.0754	0.018977	TTBK2
ENSG00000144730	3	226	24	430306	2.0749	0.019	IL17RD
ENSG00000089639	19	26	8	430306	2.0738	0.019048	GMIP
ENSG00000122304	16	3	2	430306	2.0721	0.01913	PRM2
ENSG00000181856	17	8	3	430306	2.0702	0.019216	SLC2A4
ENSG00000072195	2	115	19	430306	2.0694	0.019256	SPEG
ENSG00000242515	2	497	28	430306	2.0691	0.019268	UGT1A10
ENSG00000123505	6	80	11	430306	2.0687	0.019287	AMD1
ENSG00000119638	14	72	5	430306	2.0682	0.019311	NEK9
ENSG00000135763	1	76	9	430306	2.067	0.019369	URB2
ENSG00000162961	2	419	20	430306	2.0665	0.019389	DPY30
ENSG00000163931	3	161	13	430306	2.0665	0.019389	TKT
ENSG00000241119	2	409	21	430306	2.0664	0.019395	UGT1A9
ENSG00000188558	1	1	1	430306	2.0664	0.019398	OR2G6
ENSG00000183260	20	6	2	430306	2.0659	0.01942	ABHD16B
ENSG00000029559	4	45	11	430306	2.0658	0.019424	IBSP
ENSG00000174473	4	3295	108	430306	2.0652	0.019453	GALNTL6
ENSG00000152592	4	37	7	430306	2.0651	0.019456	DMP1
ENSG00000232013	3	3	2	430306	2.0645	0.019487	AC107021.1
ENSG00000249961	16	95	8	430306	2.0632	0.019548	CCDC79
ENSG00000103227	16	745	38	430306	2.0627	0.019571	LMF1
ENSG00000186115	19	85	9	430306	2.0625	0.019582	CYP4F2
ENSG00000100121	22	12	4	430306	2.0623	0.019592	GGTLC2
ENSG00000198482	19	172	15	430306	2.0601	0.019695	ZNF808
ENSG00000163975	3	125	28	430306	2.06	0.019697	MFI2
ENSG00000070087	3	257	22	430306	2.0595	0.019721	PFN2
ENSG00000145632	5	25	5	430306	2.0588	0.019756	PLK2
ENSG00000088002	19	285	24	430306	2.0578	0.019806	SULT2B1
ENSG00000170613	5	10	4	430306	2.057	0.019845	FAM71B
ENSG00000172425	11	2	1	430306	2.0532	0.020028	TTC36
ENSG00000173567	2	115	22	430306	2.0529	0.020042	GPR113
ENSG00000169327	14	7	3	430306	2.0528	0.020044	OR5AU1
ENSG00000107742	10	90	10	430306	2.0519	0.02009	SPOCK2
ENSG00000223601	10	5	2	430306	2.0509	0.020138	EBLN1
ENSG00000122203	5	37	9	430306	2.0488	0.020239	KIAA1191
ENSG00000115415	2	153	24	430306	2.0488	0.02024	STAT1
ENSG00000007255	19	35	8	430306	2.0453	0.02041	TRAPPC6A
ENSG00000125970	20	158	16	430306	2.0453	0.020411	RALY
ENSG00000167332	11	75	14	430306	2.0448	0.020438	OR51E2
ENSG00000136819	9	57	3	430306	2.0444	0.020455	C9orf78
ENSG00000127366	7	4	2	430306	2.0441	0.020471	TAS2R5
ENSG00000196581	1	734	83	430306	2.0438	0.020487	AJAP1
ENSG00000128346	22	11	5	430306	2.0433	0.020514	C22orf23
ENSG00000117000	1	111	19	430306	2.0423	0.020561	RLF
ENSG00000183657	3	74	10	430306	2.0414	0.020604	PP13439
ENSG00000119402	9	66	9	430306	2.0389	0.020728	FBXW2
ENSG00000033867	3	403	23	430306	2.038	0.020776	SLC4A7
ENSG00000240747	3	302	26	430306	2.0373	0.020809	KRBOX1
ENSG00000067064	10	21	7	430306	2.0339	0.020983	IDI1
ENSG00000100290	22	65	11	430306	2.0332	0.021015	BIK
ENSG00000182871	21	595	39	430306	2.0319	0.021082	COL18A1
ENSG00000130707	9	148	25	430306	2.0302	0.021169	ASS1
ENSG00000162959	2	330	17	430306	2.0285	0.021255	MEMO1
ENSG00000239306	11	12	5	430306	2.0281	0.021273	RBM14
ENSG00000140153	14	224	27	430306	2.026	0.021382	WDR20
ENSG00000123353	12	3	2	430306	2.0257	0.021398	ORMDL2
ENSG00000197121	2	179	11	430306	2.0252	0.021426	PGAP1
ENSG00000117984	11	38	8	430306	2.0233	0.021522	CTSD
ENSG00000179241	11	1088	103	430306	2.0224	0.021569	LDLRAD3
ENSG00000189377	19	20	2	430306	2.0209	0.021646	CXCL17
ENSG00000100852	14	75	30	430306	2.0207	0.021657	ARHGAP5
ENSG00000221845	7	11	4	430306	2.0195	0.021718	C7orf65
ENSG00000265096	17	15	6	430306	2.019	0.021741	C1QTNF1-AS1
ENSG00000106258	7	46	11	430306	2.0186	0.021765	CYP3A5
ENSG00000136003	12	22	5	430306	2.0182	0.021785	ISCU
ENSG00000224982	12	149	11	430306	2.0159	0.021905	TMEM233
ENSG00000180190	8	282	23	430306	2.0152	0.021942	TDRP
ENSG00000213199	7	8	5	430306	2.0147	0.02197	ASIC3
ENSG00000198380	2	136	8	430306	2.0137	0.022023	GFPT1
ENSG00000187695	3	180	22	430306	2.0124	0.022089	RP11-723O4.6
ENSG00000162928	2	62	13	430306	2.0122	0.022097	PEX13
ENSG00000244752	22	65	17	430306	2.012	0.022108	CRYBB2
ENSG00000132694	1	254	16	430306	2.012	0.022109	ARHGEF11
ENSG00000143793	1	4	2	430306	2.0112	0.022151	C1orf35
ENSG00000125730	19	214	30	430306	2.01	0.022215	C3
ENSG00000148341	9	27	6	430306	2.0098	0.022228	SH3GLB2
ENSG00000100461	14	53	7	430306	2.0092	0.022261	RBM23
ENSG00000087250	16	7	3	430306	2.0092	0.022261	MT3
ENSG00000196099	11	4	2	430306	2.008	0.022321	OR6M1
ENSG00000197595	13	126	21	430306	2.008	0.022323	C13orf35
ENSG00000042317	14	126	18	430306	2.0077	0.022339	SPATA7
ENSG00000172638	11	16	3	430306	2.0071	0.02237	EFEMP2
ENSG00000066405	3	76	11	430306	2.0061	0.022425	CLDN18
ENSG00000101251	20	466	44	430306	2.0043	0.022518	SEL1L2
ENSG00000162407	1	553	37	430306	2.0042	0.022522	PPAP2B
ENSG00000116793	1	116	13	430306	2.0035	0.022561	PHTF1
ENSG00000167491	19	216	17	430306	2.0029	0.022595	GATAD2A
ENSG00000100593	14	71	11	430306	2.0028	0.022597	ISM2
ENSG00000125046	3	592	98	430306	2.0027	0.022607	SSUH2
ENSG00000114956	2	95	10	430306	2.0025	0.022618	DGUOK
ENSG00000176108	17	86	12	430306	2.001	0.022698	CHMP6
ENSG00000166979	21	336	24	430306	2.0005	0.022725	EVA1C
ENSG00000105705	19	104	12	430306	2.0002	0.022738	SUGP1
ENSG00000066468	10	229	47	430306	1.9979	0.022865	FGFR2
ENSG00000170832	17	269	14	430306	1.9968	0.022922	USP32
ENSG00000005249	7	296	20	430306	1.9957	0.022982	PRKAR2B
ENSG00000186073	15	653	45	430306	1.9949	0.02303	C15orf41
ENSG00000106367	7	30	5	430306	1.9941	0.02307	AP1S1
ENSG00000103642	15	62	7	430306	1.9932	0.023118	LACTB
ENSG00000179832	8	107	14	430306	1.9929	0.023138	MROH1
ENSG00000110435	11	472	18	430306	1.9926	0.023154	PDHX
ENSG00000141371	17	59	5	430306	1.9923	0.023167	C17orf64
ENSG00000159588	1	9	2	430306	1.9921	0.023178	CCDC17
ENSG00000154978	7	710	13	430306	1.9914	0.023221	VOPP1
ENSG00000100504	14	327	30	430306	1.9909	0.023244	PYGL
ENSG00000142409	19	78	13	430306	1.9907	0.023256	ZNF787
ENSG00000180875	1	424	75	430306	1.9903	0.023279	GREM2
ENSG00000005844	16	94	21	430306	1.9899	0.023303	ITGAL
ENSG00000131238	1	95	10	430306	1.9898	0.023308	PPT1
ENSG00000013523	14	118	21	430306	1.9885	0.02338	ANGEL1
ENSG00000073578	5	277	5	430306	1.9876	0.023426	SDHA
ENSG00000170175	17	35	6	430306	1.9871	0.023453	CHRNB1
ENSG00000132671	20	5	1	430306	1.9866	0.023481	SSTR4
ENSG00000132718	1	40	8	430306	1.9855	0.023546	SYT11
ENSG00000153815	16	1188	115	430306	1.9841	0.02362	CMIP
ENSG00000084070	1	197	31	430306	1.9841	0.023622	SMAP2
ENSG00000213578	15	8	4	430306	1.9837	0.023644	CPLX3
ENSG00000169018	15	37	9	430306	1.9829	0.02369	FEM1B
ENSG00000112701	6	317	20	430306	1.9828	0.023695	SENP6
ENSG00000136943	9	12	2	430306	1.9826	0.023704	CTSV
ENSG00000221963	22	78	9	430306	1.9826	0.023706	APOL6
ENSG00000146535	7	382	21	430306	1.9819	0.023743	GNA12
ENSG00000132517	17	69	10	430306	1.9817	0.023757	SLC52A1
ENSG00000144647	3	51	9	430306	1.9814	0.023773	POMGNT2
ENSG00000171421	5	21	5	430306	1.9811	0.023789	MRPL36
ENSG00000141499	17	50	9	430306	1.9808	0.023806	WRAP53
ENSG00000116661	1	24	13	430306	1.9799	0.023857	FBXO2
ENSG00000137077	9	1	1	430306	1.9799	0.023858	CCL21
ENSG00000127804	17	274	31	430306	1.9779	0.023972	METTL16
ENSG00000108187	10	191	13	430306	1.9767	0.024038	PBLD
ENSG00000234965	22	14	3	430306	1.9762	0.024066	SHISA8
ENSG00000172794	17	163	33	430306	1.9756	0.024102	RAB37
ENSG00000143669	1	307	16	430306	1.9752	0.024121	LYST
ENSG00000140807	16	145	23	430306	1.9752	0.024121	NKD1
ENSG00000118004	2	224	23	430306	1.9735	0.024221	COLEC11
ENSG00000162496	1	182	33	430306	1.9733	0.024232	DHRS3
ENSG00000204006	1	69	10	430306	1.9724	0.02428	C1orf185
ENSG00000159110	21	124	14	430306	1.9688	0.02449	IFNAR2
ENSG00000170606	5	153	13	430306	1.9685	0.024508	HSPA4
ENSG00000170734	6	59	12	430306	1.9671	0.024584	POLH
ENSG00000129472	14	57	7	430306	1.9662	0.024638	RAB2B
ENSG00000205581	21	34	6	430306	1.9651	0.024701	HMGN1
ENSG00000203985	1	25	5	430306	1.964	0.024763	LDLRAD1
ENSG00000138399	2	137	23	430306	1.964	0.024765	FASTKD1
ENSG00000149716	11	49	10	430306	1.9637	0.024782	ORAOV1
ENSG00000152591	4	19	5	430306	1.963	0.024822	DSPP
ENSG00000182158	7	354	43	430306	1.9611	0.024931	CREB3L2
ENSG00000179008	14	270	12	430306	1.9595	0.025028	C14orf39
ENSG00000166275	10	25	7	430306	1.9582	0.025104	C10orf32
ENSG00000135437	12	10	4	430306	1.9553	0.025275	RDH5
ENSG00000071246	14	65	17	430306	1.9552	0.025282	VASH1
ENSG00000074755	17	509	17	430306	1.955	0.025289	ZZEF1
ENSG00000205269	6	173	19	430306	1.9534	0.025388	TMEM170B
ENSG00000204345	17	38	8	430306	1.9532	0.025397	CD300LD
ENSG00000086065	9	21	5	430306	1.9532	0.0254	CHMP5
ENSG00000078043	18	279	14	430306	1.9506	0.025553	PIAS2
ENSG00000181045	17	150	20	430306	1.9501	0.02558	SLC26A11
ENSG00000166557	15	418	25	430306	1.9495	0.025618	TMED3
ENSG00000100462	14	17	4	430306	1.9484	0.025682	PRMT5
ENSG00000178726	20	7	4	430306	1.9466	0.025789	THBD
ENSG00000215251	20	35	8	430306	1.9465	0.025799	FASTKD5
ENSG00000070759	1	244	17	430306	1.9462	0.025818	TESK2
ENSG00000157856	2	121	18	430306	1.946	0.025826	DRC1
ENSG00000123119	8	378	16	430306	1.946	0.025826	NECAB1
ENSG00000155897	8	960	55	430306	1.9459	0.025833	ADCY8
ENSG00000176401	19	6	3	430306	1.9459	0.025835	EID2B
ENSG00000162924	2	84	20	430306	1.9456	0.025854	REL
ENSG00000136738	10	338	18	430306	1.9454	0.025862	STAM
ENSG00000140795	16	71	11	430306	1.9453	0.025871	MYLK3
ENSG00000188051	19	42	9	430306	1.9449	0.025892	TMEM221
ENSG00000118620	19	109	10	430306	1.9444	0.025926	ZNF430
ENSG00000216560	4	64	12	430306	1.9421	0.026063	LINC00955
ENSG00000115194	2	42	9	430306	1.942	0.026066	SLC30A3
ENSG00000251283	4	27	6	430306	1.9419	0.026074	RP11-171N4.2
ENSG00000155792	8	790	27	430306	1.9395	0.026223	DEPTOR
ENSG00000176900	11	2	1	430306	1.9394	0.026225	OR51T1
ENSG00000156222	15	430	51	430306	1.9394	0.026226	SLC28A1
ENSG00000114656	3	244	27	430306	1.9392	0.026237	KIAA1257
ENSG00000213020	19	146	16	430306	1.9385	0.026279	ZNF611
ENSG00000168710	1	33	13	430306	1.9385	0.026283	AHCYL1
ENSG00000180475	11	3	2	430306	1.9379	0.026318	OR10Q1
ENSG00000157578	21	117	9	430306	1.9374	0.026349	LCA5L
ENSG00000104228	8	48	9	430306	1.9373	0.026357	TRIM35
ENSG00000109534	4	23	4	430306	1.9372	0.026358	GAR1
ENSG00000170348	14	82	7	430306	1.936	0.026435	TMED10
ENSG00000167114	9	47	11	430306	1.9348	0.026508	SLC27A4
ENSG00000182968	13	7	3	430306	1.9319	0.026688	SOX1
ENSG00000179846	19	29	11	430306	1.9317	0.026699	NKPD1
ENSG00000100156	22	16	6	430306	1.9316	0.026704	SLC16A8
ENSG00000141664	18	169	21	430306	1.931	0.02674	ZCCHC2
ENSG00000159433	15	201	19	430306	1.9306	0.026767	STARD9
ENSG00000073803	3	550	27	430306	1.9305	0.026771	MAP3K13
ENSG00000197837	12	10	3	430306	1.9301	0.026799	HIST4H4
ENSG00000167123	9	70	5	430306	1.9293	0.02685	CERCAM
ENSG00000160870	7	69	5	430306	1.9289	0.026872	CYP3A7
ENSG00000142513	19	25	6	430306	1.9283	0.026908	ACPT
ENSG00000171262	15	141	15	430306	1.9278	0.026942	FAM98B
ENSG00000121931	1	21	7	430306	1.9268	0.027002	LRIF1
ENSG00000197786	11	3	1	430306	1.9264	0.02703	OR5B17
ENSG00000037280	5	244	35	430306	1.9263	0.027034	FLT4
ENSG00000184611	2	1004	59	430306	1.9259	0.027058	KCNH7
ENSG00000185278	1	110	12	430306	1.9251	0.027107	ZBTB37
ENSG00000133641	12	17	4	430306	1.9241	0.027169	C12orf29
ENSG00000184811	17	124	19	430306	1.9239	0.027181	TUSC5
ENSG00000196844	11	11	3	430306	1.9235	0.027211	PATE2
ENSG00000124216	20	30	3	430306	1.9214	0.027341	SNAI1
ENSG00000188306	3	47	9	430306	1.9206	0.027388	LRRIQ4
ENSG00000175604	16	17	2	430306	1.9205	0.027394	RP11-276H1.3
ENSG00000123080	1	15	4	430306	1.9183	0.027538	CDKN2C
ENSG00000189227	15	12	4	430306	1.9182	0.02754	C15orf61
ENSG00000100722	14	87	16	430306	1.9181	0.027547	ZC3H14
ENSG00000179673	17	1	1	430306	1.9179	0.027563	RPRML
ENSG00000268818	22	30	8	430306	1.9171	0.027611	AL049747.1
ENSG00000163577	3	43	6	430306	1.917	0.027619	EIF5A2
ENSG00000135953	2	45	8	430306	1.9149	0.027754	MFSD9
ENSG00000187889	1	377	51	430306	1.9147	0.027766	C1orf168
ENSG00000180884	19	25	7	430306	1.9134	0.027847	ZNF792
ENSG00000172209	7	7	3	430306	1.9124	0.027911	GPR22
ENSG00000117305	1	46	4	430306	1.9123	0.027918	HMGCL
ENSG00000102935	16	1186	108	430306	1.9121	0.027931	ZNF423
ENSG00000109181	4	76	9	430306	1.9119	0.027941	UGT2B10
ENSG00000268485	2	3	2	430306	1.9119	0.027945	AC104841.2
ENSG00000158411	2	46	6	430306	1.9118	0.02795	MITD1
ENSG00000243135	2	160	17	430306	1.9116	0.027961	UGT1A3
ENSG00000176971	11	6	3	430306	1.9116	0.027962	FIBIN
ENSG00000163810	3	172	15	430306	1.911	0.028004	TGM4
ENSG00000086102	9	127	21	430306	1.9106	0.028026	NFX1
ENSG00000106049	7	502	20	430306	1.9083	0.028176	HIBADH
ENSG00000166166	14	22	4	430306	1.9076	0.02822	TRMT61A
ENSG00000171136	19	10	3	430306	1.9062	0.028312	RLN3
ENSG00000170265	7	105	15	430306	1.9051	0.028383	ZNF282
ENSG00000187244	19	44	8	430306	1.9049	0.028399	BCAM
ENSG00000111405	12	45	9	430306	1.9034	0.028493	ENDOU
ENSG00000172824	16	25	9	430306	1.9031	0.028515	CES4A
ENSG00000135622	2	33	7	430306	1.9029	0.028524	SEMA4F
ENSG00000162645	1	125	10	430306	1.9028	0.028537	GBP2
ENSG00000135720	16	66	6	430306	1.9027	0.028539	DYNC1LI2
ENSG00000163608	3	39	9	430306	1.902	0.028586	C3orf17
ENSG00000120696	13	5	2	430306	1.9013	0.028634	KBTBD7
ENSG00000180638	17	131	20	430306	1.9007	0.028673	SLC47A2
ENSG00000172738	6	68	14	430306	1.9002	0.028706	TMEM217
ENSG00000075303	7	93	11	430306	1.8998	0.028729	SLC25A40
ENSG00000113302	5	38	6	430306	1.899	0.028783	IL12B
ENSG00000144182	2	31	6	430306	1.8981	0.028841	LIPT1
ENSG00000162951	2	29	8	430306	1.8973	0.028894	LRRTM1
ENSG00000135373	11	121	28	430306	1.8954	0.029019	EHF
ENSG00000163584	3	12	2	430306	1.8948	0.029058	RPL22L1
ENSG00000099795	19	15	6	430306	1.8945	0.029076	NDUFB7
ENSG00000178878	12	346	61	430306	1.8926	0.029203	APOLD1
ENSG00000233701	3	11	2	430306	1.8922	0.029232	PRR23C
ENSG00000166526	7	37	10	430306	1.8915	0.029277	ZNF3
ENSG00000062716	17	232	21	430306	1.8906	0.029338	VMP1
ENSG00000159899	9	29	4	430306	1.89	0.029379	NPR2
ENSG00000002834	17	179	34	430306	1.8896	0.029408	LASP1
ENSG00000112624	6	166	19	430306	1.8875	0.029545	GLTSCR1L
ENSG00000244122	2	357	21	430306	1.8873	0.029558	UGT1A7
ENSG00000006715	7	760	27	430306	1.8861	0.029642	VPS41
ENSG00000176681	17	1	1	430306	1.886	0.029646	LRRC37A
ENSG00000088808	14	276	12	430306	1.8858	0.02966	PPP1R13B
ENSG00000157954	7	169	26	430306	1.8852	0.029701	WIPI2
ENSG00000101144	20	348	25	430306	1.8852	0.029702	BMP7
ENSG00000204519	19	85	15	430306	1.8851	0.029711	ZNF551
ENSG00000125459	1	152	20	430306	1.885	0.029715	MSTO1
ENSG00000002746	7	1511	104	430306	1.8846	0.029741	HECW1
ENSG00000106261	7	47	11	430306	1.8841	0.029776	ZKSCAN1
ENSG00000154114	11	118	11	430306	1.8837	0.029803	TBCEL
ENSG00000171533	11	159	16	430306	1.882	0.029918	MAP6
ENSG00000183747	16	124	9	430306	1.8811	0.02998	ACSM2A
ENSG00000237353	11	32	6	430306	1.8801	0.03005	PATE4
ENSG00000054356	2	53	11	430306	1.8777	0.030211	PTPRN
ENSG00000220201	19	12	5	430306	1.8771	0.030253	ZGLP1
ENSG00000070413	22	397	18	430306	1.8768	0.030275	DGCR2
ENSG00000157184	1	30	7	430306	1.8766	0.030286	CPT2
ENSG00000172456	1	1280	82	430306	1.8765	0.030295	FGGY
ENSG00000185477	4	205	29	430306	1.8762	0.030311	GPRIN3
ENSG00000158552	2	32	11	430306	1.8755	0.030359	ZFAND2B
ENSG00000182352	17	33	6	430306	1.8748	0.030408	C17orf77
ENSG00000124440	19	178	31	430306	1.8745	0.030432	HIF3A
ENSG00000166261	11	62	6	430306	1.8744	0.030436	ZNF202
ENSG00000272195	1	6	2	430306	1.8731	0.030526	RP11-156E8.1
ENSG00000108523	17	13	6	430306	1.871	0.030673	RNF167
ENSG00000135472	12	128	26	430306	1.8706	0.030697	FAIM2
ENSG00000107262	9	25	4	430306	1.87	0.03074	BAG1
ENSG00000111276	12	17	7	430306	1.8699	0.030751	CDKN1B
ENSG00000084674	2	69	19	430306	1.8696	0.030773	APOB
ENSG00000163288	4	1161	72	430306	1.8691	0.030804	GABRB1
ENSG00000165120	7	19	5	430306	1.8685	0.030843	SSMEM1
ENSG00000143119	1	93	11	430306	1.8675	0.030913	CD53
ENSG00000177646	3	117	15	430306	1.8666	0.030981	ACAD9
ENSG00000196639	3	399	45	430306	1.8663	0.031	HRH1
ENSG00000007168	17	205	14	430306	1.8653	0.031073	PAFAH1B1
ENSG00000227184	8	38	15	430306	1.8652	0.03108	EPPK1
ENSG00000170439	12	9	3	430306	1.8635	0.031195	METTL7B
ENSG00000182771	10	2494	137	430306	1.8633	0.031211	GRID1
ENSG00000204952	17	37	12	430306	1.8632	0.031217	FBXO47
ENSG00000196188	1	4	1	430306	1.863	0.03123	CTSE
ENSG00000109466	4	335	20	430306	1.8615	0.031339	KLHL2
ENSG00000067955	16	102	11	430306	1.8613	0.031348	CBFB
ENSG00000253250	8	61	11	430306	1.8609	0.031383	C8orf88
ENSG00000111432	12	10	4	430306	1.8602	0.031426	FZD10
ENSG00000119630	14	25	8	430306	1.8594	0.031488	PGF
ENSG00000064490	19	19	5	430306	1.8591	0.031503	RFXANK
ENSG00000124787	6	53	9	430306	1.8557	0.031745	RPP40
ENSG00000104967	19	73	15	430306	1.8555	0.031766	NOVA2
ENSG00000151229	12	966	60	430306	1.8549	0.031808	SLC2A13
ENSG00000273291	3	583	34	430306	1.8545	0.031832	KRBOX1
ENSG00000134030	18	1157	131	430306	1.8534	0.031913	CTIF
ENSG00000095303	9	82	12	430306	1.853	0.031942	PTGS1
ENSG00000155903	3	189	17	430306	1.8518	0.032026	RASA2
ENSG00000169919	7	57	9	430306	1.8512	0.03207	GUSB
ENSG00000179774	10	3	2	430306	1.8504	0.032126	ATOH7
ENSG00000086475	10	121	13	430306	1.8488	0.032244	SEPHS1
ENSG00000173757	17	89	12	430306	1.8483	0.032282	STAT5B
ENSG00000152595	4	101	16	430306	1.8479	0.032309	MEPE
ENSG00000100122	22	65	11	430306	1.8476	0.032333	CRYBB1
ENSG00000182752	9	482	75	430306	1.8473	0.032349	PAPPA
ENSG00000177990	12	544	25	430306	1.8457	0.032466	DPY19L2
ENSG00000162881	2	7	2	430306	1.8452	0.032506	OXER1
ENSG00000137573	8	556	78	430306	1.8447	0.03254	SULF1
ENSG00000104866	19	183	16	430306	1.8447	0.032541	PPP1R37
ENSG00000186577	6	9	4	430306	1.8446	0.032545	C6orf1
ENSG00000115966	2	258	13	430306	1.8439	0.032597	ATF2
ENSG00000196782	4	1187	116	430306	1.8423	0.032715	MAML3
ENSG00000214188	7	182	34	430306	1.8423	0.032718	ST7-OT4
ENSG00000187193	16	10	3	430306	1.8419	0.032744	MT1X
ENSG00000101557	18	143	20	430306	1.8407	0.032831	USP14
ENSG00000140519	15	67	10	430306	1.8399	0.032893	RHCG
ENSG00000198570	1	56	13	430306	1.8388	0.032972	RD3
ENSG00000069329	16	24	5	430306	1.8385	0.032993	VPS35
ENSG00000155330	16	27	5	430306	1.8382	0.033018	C16orf87
ENSG00000270316	10	146	15	430306	1.8376	0.033057	C10orf32-ASMT
ENSG00000108231	10	133	20	430306	1.837	0.033105	LGI1
ENSG00000174197	15	317	20	430306	1.8369	0.033112	MGA
ENSG00000253320	8	350	32	430306	1.8369	0.033113	KB-1507C5.2
ENSG00000130656	16	1	1	430306	1.8369	0.033113	HBZ
ENSG00000130783	12	202	17	430306	1.8364	0.03315	CCDC62
ENSG00000130958	9	253	14	430306	1.8361	0.033168	SLC35D2
ENSG00000160352	19	187	13	430306	1.8355	0.033217	ZNF714
ENSG00000142082	11	129	12	430306	1.8352	0.033241	SIRT3
ENSG00000197892	8	442	35	430306	1.8345	0.033288	KIF13B
ENSG00000230510	19	484	61	430306	1.8337	0.033346	PPP5D1
ENSG00000113946	3	464	29	430306	1.8337	0.033352	CLDN16
ENSG00000075073	10	39	5	430306	1.8328	0.033413	TACR2
ENSG00000149927	16	34	5	430306	1.8325	0.033441	DOC2A
ENSG00000166562	18	81	11	430306	1.8324	0.033443	SEC11C
ENSG00000198133	14	342	48	430306	1.8321	0.03347	TMEM229B
ENSG00000005175	12	86	14	430306	1.8318	0.033489	RPAP3
ENSG00000130770	1	43	4	430306	1.8307	0.033571	ATPIF1
ENSG00000164920	8	7	3	430306	1.8306	0.033583	OSR2
ENSG00000146433	6	355	25	430306	1.8298	0.033639	TMEM181
ENSG00000258311	12	17	7	430306	1.8297	0.033648	RP11-644F5.10
ENSG00000108932	17	71	12	430306	1.829	0.033699	SLC16A6
ENSG00000117601	1	28	6	430306	1.8266	0.033878	SERPINC1
ENSG00000233828	5	33	11	430306	1.8266	0.03388	AC008394.1
ENSG00000138107	10	75	4	430306	1.8262	0.033908	ACTR1A
ENSG00000206531	3	130	17	430306	1.8253	0.03398	CD200R1L
ENSG00000148795	10	19	4	430306	1.825	0.033999	CYP17A1
ENSG00000106868	9	371	39	430306	1.8249	0.034007	SUSD1
ENSG00000273155	2	116	12	430306	1.8249	0.034011	MRPL30
ENSG00000138041	2	246	27	430306	1.8248	0.034015	SMEK2
ENSG00000162402	1	272	16	430306	1.8244	0.034044	USP24
ENSG00000268402	6	12	3	430306	1.8225	0.03419	AL031320.1
ENSG00000039600	5	131	17	430306	1.8219	0.034238	SOX30
ENSG00000184156	8	1333	95	430306	1.8206	0.034334	KCNQ3
ENSG00000136868	9	151	21	430306	1.8201	0.034369	SLC31A1
ENSG00000134256	1	101	22	430306	1.82	0.034381	CD101
ENSG00000214102	7	39	4	430306	1.8193	0.03443	WEE2
ENSG00000249160	5	65	8	430306	1.8193	0.034432	RP11-1C1.5
ENSG00000197838	19	24	5	430306	1.8186	0.034486	CYP2A13
ENSG00000197429	1	121	7	430306	1.8185	0.03449	IPP
ENSG00000112763	6	85	16	430306	1.8182	0.03452	BTN2A1
ENSG00000183597	22	177	26	430306	1.8179	0.034539	TANGO2
ENSG00000069482	11	18	5	430306	1.8176	0.034565	GAL
ENSG00000180245	4	53	5	430306	1.8174	0.034575	RRH
ENSG00000149972	11	6204	216	430306	1.8171	0.034604	CNTN5
ENSG00000108953	17	226	27	430306	1.8159	0.034692	YWHAE
ENSG00000057608	10	243	33	430306	1.8159	0.034696	GDI2
ENSG00000158321	7	2705	86	430306	1.8149	0.034768	AUTS2
ENSG00000079308	2	600	83	430306	1.8137	0.034858	TNS1
ENSG00000123545	6	32	8	430306	1.8135	0.034879	NDUFAF4
ENSG00000124688	6	23	7	430306	1.8124	0.034959	MAD2L1BP
ENSG00000182083	2	3	1	430306	1.8119	0.034997	OR6B2
ENSG00000243725	1	160	4	430306	1.8116	0.035027	TTC4
ENSG00000184302	14	7	2	430306	1.8112	0.035056	SIX6
ENSG00000206052	18	1833	123	430306	1.8109	0.035079	DOK6
ENSG00000171631	11	81	8	430306	1.81	0.035147	P2RY6
ENSG00000163251	2	15	6	430306	1.809	0.035229	FZD5
ENSG00000065621	10	64	12	430306	1.8079	0.035309	GSTO2
ENSG00000000971	1	249	18	430306	1.8073	0.035359	CFH
ENSG00000116120	2	219	25	430306	1.8072	0.035368	FARSB
ENSG00000214226	17	131	12	430306	1.8069	0.035389	C17orf67
ENSG00000164038	4	90	21	430306	1.806	0.035457	SLC9B2
ENSG00000156049	9	758	91	430306	1.805	0.035539	GNA14
ENSG00000198601	1	3	1	430306	1.8045	0.035573	OR2M2
ENSG00000165506	14	34	4	430306	1.8041	0.035605	DNAAF2
ENSG00000064313	8	295	17	430306	1.8026	0.035722	TAF2
ENSG00000148702	10	196	33	430306	1.8024	0.035739	HABP2
ENSG00000105617	19	11	7	430306	1.8023	0.035753	LENG1
ENSG00000144736	3	168	10	430306	1.8021	0.035767	SHQ1
ENSG00000189308	4	236	12	430306	1.802	0.03577	LIN54
ENSG00000148218	9	43	14	430306	1.8019	0.035779	ALAD
ENSG00000106333	7	4	2	430306	1.8019	0.035783	PCOLCE
ENSG00000174938	16	33	6	430306	1.8014	0.035819	SEZ6L2
ENSG00000180667	1	17	5	430306	1.801	0.035852	YOD1
ENSG00000006652	7	230	28	430306	1.8007	0.035874	IFRD1
ENSG00000185467	7	170	10	430306	1.8	0.035929	KPNA7
ENSG00000187049	11	12	3	430306	1.7985	0.036052	TMEM216
ENSG00000187902	19	22	6	430306	1.7978	0.036101	SHISA7
ENSG00000214854	22	2	1	430306	1.7973	0.036144	AL031590.1
ENSG00000129244	17	35	6	430306	1.7967	0.036189	ATP1B2
ENSG00000170633	12	90	6	430306	1.7967	0.036194	RNF34
ENSG00000006071	11	304	28	430306	1.7962	0.03623	ABCC8
ENSG00000157349	16	43	18	430306	1.796	0.036251	DDX19B
ENSG00000168517	17	9	3	430306	1.796	0.036251	HEXIM2
ENSG00000165244	9	93	7	430306	1.7956	0.036277	ZNF367
ENSG00000102871	16	6	3	430306	1.7954	0.036291	TRADD
ENSG00000084774	2	79	12	430306	1.795	0.03633	CAD
ENSG00000152137	12	121	24	430306	1.7949	0.036338	HSPB8
ENSG00000168062	11	21	8	430306	1.7948	0.036343	BATF2
ENSG00000172426	6	97	11	430306	1.7942	0.036388	RSPH9
ENSG00000160321	19	308	12	430306	1.7934	0.036454	ZNF208
ENSG00000146833	7	101	9	430306	1.7933	0.036464	TRIM4
ENSG00000102978	16	28	9	430306	1.7931	0.036481	POLR2C
ENSG00000171448	9	33	9	430306	1.793	0.036487	ZBTB26
ENSG00000269920	10	183	25	430306	1.7928	0.036503	RP11-690P14.4
ENSG00000188649	10	183	25	430306	1.7928	0.036503	CC2D2B
ENSG00000166333	11	30	4	430306	1.7926	0.03652	ILK
ENSG00000095585	10	293	46	430306	1.7922	0.036549	BLNK
ENSG00000131203	8	51	9	430306	1.7921	0.036561	IDO1
ENSG00000189060	22	6	2	430306	1.7915	0.03661	H1F0
ENSG00000171823	12	89	22	430306	1.7913	0.036624	FBXL14
ENSG00000171903	19	109	8	430306	1.7881	0.036876	CYP4F11
ENSG00000100095	22	822	75	430306	1.7879	0.036893	SEZ6L
ENSG00000167208	16	24	12	430306	1.7869	0.036978	SNX20
ENSG00000215474	18	73	10	430306	1.7864	0.037018	SKOR2
ENSG00000163605	3	296	10	430306	1.7854	0.037097	PPP4R2
ENSG00000129170	11	107	23	430306	1.7846	0.037164	CSRP3
ENSG00000168070	11	94	9	430306	1.7832	0.037276	C11orf85
ENSG00000070778	14	211	13	430306	1.7827	0.037314	PTPN21
ENSG00000119403	9	38	8	430306	1.7824	0.037341	PHF19
ENSG00000091317	3	52	12	430306	1.7823	0.037349	CMTM6
ENSG00000132780	1	53	6	430306	1.7816	0.037408	NASP
ENSG00000198742	7	231	38	430306	1.7814	0.03742	SMURF1
ENSG00000189190	19	140	26	430306	1.7814	0.03742	ZNF600
ENSG00000148700	10	214	22	430306	1.781	0.037453	ADD3
ENSG00000187010	1	2	1	430306	1.7809	0.037463	RHD
ENSG00000204702	6	7	2	430306	1.7809	0.037465	OR2J1
ENSG00000103160	16	69	13	430306	1.7804	0.037507	HSDL1
ENSG00000183423	4	55	6	430306	1.7795	0.037577	LRIT3
ENSG00000153233	12	1000	86	430306	1.7792	0.0376	PTPRR
ENSG00000237693	5	221	8	430306	1.7792	0.037604	IRGM
ENSG00000170915	6	178	33	430306	1.7792	0.037604	PAQR8
ENSG00000138663	4	58	12	430306	1.7788	0.037638	COPS4
ENSG00000156206	15	408	32	430306	1.7786	0.037653	C15orf26
ENSG00000181789	3	48	5	430306	1.7772	0.03777	COPG1
ENSG00000152223	18	298	21	430306	1.777	0.037788	EPG5
ENSG00000105088	19	249	27	430306	1.7763	0.037841	OLFM2
ENSG00000167543	17	13	5	430306	1.7761	0.037855	TP53I13
ENSG00000116711	1	555	43	430306	1.7759	0.037876	PLA2G4A
ENSG00000197965	1	222	28	430306	1.7757	0.037894	MPZL1
ENSG00000006047	17	13	2	430306	1.7753	0.037927	YBX2
ENSG00000143183	1	194	30	430306	1.7747	0.037974	TMCO1
ENSG00000106479	7	56	11	430306	1.7745	0.037991	ZNF862
ENSG00000160124	3	67	13	430306	1.7742	0.038019	CCDC58
ENSG00000173237	11	2	1	430306	1.7736	0.038062	C11orf86
ENSG00000170954	19	141	23	430306	1.773	0.038117	ZNF415
ENSG00000169609	15	58	12	430306	1.7719	0.038205	C15orf40
ENSG00000136878	9	385	13	430306	1.7717	0.038221	USP20
ENSG00000198589	4	1588	41	430306	1.7715	0.038239	LRBA
ENSG00000159958	22	7	2	430306	1.77	0.038364	TNFRSF13C
ENSG00000149925	16	14	4	430306	1.7692	0.038433	ALDOA
ENSG00000136982	8	93	14	430306	1.769	0.038443	DSCC1
ENSG00000022355	5	150	17	430306	1.7685	0.038489	GABRA1
ENSG00000168397	2	175	20	430306	1.7684	0.038497	ATG4B
ENSG00000253958	8	17	2	430306	1.7684	0.038498	CLDN23
ENSG00000176845	17	56	17	430306	1.7681	0.038518	METRNL
ENSG00000058085	1	219	16	430306	1.7677	0.038556	LAMC2
ENSG00000144395	2	263	15	430306	1.7674	0.038584	CCDC150
ENSG00000240563	1	136	20	430306	1.7669	0.03862	L1TD1
ENSG00000242366	2	31	9	430306	1.7668	0.03863	UGT1A1
ENSG00000138190	10	604	24	430306	1.7664	0.038667	EXOC6
ENSG00000164591	5	47	2	430306	1.7661	0.03869	MYOZ3
ENSG00000182230	5	64	15	430306	1.7651	0.038773	FAM153B
ENSG00000125967	20	15	5	430306	1.7643	0.038837	NECAB3
ENSG00000131969	14	103	16	430306	1.7642	0.038851	ABHD12B
ENSG00000104888	19	25	8	430306	1.764	0.03887	SLC17A7
ENSG00000170801	4	159	18	430306	1.7638	0.038883	HTRA3
ENSG00000170367	20	16	3	430306	1.7627	0.038974	CST5
ENSG00000067182	12	30	8	430306	1.7621	0.039028	TNFRSF1A
ENSG00000075413	14	305	11	430306	1.762	0.039035	MARK3
ENSG00000136937	9	42	13	430306	1.7618	0.039051	NCBP1
ENSG00000103018	16	149	18	430306	1.7613	0.039094	CYB5B
ENSG00000036828	3	445	29	430306	1.7612	0.039106	CASR
ENSG00000214376	11	105	15	430306	1.7611	0.039107	VSTM5
ENSG00000196169	17	111	19	430306	1.7606	0.039152	KIF19
ENSG00000079385	19	53	8	430306	1.76	0.039201	CEACAM1
ENSG00000182183	1	93	21	430306	1.7598	0.039225	FAM159A
ENSG00000108423	17	76	11	430306	1.7597	0.039234	TUBD1
ENSG00000162927	2	136	23	430306	1.7594	0.039255	PUS10
ENSG00000144535	2	1031	29	430306	1.7585	0.03933	DIS3L2
ENSG00000259009	19	178	14	430306	1.7581	0.039362	TPRX2P
ENSG00000170523	12	58	5	430306	1.7578	0.039394	KRT83
ENSG00000145113	3	222	23	430306	1.7575	0.039418	MUC4
ENSG00000172264	20	6943	318	430306	1.7574	0.039423	MACROD2
ENSG00000268317	16	9	4	430306	1.7573	0.03943	AC026461.1
ENSG00000125144	16	9	4	430306	1.7573	0.039432	MT1G
ENSG00000148803	10	10	2	430306	1.7571	0.03945	FUOM
ENSG00000116833	1	550	52	430306	1.7561	0.03954	NR5A2
ENSG00000160285	21	134	17	430306	1.7556	0.039579	LSS
ENSG00000071243	7	49	6	430306	1.7551	0.039618	ING3
ENSG00000153714	9	179	35	430306	1.7547	0.039656	LURAP1L
ENSG00000172377	11	1	1	430306	1.7544	0.039683	OR9I1
ENSG00000115307	2	3	1	430306	1.7539	0.039726	AUP1
ENSG00000158815	8	18	9	430306	1.7538	0.039736	FGF17
ENSG00000091651	16	5	2	430306	1.753	0.039797	ORC6
ENSG00000155868	5	80	9	430306	1.7524	0.039851	MED7
ENSG00000263155	15	402	29	430306	1.752	0.039889	MYZAP
ENSG00000145908	5	32	2	430306	1.7514	0.039943	ZNF300
ENSG00000112972	5	55	6	430306	1.751	0.039974	HMGCS1
ENSG00000221883	3	2	1	430306	1.7505	0.040014	ARIH2OS
ENSG00000155034	7	407	42	430306	1.7502	0.04004	FBXL18
ENSG00000231068	21	1	1	430306	1.749	0.040146	KRTAP21-3
ENSG00000121552	3	55	9	430306	1.7489	0.040154	CSTA
ENSG00000073282	3	1099	131	430306	1.7489	0.040155	TP63
ENSG00000160218	21	187	11	430306	1.7485	0.040187	TRAPPC10
ENSG00000153066	16	193	19	430306	1.7476	0.040264	TXNDC11
ENSG00000095752	19	23	6	430306	1.7474	0.040285	IL11
ENSG00000172150	17	5	2	430306	1.7467	0.040345	OR1A2
ENSG00000174276	11	1	1	430306	1.7467	0.040347	ZNHIT2
ENSG00000159592	1	139	7	430306	1.7466	0.040356	GPBP1L1
ENSG00000172769	11	9	1	430306	1.7465	0.040359	OR5B3
ENSG00000167755	19	25	9	430306	1.7459	0.040415	KLK6
ENSG00000117262	1	3	1	430306	1.7452	0.040472	GPR89A
ENSG00000137675	11	75	11	430306	1.7452	0.040475	MMP27
ENSG00000119335	9	11	6	430306	1.745	0.040493	SET
ENSG00000134748	1	15	5	430306	1.7448	0.040512	PRPF38A
ENSG00000164342	4	64	15	430306	1.7431	0.040662	TLR3
ENSG00000185101	11	72	11	430306	1.7428	0.040683	ANO9
ENSG00000166948	20	217	28	430306	1.7424	0.040721	TGM6
ENSG00000137962	1	239	33	430306	1.7423	0.04073	ARHGAP29
ENSG00000111344	12	163	13	430306	1.7422	0.040733	RASAL1
ENSG00000162636	1	160	8	430306	1.7413	0.040815	FAM102B
ENSG00000268466	14	2	1	430306	1.7402	0.040915	AL132989.1
ENSG00000105784	7	350	16	430306	1.7393	0.040994	RUNDC3B
ENSG00000170631	8	50	6	430306	1.739	0.041016	ZNF16
ENSG00000013364	16	36	3	430306	1.7389	0.041023	MVP
ENSG00000213714	20	7	2	430306	1.7389	0.041028	FAM209B
ENSG00000159239	2	13	5	430306	1.7381	0.041093	C2orf81
ENSG00000047056	10	269	25	430306	1.738	0.041107	WDR37
ENSG00000240857	2	14	8	430306	1.7378	0.041122	RDH14
ENSG00000127920	7	26	10	430306	1.7365	0.041237	GNG11
ENSG00000172867	12	13	5	430306	1.7362	0.041267	KRT2
ENSG00000169612	15	8	4	430306	1.7359	0.041287	FAM103A1
ENSG00000102996	16	37	9	430306	1.7354	0.041337	MMP15
ENSG00000189007	6	95	4	430306	1.7352	0.041351	ADAT2
ENSG00000142319	5	180	27	430306	1.7343	0.041429	SLC6A3
ENSG00000102908	16	337	19	430306	1.7343	0.041433	NFAT5
ENSG00000166439	11	187	18	430306	1.7338	0.041477	RNF169
ENSG00000205213	11	226	31	430306	1.7329	0.041555	LGR4
ENSG00000116117	2	2821	130	430306	1.7326	0.041584	PARD3B
ENSG00000125149	16	42	10	430306	1.7306	0.041764	C16orf70
ENSG00000172992	17	110	13	430306	1.7292	0.041884	DCAKD
ENSG00000167716	17	66	11	430306	1.7292	0.04189	WDR81
ENSG00000105352	19	43	9	430306	1.7289	0.041917	CEACAM4
ENSG00000111713	12	298	20	430306	1.7286	0.041939	GYS2
ENSG00000141424	18	52	6	430306	1.7281	0.041985	SLC39A6
ENSG00000140527	15	200	11	430306	1.7279	0.042006	WDR93
ENSG00000105953	7	246	27	430306	1.7272	0.042066	OGDH
ENSG00000136999	8	47	3	430306	1.727	0.04208	NOV
ENSG00000022976	14	65	14	430306	1.7265	0.04213	ZNF839
ENSG00000136153	13	738	52	430306	1.7255	0.042221	LMO7
ENSG00000177459	8	87	24	430306	1.7254	0.042232	C8orf47
ENSG00000218819	2	25	8	430306	1.725	0.04226	TDRD15
ENSG00000122863	10	150	14	430306	1.725	0.042264	CHST3
ENSG00000135124	12	106	13	430306	1.7245	0.04231	P2RX4
ENSG00000158169	9	254	19	430306	1.7243	0.042327	FANCC
ENSG00000261210	16	138	16	430306	1.7243	0.042329	CLEC19A
ENSG00000116815	1	67	12	430306	1.7242	0.042338	CD58
ENSG00000203666	1	487	23	430306	1.7239	0.042359	EFCAB2
ENSG00000125977	20	28	7	430306	1.7234	0.042412	EIF2S2
ENSG00000139292	12	616	30	430306	1.7233	0.042415	LGR5
ENSG00000136866	9	43	12	430306	1.7232	0.042423	ZFP37
ENSG00000170775	7	49	9	430306	1.7216	0.042567	GPR37
ENSG00000116678	1	696	28	430306	1.7207	0.04265	LEPR
ENSG00000142937	1	7	4	430306	1.7206	0.042661	RPS8
ENSG00000186867	4	283	22	430306	1.7206	0.042662	QRFPR
ENSG00000244474	2	201	19	430306	1.7202	0.042695	UGT1A4
ENSG00000164404	5	15	4	430306	1.72	0.042713	GDF9
ENSG00000136928	9	1744	135	430306	1.7186	0.042844	GABBR2
ENSG00000268864	19	17	10	430306	1.7183	0.042872	CTB-167G5.5
ENSG00000112799	6	338	46	430306	1.7174	0.042955	LY86
ENSG00000100360	22	42	5	430306	1.7158	0.043097	IFT27
ENSG00000110422	11	226	22	430306	1.7152	0.043155	HIPK3
ENSG00000145495	5	115	12	430306	1.7141	0.043257	2023-03-06
ENSG00000159961	17	4	2	430306	1.7131	0.043348	OR3A3
ENSG00000249773	7	204	24	430306	1.7131	0.043351	MRPS17
ENSG00000137878	15	472	42	430306	1.713	0.043357	GCOM1
ENSG00000268735	13	11	4	430306	1.7129	0.043366	AL139080.1
ENSG00000156467	8	21	3	430306	1.7127	0.043387	UQCRB
ENSG00000074803	15	154	11	430306	1.7125	0.043405	SLC12A1
ENSG00000213402	11	5	2	430306	1.7119	0.043459	PTPRCAP
ENSG00000160199	21	320	18	430306	1.7119	0.043459	PKNOX1
ENSG00000055813	2	671	54	430306	1.7118	0.043464	CCDC85A
ENSG00000106009	7	76	10	430306	1.711	0.043536	BRAT1
ENSG00000198911	22	191	25	430306	1.7104	0.043597	SREBF2
ENSG00000187616	9	40	11	430306	1.7102	0.043617	TMEM8C
ENSG00000093010	22	127	22	430306	1.71	0.043636	COMT
ENSG00000067365	16	57	10	430306	1.7099	0.043645	METTL22
ENSG00000146416	6	598	48	430306	1.709	0.043729	AIG1
ENSG00000168701	16	1	1	430306	1.7085	0.043773	TMEM208
ENSG00000257727	12	10	4	430306	1.7085	0.043775	CNPY2
ENSG00000125901	20	6	3	430306	1.7084	0.043777	MRPS26
ENSG00000268175	3	3	2	430306	1.7077	0.043848	AC117395.1
ENSG00000132561	8	520	38	430306	1.7075	0.043865	MATN2
ENSG00000076108	12	60	14	430306	1.7069	0.043916	BAZ2A
ENSG00000269026	19	174	21	430306	1.7069	0.043918	AC003006.7
ENSG00000107719	10	419	41	430306	1.7065	0.043959	PALD1
ENSG00000148136	9	1	1	430306	1.7054	0.044062	OR13C4
ENSG00000163104	4	195	12	430306	1.7053	0.044069	SMARCAD1
ENSG00000154328	8	108	17	430306	1.7047	0.044126	NEIL2
ENSG00000158156	1	20	7	430306	1.7046	0.044138	XKR8
ENSG00000203724	1	5	3	430306	1.7043	0.044165	C1orf53
ENSG00000118058	11	102	12	430306	1.7041	0.044177	KMT2A
ENSG00000135801	1	91	12	430306	1.7037	0.044219	TAF5L
ENSG00000206560	3	411	17	430306	1.7036	0.04423	ANKRD28
ENSG00000183715	11	4027	278	430306	1.7021	0.044366	OPCML
ENSG00000170296	17	5	2	430306	1.702	0.044382	GABARAP
ENSG00000127980	7	72	12	430306	1.7012	0.044452	PEX1
ENSG00000136867	9	80	14	430306	1.7001	0.044556	SLC31A2
ENSG00000196872	2	394	22	430306	1.6997	0.044597	KIAA1211L
ENSG00000114541	3	1362	83	430306	1.6978	0.044769	FRMD4B
ENSG00000181374	17	3	1	430306	1.6967	0.044873	CCL13
ENSG00000173068	9	1609	80	430306	1.6966	0.044888	BNC2
ENSG00000159596	1	13	2	430306	1.6963	0.044913	TMEM69
ENSG00000197416	8	31	6	430306	1.6959	0.044954	FABP12
ENSG00000185928	16	22	3	430306	1.6956	0.044981	PAGR1
ENSG00000138385	2	69	15	430306	1.6956	0.044983	SSB
ENSG00000205740	10	52	9	430306	1.6955	0.044986	AL359878.1
ENSG00000228198	1	2	1	430306	1.6954	0.044999	OR2M3
ENSG00000112531	6	384	21	430306	1.6949	0.045045	QKI
ENSG00000130749	19	81	13	430306	1.6949	0.04505	ZC3H4
ENSG00000159459	15	189	19	430306	1.6948	0.045053	UBR1
ENSG00000186973	1	46	8	430306	1.6948	0.045054	FAM183A
ENSG00000183963	22	158	18	430306	1.6945	0.045084	SMTN
ENSG00000101350	20	88	9	430306	1.6939	0.045141	KIF3B
ENSG00000183762	22	329	28	430306	1.6939	0.045141	KREMEN1
ENSG00000213512	1	91	9	430306	1.6936	0.045169	GBP7
ENSG00000074657	18	343	24	430306	1.6933	0.045196	ZNF532
ENSG00000167619	19	13	4	430306	1.6931	0.045217	TMEM145
ENSG00000221886	5	12	5	430306	1.6929	0.045234	C5orf54
ENSG00000138036	2	140	12	430306	1.6926	0.045265	DYNC2LI1
ENSG00000255423	3	10	3	430306	1.6923	0.045296	EBLN2
ENSG00000160323	9	161	21	430306	1.6916	0.045358	ADAMTS13
ENSG00000176597	3	135	7	430306	1.6906	0.045461	B3GNT5
ENSG00000182902	22	93	21	430306	1.6904	0.045475	SLC25A18
ENSG00000121966	2	6	3	430306	1.6901	0.0455	CXCR4
ENSG00000262874	19	17	1	430306	1.6898	0.045534	C19orf84
ENSG00000141480	17	28	5	430306	1.6895	0.045566	ARRB2
ENSG00000265817	8	196	18	430306	1.689	0.045614	FSBP
ENSG00000183853	1	368	56	430306	1.6888	0.045631	KIRREL
ENSG00000171724	16	884	111	430306	1.6886	0.045649	VAT1L
ENSG00000140199	15	471	20	430306	1.6864	0.045858	SLC12A6
ENSG00000268194	2	6	2	430306	1.685	0.045996	LINC01101
ENSG00000127663	19	607	38	430306	1.6848	0.046013	KDM4B
ENSG00000176396	19	6	3	430306	1.6847	0.046018	EID2
ENSG00000177873	3	20	5	430306	1.6845	0.046045	ZNF619
ENSG00000130201	19	119	10	430306	1.6844	0.046048	EXOC3L2
ENSG00000188559	20	456	28	430306	1.6843	0.046063	RALGAPA2
ENSG00000145439	4	298	16	430306	1.6837	0.046122	CBR4
ENSG00000131236	1	120	8	430306	1.6833	0.046156	CAP1
ENSG00000147655	8	519	37	430306	1.6833	0.046158	RSPO2
ENSG00000107771	10	594	21	430306	1.6827	0.046218	CCSER2
ENSG00000164180	5	143	20	430306	1.6819	0.046294	TMEM161B
ENSG00000119684	14	60	6	430306	1.6817	0.046316	MLH3
ENSG00000135127	12	229	19	430306	1.6808	0.046404	CCDC64
ENSG00000149926	16	50	7	430306	1.6805	0.04643	FAM57B
ENSG00000171551	2	30	13	430306	1.6804	0.046441	ECEL1
ENSG00000095383	9	243	27	430306	1.6804	0.046444	TBC1D2
ENSG00000177602	17	11	3	430306	1.6803	0.046447	GSG2
ENSG00000105568	19	147	17	430306	1.6802	0.046463	PPP2R1A
ENSG00000163106	4	103	10	430306	1.6795	0.046524	HPGDS
ENSG00000157111	5	35	11	430306	1.6793	0.046549	TMEM171
ENSG00000165695	9	456	34	430306	1.6792	0.04656	AK8
ENSG00000179869	7	1948	64	430306	1.679	0.046574	ABCA13
ENSG00000176946	2	140	12	430306	1.6783	0.046647	THAP4
ENSG00000162761	1	552	52	430306	1.6781	0.046663	LMX1A
ENSG00000178665	7	158	21	430306	1.678	0.046675	ZNF713
ENSG00000168152	4	39	4	430306	1.6778	0.046692	THAP9
ENSG00000197893	10	296	23	430306	1.6775	0.046718	NRAP
ENSG00000184381	22	393	17	430306	1.6773	0.046743	PLA2G6
ENSG00000117569	1	240	21	430306	1.6769	0.046777	PTBP2
ENSG00000149923	16	12	3	430306	1.6769	0.046784	PPP4C
ENSG00000197980	3	710	29	430306	1.6764	0.046826	LEKR1
ENSG00000167165	2	308	19	430306	1.6753	0.046942	UGT1A6
ENSG00000065559	17	234	24	430306	1.6749	0.046976	MAP2K4
ENSG00000141013	16	142	17	430306	1.6748	0.046984	GAS8
ENSG00000163749	4	212	21	430306	1.6731	0.047153	CCDC158
ENSG00000174928	3	121	16	430306	1.6721	0.047253	C3orf33
ENSG00000166211	12	39	11	430306	1.672	0.047265	SPIC
ENSG00000107937	10	101	11	430306	1.6718	0.047287	GTPBP4
ENSG00000105641	19	64	9	430306	1.6695	0.047507	SLC5A5
ENSG00000196878	1	152	23	430306	1.6694	0.047514	LAMB3
ENSG00000108443	17	105	12	430306	1.6693	0.047527	RPS6KB1
ENSG00000178982	19	21	6	430306	1.6682	0.047635	EIF3K
ENSG00000129654	17	9	3	430306	1.6675	0.047705	FOXJ1
ENSG00000134440	18	75	12	430306	1.6665	0.047805	NARS
ENSG00000113269	5	430	34	430306	1.6664	0.04782	RNF130
ENSG00000117616	1	26	11	430306	1.6662	0.047833	C1orf63
ENSG00000235978	3	272	27	430306	1.6654	0.047915	AC018816.3
ENSG00000185033	15	271	19	430306	1.6652	0.047933	SEMA4B
ENSG00000147642	8	325	23	430306	1.6651	0.047943	SYBU
ENSG00000188368	19	7	2	430306	1.6648	0.047976	PRR19
ENSG00000123091	1	42	8	430306	1.6647	0.047984	RNF11
ENSG00000271793	6	91	17	430306	1.6643	0.048031	RP11-321N4.5
ENSG00000111832	6	72	12	430306	1.6639	0.04807	RWDD1
ENSG00000185069	12	34	8	430306	1.6638	0.04808	KRT76
ENSG00000137075	9	253	25	430306	1.6619	0.04827	RNF38
ENSG00000120913	8	57	13	430306	1.6616	0.048295	PDLIM2
ENSG00000106038	7	12	4	430306	1.6611	0.048342	EVX1
ENSG00000144642	3	3088	154	430306	1.6601	0.048443	RBMS3
ENSG00000160654	11	23	6	430306	1.6598	0.048479	CD3G
ENSG00000044090	6	33	9	430306	1.6596	0.048493	CUL7
ENSG00000103485	16	61	13	430306	1.6595	0.048507	QPRT
ENSG00000177688	6	2	1	430306	1.6589	0.048563	SUMO4
ENSG00000123374	12	6	3	430306	1.6587	0.048586	CDK2
ENSG00000167711	17	52	8	430306	1.6584	0.048616	SERPINF2
ENSG00000142185	21	227	21	430306	1.6572	0.048744	TRPM2
ENSG00000214435	10	110	12	430306	1.6567	0.04879	AS3MT
ENSG00000198265	17	354	19	430306	1.6565	0.048812	HELZ
ENSG00000227471	7	106	12	430306	1.6559	0.048867	AKR1B15
ENSG00000185053	8	6739	176	430306	1.6558	0.048884	SGCZ
ENSG00000204930	9	24	7	430306	1.6557	0.048892	FAM221B
ENSG00000130803	19	107	10	430306	1.6553	0.048932	ZNF317
ENSG00000172893	11	70	8	430306	1.6549	0.048974	DHCR7
ENSG00000163032	2	444	19	430306	1.6544	0.04902	VSNL1
ENSG00000114993	2	14	5	430306	1.654	0.049063	RTKN
ENSG00000146425	6	17	5	430306	1.654	0.049063	DYNLT1
ENSG00000263136	16	4	1	430306	1.654	0.049067	PAGR1
ENSG00000065491	6	150	12	430306	1.6537	0.049092	TBC1D22B
ENSG00000228300	19	12	4	430306	1.6523	0.049233	C19orf24
ENSG00000148450	10	68	11	430306	1.6521	0.04926	MSRB2
ENSG00000256566	20	114	17	430306	1.6519	0.049274	RP4-734P14.4
ENSG00000136271	7	36	7	430306	1.6518	0.04929	DDX56
ENSG00000144655	3	38	9	430306	1.6514	0.049329	CSRNP1
ENSG00000105248	19	83	5	430306	1.6513	0.049342	CCDC94
ENSG00000154655	18	1319	94	430306	1.651	0.049374	L3MBTL4
ENSG00000135316	6	62	13	430306	1.6509	0.049375	SYNCRIP
ENSG00000015153	12	162	19	430306	1.6505	0.049423	YAF2
ENSG00000182572	6	1	1	430306	1.6504	0.049432	HIST1H3I
ENSG00000163661	3	11	4	430306	1.6497	0.049501	PTX3
ENSG00000170162	6	20	3	430306	1.6496	0.049515	VGLL2
ENSG00000215346	8	13	4	430306	1.649	0.049578	AF131215.5
ENSG00000213741	14	50	7	430306	1.6488	0.049591	RPS29
ENSG00000203837	10	156	17	430306	1.6487	0.049605	PNLIPRP3
ENSG00000105341	19	22	3	430306	1.6487	0.049607	ATP5SL
ENSG00000205403	4	187	15	430306	1.648	0.049679	CFI
ENSG00000049883	5	46	9	430306	1.6476	0.049718	PTCD2
ENSG00000100350	22	75	10	430306	1.6474	0.049742	FOXRED2
ENSG00000101608	18	46	5	430306	1.647	0.049777	MYL12A
ENSG00000148297	9	26	9	430306	1.6463	0.04985	MED22
ENSG00000164675	7	147	17	430306	1.6462	0.049864	IQUB
ENSG00000175581	11	298	19	430306	1.6461	0.049868	MRPL48
ENSG00000146904	7	51	14	430306	1.6446	0.050028	EPHA1
ENSG00000205426	12	15	4	430306	1.6444	0.050046	KRT81
ENSG00000185414	2	47	8	430306	1.644	0.050091	MRPL30
ENSG00000168748	16	13	3	430306	1.6436	0.050128	CA7
ENSG00000206535	3	84	17	430306	1.6426	0.050228	LNP1
ENSG00000125245	13	14	5	430306	1.6419	0.050304	GPR18
ENSG00000164406	5	9	3	430306	1.6413	0.050369	LEAP2
ENSG00000165804	14	36	11	430306	1.6406	0.050444	ZNF219
ENSG00000147894	9	115	16	430306	1.6379	0.05072	C9orf72
ENSG00000165521	14	360	19	430306	1.6378	0.050728	EML5
ENSG00000166997	7	12	5	430306	1.6364	0.050874	CNPY4
ENSG00000126698	1	95	11	430306	1.6363	0.050887	DNAJC8
ENSG00000144554	3	229	8	430306	1.6355	0.050977	FANCD2
ENSG00000133657	3	227	24	430306	1.6353	0.050989	ATP13A3
ENSG00000114030	3	249	24	430306	1.6339	0.051139	KPNA1
ENSG00000141101	16	31	8	430306	1.6333	0.051203	NOB1
ENSG00000186529	19	164	13	430306	1.6328	0.051258	CYP4F3
ENSG00000163762	3	48	13	430306	1.6319	0.051347	TM4SF18
ENSG00000149633	20	147	20	430306	1.6316	0.051381	KIAA1755
ENSG00000138674	4	201	12	430306	1.6309	0.051457	SEC31A
ENSG00000100612	14	76	3	430306	1.6302	0.051534	DHRS7
ENSG00000104419	8	250	40	430306	1.6301	0.051537	NDRG1
ENSG00000186451	3	46	9	430306	1.6298	0.051576	SPATA12
ENSG00000094880	5	41	9	430306	1.6295	0.051602	CDC23
ENSG00000172889	9	40	7	430306	1.6292	0.051638	EGFL7
ENSG00000158286	1	43	6	430306	1.6286	0.051701	RNF207
ENSG00000104472	8	14	5	430306	1.6283	0.051735	CHRAC1
ENSG00000065970	12	44	10	430306	1.6272	0.051843	FOXJ2
ENSG00000186832	17	10	5	430306	1.6271	0.051854	KRT16
ENSG00000259159	11	20	9	430306	1.6267	0.051901	MFRP
ENSG00000223953	11	20	9	430306	1.6267	0.051901	C1QTNF5
ENSG00000235718	11	20	9	430306	1.6267	0.051901	MFRP
ENSG00000131899	17	45	7	430306	1.6266	0.051908	LLGL1
ENSG00000141293	17	733	30	430306	1.6265	0.051924	SKAP1
ENSG00000232196	16	7	2	430306	1.6264	0.051929	MTRNR2L4
ENSG00000178860	8	9	3	430306	1.6254	0.052037	MSC
ENSG00000134453	10	94	21	430306	1.6251	0.052073	RBM17
ENSG00000243501	6	179	24	430306	1.6249	0.052091	RP11-257K9.8
ENSG00000125450	17	55	7	430306	1.6248	0.052106	NUP85
ENSG00000114331	3	548	14	430306	1.6244	0.052146	ACAP2
ENSG00000182912	21	23	7	430306	1.6243	0.052156	C21orf90
ENSG00000164896	7	4	2	430306	1.6242	0.052172	FASTK
ENSG00000173456	11	9	4	430306	1.6241	0.052182	RNF26
ENSG00000177984	9	25	3	430306	1.6237	0.052218	LCN15
ENSG00000156411	14	73	8	430306	1.6233	0.052257	C14orf2
ENSG00000135409	12	13	1	430306	1.623	0.052295	AMHR2
ENSG00000161958	17	12	4	430306	1.6222	0.052379	FGF11
ENSG00000185722	17	211	17	430306	1.6219	0.052409	ANKFY1
ENSG00000169330	15	148	22	430306	1.6214	0.052467	KIAA1024
ENSG00000180900	8	69	15	430306	1.6205	0.052558	SCRIB
ENSG00000168658	2	660	36	430306	1.6203	0.052579	VWA3B
ENSG00000164638	7	185	26	430306	1.6199	0.052626	SLC29A4
ENSG00000107290	9	411	17	430306	1.6192	0.052703	SETX
ENSG00000197275	8	384	17	430306	1.6191	0.052708	RAD54B
ENSG00000177174	1	5	1	430306	1.6187	0.052752	OR14C36
ENSG00000158887	1	15	5	430306	1.6186	0.052767	MPZ
ENSG00000136010	12	288	23	430306	1.6184	0.052793	ALDH1L2
ENSG00000135317	6	158	20	430306	1.6183	0.052794	SNX14
ENSG00000164597	7	832	18	430306	1.6183	0.052804	COG5
ENSG00000163082	2	392	53	430306	1.618	0.052832	SGPP2
ENSG00000140859	16	403	44	430306	1.6176	0.052875	KIFC3
ENSG00000163527	3	215	20	430306	1.6176	0.052876	STT3B
ENSG00000140854	16	80	17	430306	1.6168	0.052965	KATNB1
ENSG00000011260	17	101	13	430306	1.6159	0.053056	UTP18
ENSG00000162300	11	3	1	430306	1.6151	0.053146	ZFPL1
ENSG00000179335	15	55	9	430306	1.6149	0.053169	CLK3
ENSG00000064309	11	405	41	430306	1.6146	0.053194	CDON
ENSG00000112038	6	758	52	430306	1.6139	0.053271	OPRM1
ENSG00000168032	3	102	7	430306	1.6138	0.053284	ENTPD3
ENSG00000173868	17	20	6	430306	1.6134	0.053324	PHOSPHO1
ENSG00000154127	11	576	73	430306	1.6133	0.053344	UBASH3B
ENSG00000138101	2	492	50	430306	1.6132	0.053351	DTNB
ENSG00000163116	4	2783	32	430306	1.613	0.05337	STPG2
ENSG00000267552	19	73	11	430306	1.6128	0.053393	CTD-2528L19.4
ENSG00000198585	3	9	5	430306	1.612	0.053479	NUDT16
ENSG00000119203	2	86	7	430306	1.6117	0.053518	CPSF3
ENSG00000205884	8	5	2	430306	1.6116	0.05352	DEFB136
ENSG00000167723	17	254	35	430306	1.6108	0.053612	TRPV3
ENSG00000085831	1	117	22	430306	1.6107	0.05362	TTC39A
ENSG00000269035	19	72	11	430306	1.6106	0.053638	CTD-2521M24.10
ENSG00000143418	1	39	8	430306	1.6104	0.053652	CERS2
ENSG00000159625	16	79	14	430306	1.6093	0.053772	CCDC135
ENSG00000114023	3	96	15	430306	1.6092	0.053785	FAM162A
ENSG00000116670	1	71	14	430306	1.6083	0.053885	MAD2L2
ENSG00000121690	11	75	7	430306	1.6081	0.05391	DEPDC7
ENSG00000178951	19	43	9	430306	1.6077	0.053952	ZBTB7A
ENSG00000152558	11	158	18	430306	1.6074	0.053988	TMEM123
ENSG00000182899	3	18	3	430306	1.6071	0.054017	RPL35A
ENSG00000254531	4	2	1	430306	1.607	0.054031	AP001816.1
ENSG00000144771	3	138	18	430306	1.6068	0.054055	LRTM1
ENSG00000081870	1	62	5	430306	1.6066	0.054075	HSPB11
ENSG00000197977	6	132	13	430306	1.605	0.05425	ELOVL2
ENSG00000268800	5	11	4	430306	1.6044	0.05431	AC112205.1
ENSG00000160746	3	726	38	430306	1.6044	0.054315	ANO10
ENSG00000107611	10	1333	82	430306	1.6043	0.054326	CUBN
ENSG00000141510	17	88	18	430306	1.6038	0.054376	TP53
ENSG00000256029	1	60	8	430306	1.6037	0.054393	RP11-190A12.7
ENSG00000011566	2	475	25	430306	1.6027	0.054497	MAP4K3
ENSG00000154016	17	10	4	430306	1.6023	0.054542	GRAP
ENSG00000111540	12	45	7	430306	1.6023	0.054547	RAB5B
ENSG00000104824	19	31	7	430306	1.6012	0.054671	HNRNPL
ENSG00000082996	3	327	22	430306	1.6009	0.054696	RNF13
ENSG00000101349	20	1086	82	430306	1.6002	0.054779	PAK7
ENSG00000138798	4	216	15	430306	1.6	0.054803	EGF
ENSG00000130701	20	59	14	430306	1.5999	0.054813	RBBP8NL
ENSG00000206203	22	5	1	430306	1.5993	0.054876	TSSK2
ENSG00000129151	11	302	22	430306	1.5981	0.055009	BBOX1
ENSG00000171791	18	610	88	430306	1.5972	0.055111	BCL2
ENSG00000196812	6	11	3	430306	1.5972	0.055112	ZSCAN16
ENSG00000206538	3	64	14	430306	1.5962	0.055228	VGLL3
ENSG00000116406	1	141	17	430306	1.5958	0.055267	EDEM3
ENSG00000112651	6	16	4	430306	1.5951	0.055342	MRPL2
ENSG00000222000	2	85	14	430306	1.5946	0.055397	AC092675.3
ENSG00000079134	18	101	14	430306	1.5933	0.055551	THOC1
ENSG00000184517	16	118	13	430306	1.5931	0.055572	ZFP1
ENSG00000079462	19	6	2	430306	1.5921	0.055677	PAFAH1B3
ENSG00000104375	8	875	41	430306	1.5918	0.05571	STK3
ENSG00000177058	5	740	28	430306	1.5909	0.055818	SLC38A9
ENSG00000135077	5	189	15	430306	1.5905	0.055861	HAVCR2
ENSG00000152953	4	2367	100	430306	1.5904	0.055867	STK32B
ENSG00000170962	11	991	65	430306	1.5902	0.055892	PDGFD
ENSG00000101363	20	50	11	430306	1.5898	0.055942	MANBAL
ENSG00000106686	9	564	48	430306	1.5897	0.055946	SPATA6L
ENSG00000132825	20	2	1	430306	1.5895	0.055978	PPP1R3D
ENSG00000110921	12	76	14	430306	1.5889	0.056039	MVK
ENSG00000171612	1	71	11	430306	1.5879	0.056157	SLC25A33
ENSG00000166479	18	141	9	430306	1.5862	0.056346	TMX3
ENSG00000166888	12	72	13	430306	1.5856	0.056414	STAT6
ENSG00000125630	2	111	12	430306	1.5855	0.056427	POLR1B
ENSG00000164880	7	123	6	430306	1.5848	0.056507	INTS1
ENSG00000131951	14	297	14	430306	1.5846	0.056526	LRRC9
ENSG00000073792	3	309	31	430306	1.5845	0.056538	IGF2BP2
ENSG00000158497	5	21	8	430306	1.5844	0.056552	HMHB1
ENSG00000163848	3	303	12	430306	1.5841	0.056587	ZNF148
ENSG00000036530	14	125	16	430306	1.5834	0.056664	CYP46A1
ENSG00000171456	20	115	9	430306	1.5831	0.056699	ASXL1
ENSG00000166105	11	132	21	430306	1.583	0.056715	GLB1L3
ENSG00000160838	1	32	5	430306	1.582	0.056826	LRRC71
ENSG00000115705	2	674	42	430306	1.5817	0.056862	TPO
ENSG00000204315	6	6	3	430306	1.581	0.056935	FKBPL
ENSG00000184185	17	70	21	430306	1.581	0.056941	KCNJ12
ENSG00000102890	16	11	3	430306	1.5806	0.05699	ELMO3
ENSG00000198453	19	365	12	430306	1.5804	0.057007	ZNF568
ENSG00000185038	2	245	49	430306	1.5801	0.057041	MROH2A
ENSG00000007038	16	19	5	430306	1.58	0.057051	PRSS21
ENSG00000253379	8	465	42	430306	1.5799	0.057066	RP11-1102P16.1
ENSG00000120549	10	2717	150	430306	1.5797	0.057087	KIAA1217
ENSG00000143379	1	74	13	430306	1.5795	0.057113	SETDB1
ENSG00000103024	16	2	1	430306	1.5795	0.057115	NME3
ENSG00000139173	12	1521	36	430306	1.5794	0.057119	TMEM117
ENSG00000164442	6	11	5	430306	1.5793	0.057139	CITED2
ENSG00000155100	8	29	6	430306	1.5789	0.05718	OTUD6B
ENSG00000176463	15	1200	89	430306	1.5786	0.057209	SLCO3A1
ENSG00000182986	19	153	18	430306	1.5783	0.057249	ZNF320
ENSG00000214944	5	1039	66	430306	1.5782	0.057261	ARHGEF28
ENSG00000111087	12	30	5	430306	1.5774	0.057354	GLI1
ENSG00000079432	19	29	4	430306	1.5772	0.057375	CIC
ENSG00000165699	9	122	15	430306	1.5771	0.057382	TSC1
ENSG00000075711	3	725	28	430306	1.5764	0.057466	DLG1
ENSG00000112293	6	546	31	430306	1.5761	0.057502	GPLD1
ENSG00000133678	10	60	11	430306	1.5758	0.057534	TMEM254
ENSG00000136861	9	280	21	430306	1.5757	0.057546	CDK5RAP2
ENSG00000214860	17	37	4	430306	1.5754	0.057586	EVPLL
ENSG00000058673	1	175	13	430306	1.5753	0.057597	ZC3H11A
ENSG00000126785	14	251	22	430306	1.5749	0.057644	RHOJ
ENSG00000128564	7	1	1	430306	1.5736	0.057787	VGF
ENSG00000162639	1	22	10	430306	1.573	0.057862	HENMT1
ENSG00000132692	1	40	12	430306	1.5716	0.058027	BCAN
ENSG00000145780	5	35	9	430306	1.5714	0.058049	FEM1C
ENSG00000166396	18	207	22	430306	1.5711	0.058085	SERPINB7
ENSG00000140990	16	24	5	430306	1.5707	0.058121	NDUFB10
ENSG00000110881	12	48	7	430306	1.5704	0.058163	ASIC1
ENSG00000169902	7	465	19	430306	1.5703	0.058174	TPST1
ENSG00000127423	1	73	3	430306	1.57	0.058204	AUNIP
ENSG00000156466	8	33	9	430306	1.5695	0.058262	GDF6
ENSG00000197705	18	267	11	430306	1.5694	0.058275	KLHL14
ENSG00000142632	1	60	6	430306	1.5689	0.058339	ARHGEF19
ENSG00000198625	1	136	10	430306	1.5675	0.058503	MDM4
ENSG00000117533	1	119	11	430306	1.5673	0.058519	VAMP4
ENSG00000188938	9	23	6	430306	1.5672	0.058534	FAM120AOS
ENSG00000138600	15	225	18	430306	1.5667	0.058594	SPPL2A
ENSG00000186146	4	14	3	430306	1.5666	0.058605	DEFB131
ENSG00000105429	19	72	6	430306	1.5662	0.058652	MEGF8
ENSG00000265118	17	20	3	430306	1.5651	0.058775	CTD-2370N5.3
ENSG00000249915	5	263	16	430306	1.5646	0.058838	PDCD6
ENSG00000121310	1	42	10	430306	1.5642	0.058887	ECHDC2
ENSG00000162980	2	95	16	430306	1.5641	0.058899	ARL5A
ENSG00000171928	17	56	10	430306	1.5638	0.058929	TVP23B
ENSG00000137673	11	37	7	430306	1.562	0.059144	MMP7
ENSG00000182004	1	41	6	430306	1.5613	0.059224	SNRPE
ENSG00000181315	6	75	10	430306	1.5611	0.059254	ZNF322
ENSG00000269422	16	2	1	430306	1.5601	0.059363	AC092384.1
ENSG00000132357	5	42	8	430306	1.56	0.059384	CARD6
ENSG00000173917	17	17	6	430306	1.5599	0.059397	HOXB2
ENSG00000135074	5	690	34	430306	1.5592	0.059471	ADAM19
ENSG00000164556	7	8	4	430306	1.559	0.059499	FAM183B
ENSG00000125945	1	31	6	430306	1.5588	0.059524	ZNF436
ENSG00000137764	15	622	27	430306	1.5584	0.059564	MAP2K5
ENSG00000204850	19	4	2	430306	1.5581	0.059606	AC011484.1
ENSG00000179403	1	19	4	430306	1.5575	0.059671	VWA1
ENSG00000153989	6	101	18	430306	1.5575	0.059678	NUS1
ENSG00000121281	16	192	31	430306	1.5574	0.059691	ADCY7
ENSG00000197140	8	430	17	430306	1.5571	0.059729	ADAM32
ENSG00000137574	8	161	11	430306	1.557	0.059731	TGS1
ENSG00000178761	15	12	4	430306	1.5561	0.059846	FAM219B
ENSG00000120784	19	185	23	430306	1.556	0.059853	ZFP30
ENSG00000088756	18	572	56	430306	1.5554	0.05993	ARHGAP28
ENSG00000174106	12	94	13	430306	1.5543	0.060057	LEMD3
ENSG00000185567	14	129	15	430306	1.5532	0.060184	AHNAK2
ENSG00000055483	17	123	16	430306	1.5529	0.060225	USP36
ENSG00000152904	1	43	7	430306	1.5527	0.060243	GGPS1
ENSG00000167740	17	136	15	430306	1.5515	0.060388	CYB5D2
ENSG00000167077	22	268	15	430306	1.5515	0.06039	MEI1
ENSG00000171634	17	301	15	430306	1.5515	0.060392	BPTF
ENSG00000151131	12	261	17	430306	1.5513	0.060419	C12orf45
ENSG00000260970	9	122	14	430306	1.5504	0.060526	RP11-295D22.1
ENSG00000171766	15	83	5	430306	1.55	0.060575	GATM
ENSG00000076650	19	157	11	430306	1.5493	0.060657	GPATCH1
ENSG00000177731	17	21	6	430306	1.5491	0.060675	FLII
ENSG00000113569	5	146	12	430306	1.5489	0.060699	NUP155
ENSG00000253459	14	6	3	430306	1.5483	0.060777	AL139099.1
ENSG00000134258	1	199	26	430306	1.5481	0.060805	VTCN1
ENSG00000166246	16	61	6	430306	1.5472	0.060906	C16orf71
ENSG00000166165	14	5	2	430306	1.547	0.06093	CKB
ENSG00000104059	15	1605	107	430306	1.5469	0.060942	FAM189A1
ENSG00000163507	3	71	12	430306	1.5464	0.061003	KIAA1524
ENSG00000172782	17	41	8	430306	1.5462	0.061024	FADS6
ENSG00000205649	4	26	6	430306	1.5461	0.061044	HTN3
ENSG00000106336	7	18	7	430306	1.5459	0.061069	FBXO24
ENSG00000164002	1	34	7	430306	1.5457	0.061085	EXO5
ENSG00000167207	16	76	11	430306	1.5448	0.061203	NOD2
ENSG00000198919	3	160	16	430306	1.5447	0.061213	DZIP3
ENSG00000187713	9	2	1	430306	1.5442	0.061264	TMEM203
ENSG00000160299	21	524	24	430306	1.544	0.061289	PCNT
ENSG00000128185	22	15	3	430306	1.5439	0.061305	DGCR6L
ENSG00000126778	14	17	5	430306	1.5437	0.06133	SIX1
ENSG00000141564	17	1817	62	430306	1.5436	0.061342	RPTOR
ENSG00000125498	19	11	6	430306	1.5434	0.061361	KIR2DL1
ENSG00000178395	1	8	2	430306	1.5433	0.061381	C1orf65
ENSG00000148290	9	14	4	430306	1.5429	0.061431	SURF1
ENSG00000131931	8	12	3	430306	1.5423	0.061495	THAP1
ENSG00000212993	8	36	6	430306	1.542	0.061538	POU5F1B
ENSG00000197701	4	50	8	430306	1.542	0.061539	ZNF595
ENSG00000072571	5	83	13	430306	1.5417	0.061568	HMMR
ENSG00000204296	6	754	20	430306	1.5414	0.061609	C6orf10
ENSG00000086589	5	11	4	430306	1.5413	0.061619	RBM22
ENSG00000152990	4	618	48	430306	1.5412	0.061638	GPR125
ENSG00000163421	3	32	9	430306	1.5411	0.061648	PROK2
ENSG00000271723	1	416	39	430306	1.5409	0.061671	MROH7-TTC4
ENSG00000137968	1	1144	39	430306	1.5405	0.061716	SLC44A5
ENSG00000132749	11	84	8	430306	1.5404	0.061726	MTL5
ENSG00000240224	2	240	21	430306	1.5404	0.061729	UGT1A5
ENSG00000114790	3	371	22	430306	1.5403	0.061747	ARHGEF26
ENSG00000091947	17	30	8	430306	1.5398	0.061802	TMEM101
ENSG00000163219	2	628	46	430306	1.5391	0.061888	ARHGAP25
ENSG00000117322	1	91	12	430306	1.5391	0.061894	CR2
ENSG00000184363	11	42	9	430306	1.539	0.061897	PKP3
ENSG00000006377	7	6	2	430306	1.5388	0.061931	DLX6
ENSG00000153933	17	90	6	430306	1.5386	0.061956	DGKE
ENSG00000106688	9	382	47	430306	1.5385	0.061963	SLC1A1
ENSG00000137491	11	371	25	430306	1.5384	0.061973	SLCO2B1
ENSG00000250644	11	42	10	430306	1.5383	0.061988	RP11-295K3.1
ENSG00000186838	19	13	6	430306	1.5383	0.061988	SELV
ENSG00000106541	7	236	23	430306	1.5382	0.062003	AGR2
ENSG00000055332	2	195	17	430306	1.5377	0.062062	EIF2AK2
ENSG00000144635	3	95	15	430306	1.5376	0.062072	DYNC1LI1
ENSG00000198794	15	167	17	430306	1.5375	0.062084	SCAMP5
ENSG00000130203	19	6	3	430306	1.5369	0.062159	APOE
ENSG00000260537	16	82	25	430306	1.5368	0.062168	RP11-529K1.3
ENSG00000168890	2	5	2	430306	1.5368	0.062169	TMEM150A
ENSG00000169629	2	21	6	430306	1.5365	0.062213	RGPD8
ENSG00000101441	20	14	4	430306	1.5363	0.062231	CST4
ENSG00000242220	21	43	7	430306	1.5359	0.062277	TCP10L
ENSG00000249087	1	3	2	430306	1.5348	0.062422	C1orf213
ENSG00000167618	19	83	23	430306	1.5345	0.062447	LAIR2
ENSG00000175463	11	15	5	430306	1.5342	0.062485	TBC1D10C
ENSG00000132911	5	155	7	430306	1.5341	0.062508	NMUR2
ENSG00000138375	2	233	23	430306	1.534	0.062518	SMARCAL1
ENSG00000235705	10	18	6	430306	1.5336	0.062559	AL133481.1
ENSG00000122966	12	526	31	430306	1.5336	0.062567	CIT
ENSG00000138760	4	193	16	430306	1.5334	0.062588	SCARB2
ENSG00000100567	14	57	12	430306	1.5333	0.062595	PSMA3
ENSG00000186777	4	129	14	430306	1.5333	0.062598	ZNF732
ENSG00000115289	2	4	2	430306	1.533	0.062633	PCGF1
ENSG00000120055	10	2	1	430306	1.533	0.062636	C10orf95
ENSG00000075223	7	400	45	430306	1.5328	0.06266	SEMA3C
ENSG00000248050	8	17	6	430306	1.5325	0.062695	RP11-422N16.3
ENSG00000137309	6	18	5	430306	1.5324	0.062708	HMGA1
ENSG00000171817	19	133	16	430306	1.5314	0.062829	ZNF540
ENSG00000259120	17	2	1	430306	1.5308	0.062906	SMIM6
ENSG00000151690	2	287	18	430306	1.5307	0.062924	MFSD6
ENSG00000133048	1	29	5	430306	1.5301	0.062994	CHI3L1
ENSG00000188263	22	68	11	430306	1.5295	0.063069	IL17REL
ENSG00000169951	16	5	3	430306	1.5293	0.063099	ZNF764
ENSG00000185630	1	1015	112	430306	1.5289	0.063145	PBX1
ENSG00000064703	1	51	7	430306	1.5287	0.063174	DDX20
ENSG00000165828	10	20	5	430306	1.5284	0.063203	PRAP1
ENSG00000171530	5	686	38	430306	1.5284	0.063212	TBCA
ENSG00000125445	17	12	2	430306	1.5282	0.06323	MRPS7
ENSG00000128739	15	701	99	430306	1.5271	0.063374	SNRPN
ENSG00000111186	12	523	91	430306	1.527	0.06338	WNT5B
ENSG00000162571	1	159	20	430306	1.5268	0.063409	TTLL10
ENSG00000197046	18	41	9	430306	1.5267	0.063414	SIGLEC15
ENSG00000175602	11	2	1	430306	1.526	0.063511	CCDC85B
ENSG00000042088	14	263	13	430306	1.5254	0.063576	TDP1
ENSG00000164983	8	148	16	430306	1.5251	0.063613	TMEM65
ENSG00000169193	7	87	14	430306	1.525	0.063634	CCDC126
ENSG00000138100	2	41	9	430306	1.5246	0.063674	TRIM54
ENSG00000112305	6	476	23	430306	1.5244	0.063699	SMAP1
ENSG00000032219	14	113	15	430306	1.5239	0.063767	ARID4A
ENSG00000167384	19	127	13	430306	1.5234	0.063827	ZNF180
ENSG00000229183	11	17	7	430306	1.5231	0.063873	PGA4
ENSG00000256713	11	17	7	430306	1.5231	0.063873	PGA5
ENSG00000182177	2	309	17	430306	1.5229	0.063894	ASB18
ENSG00000269529	12	7	2	430306	1.5226	0.06393	AC140061.12
ENSG00000135069	9	152	19	430306	1.5225	0.063942	PSAT1
ENSG00000138641	4	481	32	430306	1.5225	0.063946	HERC3
ENSG00000175575	11	168	17	430306	1.5221	0.06399	PAAF1
ENSG00000172061	3	110	8	430306	1.5221	0.063991	LRRC15
ENSG00000166159	12	74	24	430306	1.522	0.064011	LRTM2
ENSG00000167644	19	5	2	430306	1.5218	0.064033	C19orf33
ENSG00000144191	2	202	20	430306	1.5212	0.0641	CNGA3
ENSG00000166961	11	50	18	430306	1.5211	0.064113	MS4A15
ENSG00000103249	16	194	19	430306	1.5209	0.064144	CLCN7
ENSG00000130287	19	100	13	430306	1.5207	0.064162	NCAN
ENSG00000116663	1	41	10	430306	1.5206	0.064181	FBXO6
ENSG00000142230	19	107	20	430306	1.52	0.064255	SAE1
ENSG00000103051	16	63	10	430306	1.5197	0.064291	COG4
ENSG00000115944	2	195	18	430306	1.5189	0.064388	COX7A2L
ENSG00000064393	7	475	49	430306	1.5181	0.064497	HIPK2
ENSG00000102878	16	3	1	430306	1.5178	0.064533	HSF4
ENSG00000167468	19	7	3	430306	1.5178	0.064539	GPX4
ENSG00000163785	3	568	25	430306	1.5177	0.064542	RYK
ENSG00000159593	16	131	14	430306	1.5177	0.064542	NAE1
ENSG00000173213	18	63	9	430306	1.5175	0.064564	RP11-683L23.1
ENSG00000142039	19	27	3	430306	1.5175	0.064577	CCDC97
ENSG00000214819	17	1	1	430306	1.5171	0.064619	CDRT15L2
ENSG00000156469	8	41	8	430306	1.5167	0.064672	MTERFD1
ENSG00000164850	7	53	13	430306	1.516	0.064757	GPER1
ENSG00000174417	8	100	15	430306	1.5159	0.064772	TRHR
ENSG00000160781	1	8	4	430306	1.5158	0.064779	PAQR6
ENSG00000118939	13	173	16	430306	1.5151	0.064868	UCHL3
ENSG00000166510	18	151	17	430306	1.5151	0.06488	CCDC68
ENSG00000196381	19	69	14	430306	1.5143	0.064975	ZNF781
ENSG00000188636	22	29	3	430306	1.5142	0.064984	LDOC1L
ENSG00000204262	2	449	16	430306	1.5141	0.064995	COL5A2
ENSG00000173171	1	7	3	430306	1.514	0.065019	MTX1
ENSG00000136827	9	31	7	430306	1.5139	0.065023	TOR1A
ENSG00000105427	19	10	2	430306	1.5137	0.06505	CNFN
ENSG00000169403	1	63	14	430306	1.5133	0.065101	PTAFR
ENSG00000185862	17	16	3	430306	1.5132	0.065111	EVI2B
ENSG00000171060	8	44	16	430306	1.513	0.065145	C8orf74
ENSG00000145494	5	62	8	430306	1.5126	0.065186	NDUFS6
ENSG00000163743	4	97	13	430306	1.5116	0.065322	RCHY1
ENSG00000256683	19	79	11	430306	1.5114	0.065342	ZNF350
ENSG00000205978	14	65	15	430306	1.5109	0.065408	NYNRIN
ENSG00000229387	11	2	1	430306	1.5109	0.065413	AC103801.2
ENSG00000261459	16	5	3	430306	1.5107	0.065434	ZNF747
ENSG00000234631	10	2	1	430306	1.5103	0.065484	AL162407.1
ENSG00000105464	19	130	26	430306	1.5102	0.065491	GRIN2D
ENSG00000108878	17	36	8	430306	1.5097	0.065562	CACNG1
ENSG00000214706	3	4	2	430306	1.5097	0.065566	IFRD2
ENSG00000183682	1	81	16	430306	1.5088	0.065675	BMP8A
ENSG00000101605	18	684	68	430306	1.5087	0.065687	MYOM1
ENSG00000155096	8	200	18	430306	1.5082	0.065751	AZIN1
ENSG00000183527	21	45	7	430306	1.5073	0.065864	PSMG1
ENSG00000125878	20	14	5	430306	1.5066	0.065962	TCF15
ENSG00000170442	12	245	26	430306	1.5052	0.066132	KRT86
ENSG00000164304	6	228	20	430306	1.5052	0.066142	CAGE1
ENSG00000173894	17	24	11	430306	1.5045	0.066232	CBX2
ENSG00000166435	11	273	21	430306	1.5044	0.066242	XRRA1
ENSG00000143355	1	55	12	430306	1.5043	0.066256	LHX9
ENSG00000188807	1	41	8	430306	1.5041	0.066281	TMEM201
ENSG00000136931	9	51	7	430306	1.5033	0.066376	NR5A1
ENSG00000100348	22	67	10	430306	1.5028	0.066448	TXN2
ENSG00000198331	11	46	6	430306	1.5025	0.066482	HYLS1
ENSG00000213085	1	86	14	430306	1.5017	0.066581	CCDC19
ENSG00000088682	16	32	9	430306	1.5016	0.066596	COQ9
ENSG00000196611	11	36	11	430306	1.5014	0.066627	MMP1
ENSG00000092201	14	81	9	430306	1.501	0.066673	SUPT16H
ENSG00000117450	1	39	5	430306	1.5009	0.06669	PRDX1
ENSG00000169783	15	679	41	430306	1.5009	0.066694	LINGO1
ENSG00000091262	16	294	31	430306	1.5008	0.066702	ABCC6
ENSG00000203995	1	130	10	430306	1.5007	0.066712	ZYG11A
ENSG00000165678	10	49	11	430306	1.5005	0.066744	GHITM
ENSG00000163607	3	65	14	430306	1.5003	0.06677	GTPBP8
ENSG00000155254	10	6	2	430306	1.5	0.066813	MARVELD1
ENSG00000115274	2	5	2	430306	1.4999	0.06682	INO80B
ENSG00000163564	1	123	17	430306	1.4995	0.066873	PYHIN1
ENSG00000184909	1	26	4	430306	1.4992	0.066907	C1ORF220
ENSG00000139865	14	1133	63	430306	1.4992	0.066912	TTC6
ENSG00000212900	17	9	2	430306	1.4992	0.066914	KRTAP3-2
ENSG00000138629	15	24	3	430306	1.499	0.066939	UBL7
ENSG00000135625	2	2	1	430306	1.4987	0.066979	EGR4
ENSG00000248712	11	12	5	430306	1.4983	0.067025	CCDC153
ENSG00000258928	14	7	3	430306	1.4983	0.067029	RP11-463J10.2
ENSG00000214700	12	10	4	430306	1.4976	0.067121	C12orf71
ENSG00000197933	19	51	6	430306	1.4976	0.067124	ZNF823
ENSG00000168539	11	34	9	430306	1.4974	0.067143	CHRM1
ENSG00000128626	19	3	2	430306	1.4974	0.067147	MRPS12
ENSG00000160868	7	29	9	430306	1.4969	0.067206	CYP3A4
ENSG00000030110	6	21	5	430306	1.4968	0.067219	BAK1
ENSG00000129988	20	142	21	430306	1.4961	0.067309	LBP
ENSG00000235109	6	114	17	430306	1.4958	0.067352	ZSCAN31
ENSG00000135363	11	112	20	430306	1.4952	0.067426	LMO2
ENSG00000126860	17	11	2	430306	1.4952	0.067426	EVI2A
ENSG00000084628	1	256	14	430306	1.4949	0.067466	NKAIN1
ENSG00000178184	18	255	19	430306	1.4946	0.067503	PARD6G
ENSG00000167037	22	569	64	430306	1.4944	0.067533	SGSM1
ENSG00000139117	12	850	31	430306	1.494	0.067592	CPNE8
ENSG00000130193	8	32	9	430306	1.4937	0.067629	THEM6
ENSG00000141622	18	398	64	430306	1.4933	0.067679	RNF165
ENSG00000139445	12	63	10	430306	1.4929	0.067729	FOXN4
ENSG00000137103	9	73	12	430306	1.4928	0.067747	TMEM8B
ENSG00000138964	22	227	31	430306	1.4928	0.067749	PARVG
ENSG00000165805	12	132	11	430306	1.4927	0.067763	C12orf50
ENSG00000168615	8	230	20	430306	1.4913	0.067941	ADAM9
ENSG00000173338	11	3	2	430306	1.4905	0.068042	KCNK7
ENSG00000108669	17	251	20	430306	1.4901	0.068102	CYTH1
ENSG00000071051	2	589	30	430306	1.4897	0.068158	NCK2
ENSG00000141349	17	9	4	430306	1.4896	0.068161	G6PC3
ENSG00000187550	19	27	10	430306	1.4896	0.068161	SBK2
ENSG00000143387	1	14	4	430306	1.4895	0.068182	CTSK
ENSG00000048471	16	2871	121	430306	1.4886	0.068297	SNX29
ENSG00000272647	7	89	13	430306	1.4886	0.0683	GS1-259H13.10
ENSG00000008513	8	488	81	430306	1.4877	0.068418	ST3GAL1
ENSG00000169288	4	232	18	430306	1.4875	0.068439	MRPL1
ENSG00000112053	6	227	25	430306	1.4873	0.068463	SLC26A8
ENSG00000135185	7	74	9	430306	1.4873	0.068468	TMEM243
ENSG00000139083	12	702	90	430306	1.487	0.068503	ETV6
ENSG00000132591	17	13	1	430306	1.4869	0.068519	ERAL1
ENSG00000117640	1	36	4	430306	1.4864	0.068589	MTFR1L
ENSG00000160472	19	2	1	430306	1.4861	0.068628	TMEM190
ENSG00000124171	20	70	12	430306	1.4853	0.068727	PARD6B
ENSG00000198825	10	274	14	430306	1.4851	0.068765	INPP5F
ENSG00000136574	8	293	33	430306	1.4849	0.068791	GATA4
ENSG00000188921	9	157	17	430306	1.4848	0.068801	PTPLAD2
ENSG00000184402	20	183	12	430306	1.4842	0.068882	SS18L1
ENSG00000230778	15	1	1	430306	1.4837	0.068948	ANKRD63
ENSG00000214643	6	13	5	430306	1.4836	0.06896	DEFB133
ENSG00000113328	5	9	4	430306	1.4829	0.069056	CCNG1
ENSG00000255054	1	35	4	430306	1.4826	0.069091	RP1-317E23.6
ENSG00000119720	14	147	18	430306	1.482	0.069169	NRDE2
ENSG00000167194	16	8	4	430306	1.4816	0.069225	C16orf92
ENSG00000171611	6	26	4	430306	1.4816	0.069226	PTCRA
ENSG00000053524	3	819	48	430306	1.4815	0.069237	MCF2L2
ENSG00000104312	8	83	9	430306	1.48	0.069443	RIPK2
ENSG00000137166	6	186	25	430306	1.4798	0.069467	FOXP4
ENSG00000173862	7	6	3	430306	1.4793	0.069527	RP11-89N17.1
ENSG00000023734	12	15	5	430306	1.4791	0.069554	STRAP
ENSG00000124160	20	64	10	430306	1.479	0.069569	NCOA5
ENSG00000147889	9	42	11	430306	1.4779	0.069714	CDKN2A
ENSG00000214655	10	8	3	430306	1.4773	0.0698	ZSWIM8
ENSG00000175505	11	19	4	430306	1.4764	0.069917	CLCF1
ENSG00000147654	8	51	13	430306	1.4764	0.069918	EBAG9
ENSG00000130638	22	474	27	430306	1.4764	0.069923	ATXN10
ENSG00000131373	3	74	16	430306	1.4763	0.069925	HACL1
ENSG00000163705	3	69	5	430306	1.4763	0.069933	FANCD2OS
ENSG00000108509	17	60	13	430306	1.4754	0.070046	CAMTA2
ENSG00000139620	12	74	10	430306	1.4741	0.070231	KANSL2
ENSG00000269175	1	1	1	430306	1.474	0.070247	AC093157.1
ENSG00000182667	11	3304	235	430306	1.4737	0.07028	NTM
ENSG00000121417	19	82	5	430306	1.4735	0.070312	ZNF211
ENSG00000183206	18	97	14	430306	1.4734	0.07032	POTEC
ENSG00000106853	9	199	34	430306	1.4725	0.070444	PTGR1
ENSG00000165059	9	3	2	430306	1.4717	0.070548	PRKACG
ENSG00000123836	1	51	9	430306	1.4711	0.07063	PFKFB2
ENSG00000180155	8	46	10	430306	1.4709	0.070659	LYNX1
ENSG00000164403	5	9	3	430306	1.4708	0.070669	SHROOM1
ENSG00000176402	7	23	6	430306	1.4708	0.070673	GJC3
ENSG00000100519	14	29	7	430306	1.4707	0.07069	PSMC6
ENSG00000085563	7	471	38	430306	1.4703	0.070738	ABCB1
ENSG00000163645	3	124	25	430306	1.4703	0.070741	FAM194A
ENSG00000172500	11	11	2	430306	1.4701	0.07077	FIBP
ENSG00000160908	7	20	7	430306	1.4694	0.07086	ZNF394
ENSG00000185664	12	22	9	430306	1.4694	0.070861	PMEL
ENSG00000174576	11	6	2	430306	1.4692	0.070883	NPAS4
ENSG00000182782	12	3	2	430306	1.4688	0.070948	HCAR2
ENSG00000147421	8	237	24	430306	1.4685	0.070985	HMBOX1
ENSG00000146383	6	3	1	430306	1.4683	0.071006	TAAR6
ENSG00000168874	2	85	14	430306	1.4682	0.071024	ATOH8
ENSG00000198556	7	41	11	430306	1.4678	0.071084	ZNF789
ENSG00000163673	3	57	13	430306	1.4676	0.071108	DCLK3
ENSG00000126773	14	213	8	430306	1.4673	0.071143	PCNXL4
ENSG00000143437	1	120	14	430306	1.4673	0.071148	ARNT
ENSG00000183117	8	17500	571	430306	1.4673	0.071149	CSMD1
ENSG00000241553	3	32	9	430306	1.4672	0.071167	ARPC4
ENSG00000099834	11	43	10	430306	1.4671	0.071172	CDHR5
ENSG00000048649	11	381	15	430306	1.4668	0.071218	RSF1
ENSG00000158769	1	78	8	430306	1.4668	0.071219	F11R
ENSG00000182118	1	124	23	430306	1.4664	0.071265	FAM89A
ENSG00000268083	19	65	10	430306	1.4663	0.071285	AC104534.3
ENSG00000182197	8	801	50	430306	1.4662	0.071303	EXT1
ENSG00000154124	5	66	11	430306	1.4657	0.071371	FAM105B
ENSG00000197603	5	175	16	430306	1.4655	0.071386	C5orf42
ENSG00000177105	11	55	9	430306	1.4651	0.071442	RHOG
ENSG00000156675	8	36	12	430306	1.4649	0.071473	RAB11FIP1
ENSG00000095587	10	463	42	430306	1.4646	0.071521	TLL2
ENSG00000097021	1	452	25	430306	1.4645	0.071523	ACOT7
ENSG00000163659	3	80	15	430306	1.4645	0.071531	TIPARP
ENSG00000197136	11	30	9	430306	1.4639	0.071614	PCNXL3
ENSG00000104918	19	7	3	430306	1.4631	0.071717	RETN
ENSG00000167281	17	2168	250	430306	1.4625	0.071796	RBFOX3
ENSG00000101391	20	57	9	430306	1.4622	0.071842	CDK5RAP1
ENSG00000224051	1	12	3	430306	1.4621	0.071855	GLTPD1
ENSG00000136816	9	22	5	430306	1.4621	0.071857	TOR1B
ENSG00000163083	2	8	4	430306	1.4614	0.071957	INHBB
ENSG00000172830	11	15	7	430306	1.4613	0.071972	SSH3
ENSG00000121989	2	126	14	430306	1.4612	0.071979	ACVR2A
ENSG00000106052	7	280	26	430306	1.4607	0.072048	TAX1BP1
ENSG00000102886	16	20	9	430306	1.46	0.072141	GDPD3
ENSG00000162430	1	44	5	430306	1.46	0.072149	SEPN1
ENSG00000100003	22	77	14	430306	1.4597	0.072182	SEC14L2
ENSG00000185100	14	74	12	430306	1.4596	0.072195	ADSSL1
ENSG00000109099	17	89	12	430306	1.4593	0.072235	PMP22
ENSG00000239779	2	3	1	430306	1.459	0.072287	WBP1
ENSG00000051620	6	48	9	430306	1.4585	0.072356	HEBP2
ENSG00000140332	15	165	26	430306	1.4582	0.072398	TLE3
ENSG00000139722	12	46	9	430306	1.4578	0.072449	VPS37B
ENSG00000142661	1	194	22	430306	1.4577	0.072464	MYOM3
ENSG00000144959	3	264	37	430306	1.4573	0.072518	NCEH1
ENSG00000162188	11	2	1	430306	1.4573	0.072523	GNG3
ENSG00000254673	8	100	12	430306	1.4565	0.072634	RP11-598P20.5
ENSG00000152266	11	9	2	430306	1.4563	0.072651	PTH
ENSG00000186280	11	65	12	430306	1.4563	0.072653	KDM4D
ENSG00000198558	6	1	1	430306	1.4562	0.072666	HIST1H4L
ENSG00000089053	12	276	32	430306	1.4562	0.072666	ANAPC5
ENSG00000124557	6	22	4	430306	1.4561	0.072686	BTN1A1
ENSG00000204709	6	4	2	430306	1.4555	0.072762	C6orf100
ENSG00000162078	16	19	3	430306	1.4552	0.0728	ZG16B
ENSG00000188037	7	120	22	430306	1.4552	0.072805	CLCN1
ENSG00000169490	8	18	3	430306	1.455	0.072837	TM2D2
ENSG00000269367	12	6	4	430306	1.4543	0.072928	AC020629.1
ENSG00000205208	4	3	2	430306	1.4542	0.072943	C4orf46
ENSG00000082293	6	925	63	430306	1.4529	0.073128	COL19A1
ENSG00000189134	6	6	3	430306	1.4528	0.073146	NKAPL
ENSG00000173728	1	167	20	430306	1.4524	0.073195	C1orf100
ENSG00000108528	17	4	2	430306	1.4517	0.07329	SLC25A11
ENSG00000235531	8	1206	71	430306	1.4516	0.073302	RP11-383H13.1
ENSG00000166133	15	12	4	430306	1.4508	0.073413	RPUSD2
ENSG00000122711	9	118	11	430306	1.4508	0.073423	SPINK4
ENSG00000176920	19	39	4	430306	1.4505	0.073455	FUT2
ENSG00000111737	12	74	15	430306	1.4504	0.073479	RAB35
ENSG00000169282	3	1477	67	430306	1.4503	0.073488	KCNAB1
ENSG00000166025	11	376	40	430306	1.4503	0.073488	AMOTL1
ENSG00000126804	14	99	9	430306	1.4499	0.073547	ZBTB1
ENSG00000128298	22	69	10	430306	1.4492	0.073639	BAIAP2L2
ENSG00000198182	19	62	11	430306	1.4491	0.073654	ZNF607
ENSG00000100558	14	84	13	430306	1.4484	0.073749	PLEK2
ENSG00000186150	1	2	1	430306	1.448	0.073805	UBL4B
ENSG00000170608	19	28	9	430306	1.448	0.073814	FOXA3
ENSG00000184566	11	5	2	430306	1.4479	0.073821	AC132216.1
ENSG00000184009	17	78	14	430306	1.4478	0.073834	ACTG1
ENSG00000185591	12	84	8	430306	1.4478	0.073837	SP1
ENSG00000102699	13	563	15	430306	1.4477	0.073848	PARP4
ENSG00000213057	1	31	4	430306	1.4474	0.07389	C1orf220
ENSG00000160993	7	33	8	430306	1.4467	0.073988	ALKBH4
ENSG00000138018	2	233	25	430306	1.4467	0.073996	EPT1
ENSG00000154945	17	27	7	430306	1.4465	0.074019	ANKRD40
ENSG00000213214	7	1	1	430306	1.4462	0.074064	ARHGEF35
ENSG00000176148	11	310	19	430306	1.4462	0.074065	TCP11L1
ENSG00000138074	2	37	8	430306	1.445	0.074234	SLC5A6
ENSG00000105865	7	22	5	430306	1.4443	0.074323	DUS4L
ENSG00000042429	11	51	7	430306	1.4443	0.074333	MED17
ENSG00000136040	12	618	64	430306	1.4441	0.074349	PLXNC1
ENSG00000119950	10	240	22	430306	1.444	0.074372	MXI1
ENSG00000117543	1	55	6	430306	1.4438	0.074395	DPH5
ENSG00000269074	2	8	3	430306	1.4438	0.0744	AC099344.1
ENSG00000109180	4	76	12	430306	1.4438	0.0744	OCIAD1
ENSG00000167874	17	2	1	430306	1.4437	0.074414	TMEM88
ENSG00000135778	1	84	10	430306	1.4437	0.074417	NTPCR
ENSG00000186038	3	27	5	430306	1.4435	0.074439	HTR3E
ENSG00000163114	4	1	1	430306	1.4434	0.074458	PDHA2
ENSG00000151474	10	3678	249	430306	1.4432	0.074482	FRMD4A
ENSG00000172732	11	26	4	430306	1.4432	0.074486	MUS81
ENSG00000042062	20	369	48	430306	1.4426	0.074566	FAM65C
ENSG00000221938	7	3	1	430306	1.4398	0.074966	OR2A14
ENSG00000180525	10	21	5	430306	1.4388	0.075102	PRR26
ENSG00000185885	11	2	1	430306	1.4386	0.075137	IFITM1
ENSG00000145216	4	2843	136	430306	1.4385	0.075145	FIP1L1
ENSG00000165660	10	63	12	430306	1.4382	0.075191	FAM175B
ENSG00000165572	13	4	2	430306	1.4382	0.075194	KBTBD6
ENSG00000166035	15	630	86	430306	1.4377	0.075256	LIPC
ENSG00000204642	6	159	16	430306	1.4375	0.075289	HLA-F
ENSG00000122861	10	18	4	430306	1.4374	0.0753	PLAU
ENSG00000034693	6	73	8	430306	1.4374	0.075302	PEX3
ENSG00000162896	1	42	8	430306	1.4372	0.075329	PIGR
ENSG00000179168	19	10	3	430306	1.4369	0.075372	GGN
ENSG00000182132	5	1384	138	430306	1.4358	0.075532	KCNIP1
ENSG00000159882	19	23	4	430306	1.4357	0.075544	ZNF230
ENSG00000221931	11	2	1	430306	1.4352	0.075622	OR6X1
ENSG00000154330	9	464	40	430306	1.4351	0.075632	PGM5
ENSG00000140988	16	26	5	430306	1.4345	0.075711	RPS2
ENSG00000141753	17	34	8	430306	1.4344	0.07573	IGFBP4
ENSG00000056586	9	114	15	430306	1.4342	0.075763	RC3H2
ENSG00000105372	19	26	3	430306	1.4341	0.075775	RPS19
ENSG00000187185	16	49	13	430306	1.4338	0.075809	CTD-2600O9.1
ENSG00000141570	17	18	7	430306	1.4338	0.075819	CBX8
ENSG00000072210	17	74	11	430306	1.4337	0.075828	ALDH3A2
ENSG00000178301	11	50	6	430306	1.4332	0.075904	AQP11
ENSG00000171763	15	30	5	430306	1.4329	0.075948	SPATA5L1
ENSG00000158528	7	740	34	430306	1.4328	0.07596	PPP1R9A
ENSG00000169221	16	16	5	430306	1.4323	0.076031	TBC1D10B
ENSG00000146109	6	15	5	430306	1.4323	0.076032	ABT1
ENSG00000050820	16	182	18	430306	1.4319	0.076082	BCAR1
ENSG00000167674	19	124	13	430306	1.4303	0.076315	HDGFRP2
ENSG00000160882	8	43	5	430306	1.4295	0.076435	CYP11B1
ENSG00000165138	9	135	16	430306	1.4294	0.076438	ANKS6
ENSG00000072364	5	219	14	430306	1.4284	0.076587	AFF4
ENSG00000152944	12	162	19	430306	1.4279	0.076666	MED21
ENSG00000099282	10	260	16	430306	1.4271	0.076768	TSPAN15
ENSG00000091128	7	246	22	430306	1.4268	0.076813	LAMB4
ENSG00000050130	14	84	9	430306	1.4268	0.07682	JKAMP
ENSG00000206561	3	245	25	430306	1.4268	0.076822	COLQ
ENSG00000183010	17	20	6	430306	1.4262	0.076904	PYCR1
ENSG00000181449	3	3	2	430306	1.4251	0.077071	SOX2
ENSG00000168269	5	18	7	430306	1.425	0.077075	FOXI1
ENSG00000162434	1	411	30	430306	1.4243	0.077179	JAK1
ENSG00000106692	9	209	30	430306	1.4243	0.07718	FKTN
ENSG00000151148	12	172	21	430306	1.4241	0.077205	UBE3B
ENSG00000152056	2	389	28	430306	1.4238	0.077252	AP1S3
ENSG00000270136	1	189	29	430306	1.4238	0.077253	MINOS1-NBL1
ENSG00000163751	3	99	11	430306	1.4234	0.077305	CPA3
ENSG00000125492	9	15	6	430306	1.4229	0.077383	BARHL1
ENSG00000162576	1	31	5	430306	1.4229	0.077387	MXRA8
ENSG00000162437	1	189	21	430306	1.4224	0.077451	RAVER2
ENSG00000268126	5	11	2	430306	1.4211	0.077649	AC091948.1
ENSG00000100162	22	30	4	430306	1.4205	0.077727	CENPM
ENSG00000162086	16	31	5	430306	1.4203	0.077755	ZNF75A
ENSG00000253831	1	31	9	430306	1.4196	0.077857	ETV3L
ENSG00000087116	5	987	140	430306	1.4194	0.077895	ADAMTS2
ENSG00000163884	3	24	7	430306	1.4193	0.077899	KLF15
ENSG00000173714	17	26	4	430306	1.4191	0.077935	WFIKKN2
ENSG00000100038	22	85	11	430306	1.4189	0.077965	TOP3B
ENSG00000141404	18	720	43	430306	1.4188	0.077972	GNAL
ENSG00000224130	11	8	1	430306	1.4188	0.077982	AP001652.1
ENSG00000198400	1	169	30	430306	1.4184	0.078036	NTRK1
ENSG00000153993	7	306	27	430306	1.4183	0.078047	SEMA3D
ENSG00000148429	10	426	26	430306	1.4183	0.078058	USP6NL
ENSG00000004866	7	441	52	430306	1.4174	0.078189	ST7
ENSG00000262526	17	6	2	430306	1.4172	0.078207	CTD-2545G14.7
ENSG00000258572	14	10	3	430306	1.4172	0.078217	RP11-1070N10.3
ENSG00000196411	7	74	12	430306	1.417	0.078243	EPHB4
ENSG00000108176	10	78	14	430306	1.4166	0.078306	DNAJC12
ENSG00000259494	15	5	3	430306	1.4164	0.078324	MRPL46
ENSG00000119718	14	11	2	430306	1.4163	0.078346	EIF2B2
ENSG00000171864	20	34	12	430306	1.4158	0.07842	PRND
ENSG00000197165	16	24	5	430306	1.4157	0.07843	SULT1A2
ENSG00000180479	19	92	12	430306	1.4154	0.078469	ZNF571
ENSG00000113048	5	162	19	430306	1.4154	0.078482	MRPS27
ENSG00000185946	1	48	10	430306	1.4151	0.078519	RNPC3
ENSG00000153237	2	1410	48	430306	1.4151	0.07852	CCDC148
ENSG00000031698	1	45	11	430306	1.4149	0.078554	SARS
ENSG00000105552	19	41	9	430306	1.4144	0.078621	BCAT2
ENSG00000165209	9	195	25	430306	1.4142	0.078647	STRBP
ENSG00000185269	17	26	4	430306	1.4141	0.078668	NOTUM
ENSG00000258227	7	57	8	430306	1.4139	0.078691	CLEC5A
ENSG00000167118	9	35	7	430306	1.4136	0.078738	URM1
ENSG00000172613	11	16	6	430306	1.4136	0.078742	RAD9A
ENSG00000197385	3	44	7	430306	1.4135	0.07876	ZNF860
ENSG00000213921	19	19	6	430306	1.4129	0.078837	LEUTX
ENSG00000138472	3	184	24	430306	1.4124	0.078911	GUCA1C
ENSG00000141562	17	98	15	430306	1.4116	0.079027	NARF
ENSG00000145681	5	244	40	430306	1.4114	0.079063	HAPLN1
ENSG00000168924	4	36	23	430306	1.4112	0.079093	LETM1
ENSG00000146830	7	28	10	430306	1.4112	0.0791	GIGYF1
ENSG00000114631	3	44	14	430306	1.4108	0.079152	PODXL2
ENSG00000262601	16	65	17	430306	1.4101	0.079259	CTC-786C10.1
ENSG00000110768	11	100	11	430306	1.41	0.079263	GTF2H1
ENSG00000076604	17	11	3	430306	1.4097	0.079314	TRAF4
ENSG00000269197	8	1	1	430306	1.4095	0.079341	AC090574.1
ENSG00000187210	9	379	30	430306	1.4092	0.079393	GCNT1
ENSG00000011258	17	203	16	430306	1.4089	0.079433	MBTD1
ENSG00000205045	17	239	42	430306	1.4088	0.079442	SLFN12L
ENSG00000115758	2	21	6	430306	1.4084	0.079511	ODC1
ENSG00000143924	2	512	19	430306	1.4083	0.079516	EML4
ENSG00000166507	10	13	4	430306	1.4082	0.079529	NDST2
ENSG00000137171	6	84	11	430306	1.4078	0.079594	KLC4
ENSG00000227268	10	1	1	430306	1.4077	0.079603	KLLN
ENSG00000103174	16	34	8	430306	1.4076	0.079628	NAGPA
ENSG00000027869	1	20	5	430306	1.4075	0.079643	SH2D2A
ENSG00000177595	11	28	5	430306	1.4074	0.079649	PIDD
ENSG00000133794	11	298	35	430306	1.4074	0.079661	ARNTL
ENSG00000091879	8	448	38	430306	1.4072	0.079686	ANGPT2
[truncated: 16,881 more rows]
