# Supplementary material for: A large-scale multi-ancestry genome-wide association study of chronic prostatitis/chronic pelvic pain syndrome in men
Source: Nat Commun. 2026 Jan 9;17:343. doi: 10.1038/s41467-025-64954-2 (PMC12789528; doi:10.1038/s41467-025-64954-2)
Supplement: Supplementary file 5 — Supplementary Dataset 3 [file 41467_2025_64954_MOESM5_ESM.xlsx]

## Sheet: SD3
Supplementary Data 3. Annotation of potentially regulatory SNPs associated with CP/CPPS.
chrom	pos (hg38)	rsids	CHIP_Targets	probability	ranking	n_ACTIVE_TSS	n_STRONG_TX	n_ENHANCERS	Motifs	ChIP	DNase	Footprint	Footprint_matched	IC_matched_max	IC_max	PWM	PWM_matched	QTL	n_ACTIVE_TSS2	n_STRONG_TX3	n_ENHANCERS4	Motifs5
chr10	121264995	rs11199864	EP300	0.9865	3a	0	15	0	ARID3A	TRUE	TRUE	FALSE	FALSE	0	1.04	TRUE	FALSE	FALSE	0	15	0	ARID3A
chr10	121293214	rs12413088	PKNOX1	0.93883	2b	1	4	15	BARHL1	TRUE	TRUE	TRUE	FALSE	0	0.65	TRUE	FALSE	FALSE	1	4	15	BARHL1
chr19	50858501	rs17632542	FOS	0.90822	2b	0	0	6	STAT6	TRUE	TRUE	TRUE	FALSE	0	0.3	TRUE	FALSE	FALSE	0	0	6	STAT6
chr19	50859221	rs62113213	CTCF;E2F1;CREB1;ZNF341	0.90608	3a	0	0	7	GABPA;IRF3	TRUE	TRUE	FALSE	FALSE	0	0.81	TRUE	FALSE	FALSE	0	0	7	GABPA;IRF3
chr19	50873230	rs62113072	SPI1	0.88523	2b	0	0	1	RBPJ;TBK1	TRUE	TRUE	TRUE	FALSE	0	1.35	TRUE	FALSE	FALSE	0	0	1	RBPJ;TBK1
chr19	50859281	rs62113214	CTCF;E2F1;ZNF341	0.8662	2b	0	0	7	GABPA;ZFP691	TRUE	TRUE	TRUE	FALSE	0	1.53	TRUE	FALSE	FALSE	0	0	7	GABPA;ZFP691
chr19	50851141	rs11665748	AR	0.81951	3a	0	1	1	ETS1;FLI1	TRUE	TRUE	FALSE	FALSE	0	0.2	TRUE	FALSE	FALSE	0	1	1	ETS1;FLI1
chr19	50851155	rs11665698	AR	0.79795	2b	0	1	1	FOXC2;FOXL1;POU3F2	TRUE	TRUE	TRUE	FALSE	0	0.98	TRUE	FALSE	FALSE	0	1	1	FOXC2;FOXL1;POU3F2
chr10	121262375	rs7094569	ZNF335	0.76335	3a	0	3	6	SOX15	TRUE	TRUE	FALSE	FALSE	0	0.35	TRUE	FALSE	FALSE	0	3	6	SOX15
chr10	121261727	rs10788154	ZNF18;ZNF664;ZNF623	0.755	3a	0	4	3	POU2F1	TRUE	TRUE	FALSE	FALSE	0	0.92	TRUE	FALSE	FALSE	0	4	3	POU2F1
chr19	50870097	rs62113227	RNF2;NR2C2	0.7509	2b	0	0	0	SPI1	TRUE	TRUE	TRUE	FALSE	0	0.84	TRUE	FALSE	FALSE	0	0	0	SPI1
chr10	121284938	rs10886893	PRDM10;ZFP69B;SCRT1;NR3C1;ZEB2;SCRT2;ZNF577;ZSCAN21;ZBTB21;MXI1;GLIS1;GATA3;MZF1;ZBTB17	0.739	2b	0	4	34	HOXA5;NKX1-1;NOBOX	TRUE	TRUE	TRUE	FALSE	0	1.57	TRUE	FALSE	FALSE	0	4	34	HOXA5;NKX1-1;NOBOX
chr10	121288207	rs10886899	ZSCAN30;ZBTB8A;EP300;ZNF577;POLR2A;FEZF1;TRIM28;TRIM28;ZNF18	0.69579	2b	1	5	29	IL6;ZEB1	TRUE	TRUE	TRUE	FALSE	0	0.61	TRUE	FALSE	FALSE	1	5	29	IL6;ZEB1
chr19	50859069	rs79435423	CTCF;E2F1;CREB1;ZNF341	0.69579	2b	0	0	8	ID4;LMO2;MESP1;TCF3	TRUE	TRUE	TRUE	FALSE	0	0.61	TRUE	FALSE	FALSE	0	0	8	ID4;LMO2;MESP1;TCF3
chr10	121283331	rs10788164	CTCF	0.6352	3a	0	9	6	TAL1:TCF3;TCF7L1;TCF4	TRUE	TRUE	FALSE	FALSE	0	1.93	TRUE	FALSE	FALSE	0	9	6	TAL1:TCF3;TCF7L1;TCF4
chr19	50866592	rs2739464	IKZF1;CHD2	0.61268	3a	0	0	0	STAT1;STAT2;STAT3;STAT4;STAT5A;STAT5B;STAT6	TRUE	TRUE	FALSE	FALSE	0	0.58	TRUE	FALSE	FALSE	0	0	0	STAT1;STAT2;STAT3;STAT4;STAT5A;STAT5B;STAT6
chr10	121285317	rs35634388	ZNF692 ESR1 SALL1;ZNF580;PRDM4;CHD2;ZBTB8A;PRDM10;ZFP69B;OSR2;SCRT1;ZEB2;SCRT2;EP300;ZNF792;ZNF843;ZXDB;RCOR1;SP7;ZSCAN21;ZSCAN5C;ZBTB1;FEZF1;OVOL3;ZNF629;MXI1;ZBTB44;ZNF335;GATA3;GATA2;NR3C1;PRDM6;MZF1;IKZF3;ZNF18;ZBTB17	0.51348	2b	0	10	35	IRX3;STAT1;TFAP2E	TRUE	TRUE	TRUE	FALSE	0	1.81	TRUE	FALSE	FALSE	0	10	35	IRX3;STAT1;TFAP2E
chr10	121265180	rs4265539	EP300	0.47966	3a	0	15	0	SMAD3	TRUE	TRUE	FALSE	FALSE	0	1.87	TRUE	FALSE	FALSE	0	15	0	SMAD3
chr19	50848470	rs7256136	IKZF1;CREB3L1;ZBTB26;CBFA2T3;GATA2;TAL1;CBFA2T2	0.4701	3a	0	0	1	FLI1	TRUE	TRUE	FALSE	FALSE	0	0.57	TRUE	FALSE	FALSE	0	0	1	FLI1
chr19	50870129	rs2739473	RNF2;ZNF175;NR2C2	0.44716	2b	0	0	0	TEAD1;TEF	TRUE	TRUE	TRUE	FALSE	0	0.6	TRUE	FALSE	FALSE	0	0	0	TEAD1;TEF
chr19	50843266	rs56397626	SCRT1;ZNF80A;TRIM28	0.39955	3a	0	1	0	GTF2IRD1;PITX2	TRUE	TRUE	FALSE	FALSE	0	0.24	TRUE	FALSE	FALSE	0	1	0	GTF2IRD1;PITX2
chr19	50870969	rs2569742	ZNF644;ZNF639;ZNF589;ZNF766;ZNF395;CTCF;NFRKB;ATF1;BACH1;NR2C2;CREB3L1;RBBP5;CREB3;TFDP1;RNF2	0.30743	3a	1	0	0	GABPA;GABPB1;GABPB2	TRUE	TRUE	FALSE	FALSE	0	0.56	TRUE	FALSE	FALSE	1	0	0	GABPA;GABPB1;GABPB2
chr19	50837538	rs2659053	ZNF398;JUND;GLIS1;ATF2;ZBTB7A;ATF7;CREBBP;BCOR;ZFP36;NR2F1;RBM25;CREB1;ZBTB17;ZNF366;PATZ1;ZBTB21;ZMYM3;WT1;SP3;KDM1A;BCL11A;KLF17;ZNF768;ESRRA	0.30743	2b	0	2	11	ARNT;BHLHE40;BHLHE41;MLX;SREBF1;TFE3;TFEB;USF1	TRUE	TRUE	TRUE	FALSE	0	0.69	TRUE	FALSE	FALSE	0	2	11	ARNT;BHLHE40;BHLHE41;MLX;SREBF1;TFE3;TFEB;USF1
chr19	50859459	rs76765083	CTCF	0.24403	3a	0	0	6	HENMT1;NHLH1;ZNF143	TRUE	TRUE	FALSE	FALSE	0	0.38	TRUE	FALSE	FALSE	0	0	6	HENMT1;NHLH1;ZNF143
chr10	121277795	rs10788162		0.22271	1f	0	2	1		FALSE	TRUE	FALSE	FALSE	0	0	FALSE	FALSE	TRUE	0	2	1
