# Supplementary material for: A large-scale multi-ancestry genome-wide association study of chronic prostatitis/chronic pelvic pain syndrome in men
Source: Nat Commun. 2026 Jan 9;17:343. doi: 10.1038/s41467-025-64954-2 (PMC12789528; doi:10.1038/s41467-025-64954-2)
Supplement: Supplementary file 6 — Supplementary Dataset 4 [file 41467_2025_64954_MOESM6_ESM.xlsx]

## Sheet: SD4
Supplementary Data 4. EUR gene-tissue expression results (tissues aggregated)
VARIABLE	TYPE	NGENES	BETA	BETA_STD	SE	P
Prostate	COVAR	17235	0.049162	0.093122	0.013937	0.00021049
Bladder	COVAR	17235	0.033917	0.066019	0.016184	0.01806
Thyroid	COVAR	17235	0.016538	0.032704	0.010835	0.063464
Esophagus	COVAR	17235	0.025386	0.047764	0.017358	0.071814
Cervix_Uteri	COVAR	17235	0.020751	0.040708	0.01426	0.072822
Vagina	COVAR	17235	0.018009	0.034387	0.012749	0.078896
Uterus	COVAR	17235	0.01697	0.034535	0.012063	0.079756
Colon	COVAR	17235	0.01926	0.036008	0.016004	0.11441
Testis	COVAR	17235	0.005781	0.0099574	0.0056092	0.15137
Salivary_Gland	COVAR	17235	0.0097796	0.018176	0.010856	0.18385
Fallopian_Tube	COVAR	17235	0.009466	0.018335	0.013997	0.24943
Nerve	COVAR	17235	0.0058772	0.011814	0.01044	0.28674
Ovary	COVAR	17235	0.0047375	0.0095939	0.010343	0.32346
Skin	COVAR	17235	0.0042609	0.0081142	0.010088	0.33638
Stomach	COVAR	17235	0.0038057	0.0069063	0.013649	0.39019
Pituitary	COVAR	17235	0.0021223	0.0039501	0.0083288	0.39944
Blood_Vessel	COVAR	17235	0.0015199	0.0030814	0.011856	0.449
Brain	COVAR	17235	-0.00019311	-0.00033495	0.0068649	0.51122
Adrenal_Gland	COVAR	17235	-0.00049688	-0.0009583	0.010448	0.51896
Small_Intestine	COVAR	17235	-0.0039996	-0.0073439	0.010836	0.64397
Kidney	COVAR	17235	-0.0037462	-0.0065858	0.0095546	0.6525
Breast	COVAR	17235	-0.0078077	-0.014995	0.015966	0.68758
Muscle	COVAR	17235	-0.0056816	-0.010746	0.0068173	0.79769
Spleen	COVAR	17235	-0.0067871	-0.013439	0.0078387	0.80671
Heart	COVAR	17235	-0.0084233	-0.014489	0.0094766	0.81295
Adipose_Tissue	COVAR	17235	-0.015776	-0.030941	0.01349	0.87889
Liver	COVAR	17235	-0.0090488	-0.016289	0.006596	0.91494
Pancreas	COVAR	17235	-0.012414	-0.020751	0.0088121	0.92054
Lung	COVAR	17235	-0.019834	-0.038291	0.010563	0.96978
Blood	COVAR	17235	-0.017513	-0.031453	0.0061962	0.99764
Significant after Bonferroni correction for 30 general tissues
