# Supplementary material for: A large-scale multi-ancestry genome-wide association study of chronic prostatitis/chronic pelvic pain syndrome in men
Source: Nat Commun. 2026 Jan 9;17:343. doi: 10.1038/s41467-025-64954-2 (PMC12789528; doi:10.1038/s41467-025-64954-2)
Supplement: Supplementary file 7 — Supplementary Dataset 5 [file 41467_2025_64954_MOESM7_ESM.xlsx]

## Sheet: SD5
Supplementary Data 5. Gene-set analysis results
VARIABLE	TYPE	NGENES	BETA	BETA_STD	SE	P	FULL_NAME
Curated_gene_sets:reactome_f...5	SET	14	0.98983	0.026946	0.25552	5.3778e-05	Curated_gene_sets:reactome_fatty_acids
GO_bp:go_telomere_tethering_...	SET	6	1.0931	0.019485	0.30344	0.00015811	GO_bp:go_telomere_tethering_at_nuclear_periphery
Curated_gene_sets:biocarta_b...2	SET	8	1.108	0.022805	0.31102	0.00018418	Curated_gene_sets:biocarta_bard1_pathway
Curated_gene_sets:reactome_r...55	SET	69	0.3596	0.021701	0.10199	0.00021157	Curated_gene_sets:reactome_regulation_of_ras_by_gaps
Curated_gene_sets:eppert_lsc...	SET	36	0.50409	0.021993	0.14359	0.00022419	Curated_gene_sets:eppert_lsc_r
GO_bp:go_meiotic_attachment_...	SET	5	1.1069	0.018012	0.31797	0.00025031	GO_bp:go_meiotic_attachment_of_telomere_to_nuclear_envelope
Curated_gene_sets:nikolsky_b...22	SET	26	0.87817	0.032569	0.25606	0.00030302	Curated_gene_sets:nikolsky_breast_cancer_5p15_amplicon
GO_bp:go_response_to_bmp	SET	148	0.23961	0.021133	0.069948	0.00030744	GO_bp:go_response_to_bmp
GO_bp:go_negative_regulation...34	SET	5	1.4632	0.02381	0.42843	0.00031948	GO_bp:go_negative_regulation_of_apoptotic_process_in_bone_marrow_cell
GO_bp:go_embryonic_digestive...2	SET	18	0.77991	0.024072	0.23691	0.00049842	GO_bp:go_embryonic_digestive_tract_morphogenesis
GO_bp:go_positive_regulation...450	SET	80	0.30231	0.019638	0.09239	0.00053484	GO_bp:go_positive_regulation_of_lipid_localization
GO_bp:go_purine_nucleobase_t...	SET	6	1.1112	0.019808	0.342	0.00057969	GO_bp:go_purine_nucleobase_transport
Curated_gene_sets:smid_breas...14	SET	35	0.45148	0.019422	0.14136	0.00070304	Curated_gene_sets:smid_breast_cancer_relapse_in_brain_up
GO_mf:go_atp_dependent_micro...2	SET	18	0.69299	0.021389	0.22345	0.00096505	GO_mf:go_atp_dependent_microtubule_motor_activity_minus_end_directed
GO_mf:go_nucleoside_transmem...	SET	7	0.98742	0.019011	0.3226	0.0011054	GO_mf:go_nucleoside_transmembrane_transporter_activity
GO_cc:go_cytoplasmic_region	SET	474	0.11929	0.018663	0.039218	0.0011785	GO_cc:go_cytoplasmic_region
GO_cc:go_proteasome_regulato...1	SET	11	0.8671	0.020925	0.28526	0.0011858	GO_cc:go_proteasome_regulatory_particle_base_subcomplex
GO_bp:go_mannosylation	SET	34	0.35852	0.015202	0.11887	0.0012823	GO_bp:go_mannosylation
GO_bp:go_negative_regulation...263	SET	15	0.71834	0.020241	0.23864	0.0013074	GO_bp:go_negative_regulation_of_glial_cell_proliferation
GO_bp:go_positive_regulation...728	SET	8	0.87917	0.018095	0.2952	0.0014516	GO_bp:go_positive_regulation_of_ryanodine_sensitive_calcium_release_channel_activity
GO_mf:go_activating_transcri...	SET	72	0.28616	0.017639	0.09668	0.0015408	GO_mf:go_activating_transcription_factor_binding
GO_bp:go_dna_strand_renatura...	SET	8	0.67458	0.013884	0.22841	0.001574	GO_bp:go_dna_strand_renaturation
GO_cc:go_endopeptidase_compl...	SET	66	0.29915	0.017658	0.10142	0.001593	GO_cc:go_endopeptidase_complex
GO_cc:go_proteasome_accessor...	SET	23	0.50402	0.017583	0.17112	0.0016146	GO_cc:go_proteasome_accessory_complex
GO_bp:go_s_adenosylmethionin...1	SET	7	0.75048	0.014449	0.25675	0.0017359	GO_bp:go_s_adenosylmethionine_cycle
GO_bp:go_modulation_of_signa...	SET	5	1.0099	0.016434	0.34586	0.0017525	GO_bp:go_modulation_of_signal_transduction_in_other_organism
GO_bp:go_apoptotic_process_i...1	SET	6	0.90768	0.01618	0.31195	0.0018113	GO_bp:go_apoptotic_process_in_bone_marrow_cell
Curated_gene_sets:reactome_t...102	SET	10	0.69651	0.016027	0.23998	0.0018544	Curated_gene_sets:reactome_transport_of_nucleosides_and_free_purine_and_pyrimidine_bases_across_the_plasma_membrane
GO_mf:go_anion_sodium_sympor...	SET	13	0.73336	0.019239	0.25301	0.0018769	GO_mf:go_anion_sodium_symporter_activity
GO_mf:go_calcium_release_cha...	SET	21	0.56307	0.01877	0.19643	0.0020774	GO_mf:go_calcium_release_channel_activity
GO_bp:go_interleukin_1_biosy...	SET	6	0.96666	0.017231	0.33837	0.002142	GO_bp:go_interleukin_1_biosynthetic_process
GO_bp:go_regulation_of_bmp_s...	SET	78	0.27379	0.017563	0.095911	0.0021571	GO_bp:go_regulation_of_bmp_signaling_pathway
Curated_gene_sets:reactome_a...79	SET	13	0.70306	0.018444	0.2469	0.0022055	Curated_gene_sets:reactome_anchoring_fibril_formation
GO_bp:go_positive_regulation...286	SET	18	0.59134	0.018252	0.20784	0.0022219	GO_bp:go_positive_regulation_of_fatty_acid_transport
GO_cc:go_junctional_sarcopla...	SET	9	0.9495	0.020727	0.33444	0.0022653	GO_cc:go_junctional_sarcoplasmic_reticulum_membrane
GO_mf:go_inositol_trisphosph...1	SET	5	0.97991	0.015946	0.34543	0.002281	GO_mf:go_inositol_trisphosphate_kinase_activity
Curated_gene_sets:li_cytidin...1	SET	17	0.57224	0.017165	0.20209	0.0023185	Curated_gene_sets:li_cytidine_analog_pathway
Curated_gene_sets:bae_brca1_...1	SET	30	0.45393	0.018082	0.16094	0.0023998	Curated_gene_sets:bae_brca1_targets_dn
Curated_gene_sets:chandran_m...1	SET	302	0.14216	0.017836	0.050407	0.0024023	Curated_gene_sets:chandran_metastasis_dn
GO_mf:go_annealing_activity	SET	10	0.61316	0.014109	0.21751	0.0024117	GO_mf:go_annealing_activity
Curated_gene_sets:reactome_l...3	SET	28	0.46834	0.018024	0.16626	0.0024276	Curated_gene_sets:reactome_laminin_interactions
GO_bp:go_regulation_of_somat...	SET	6	1.1533	0.020559	0.41017	0.0024656	GO_bp:go_regulation_of_somatic_stem_cell_population_maintenance
GO_mf:go_sodium_chloride_sym...	SET	10	0.82484	0.01898	0.29356	0.0024815	GO_mf:go_sodium_chloride_symporter_activity
GO_bp:go_regulation_of_cell_...16	SET	204	0.16416	0.016973	0.058437	0.0024863	GO_bp:go_regulation_of_cell_cycle_g2_m_phase_transition
GO_bp:go_amp_biosynthetic_pr...	SET	5	1.0434	0.01698	0.37245	0.0025456	GO_bp:go_amp_biosynthetic_process
GO_bp:go_protein_mannosylati...	SET	22	0.43188	0.014735	0.15515	0.0026903	GO_bp:go_protein_mannosylation
GO_bp:go_regulation_of_ryano...	SET	24	0.48285	0.017206	0.17421	0.0027915	GO_bp:go_regulation_of_ryanodine_sensitive_calcium_release_channel_activity
Curated_gene_sets:gargalovic...8	SET	26	0.51722	0.019182	0.18814	0.0029905	Curated_gene_sets:gargalovic_response_to_oxidized_phospholipids_green_up
GO_bp:go_cell_proliferation_...1	SET	9	0.86224	0.018823	0.31441	0.0030527	GO_bp:go_cell_proliferation_in_bone_marrow
Curated_gene_sets:gaussmann_...14	SET	226	0.15626	0.016995	0.057151	0.0031299	Curated_gene_sets:gaussmann_mll_af4_fusion_targets_g_up
Curated_gene_sets:hummel_bur...2	SET	41	0.3772	0.01756	0.13888	0.0033063	Curated_gene_sets:hummel_burkitts_lymphoma_up
Curated_gene_sets:minguez_li...1	SET	21	0.48328	0.01611	0.17803	0.0033205	Curated_gene_sets:minguez_liver_cancer_vascular_invasion_dn
GO_cc:go_junctional_membrane...	SET	7	1.0287	0.019806	0.37901	0.0033244	GO_cc:go_junctional_membrane_complex
Curated_gene_sets:mullighan_...1	SET	226	0.15284	0.016623	0.056366	0.0033521	Curated_gene_sets:mullighan_mll_signature_1_dn
GO_bp:go_aspartate_metabolic...	SET	6	0.91093	0.016238	0.33738	0.0034704	GO_bp:go_aspartate_metabolic_process
GO_bp:go_fucosylation	SET	20	0.52459	0.017066	0.19531	0.0036199	GO_bp:go_fucosylation
GO_mf:go_proteasome_activati...	SET	6	0.93092	0.016594	0.34791	0.0037319	GO_mf:go_proteasome_activating_atpase_activity
GO_bp:go_regulation_of_ribos...	SET	14	0.55984	0.01524	0.20961	0.0037869	GO_bp:go_regulation_of_ribosome_biogenesis
GO_bp:go_negative_regulation...729	SET	198	0.16408	0.016716	0.061502	0.0038196	GO_bp:go_negative_regulation_of_wnt_signaling_pathway
GO_bp:go_regulation_of_cell_...11	SET	9	0.84616	0.018472	0.3173	0.0038335	GO_bp:go_regulation_of_cell_communication_by_electrical_coupling_involved_in_cardiac_conduction
Curated_gene_sets:reactome_e...11	SET	11	0.80463	0.019418	0.30272	0.0039341	Curated_gene_sets:reactome_eicosanoids
GO_bp:go_nucleoside_transport	SET	8	0.80023	0.01647	0.3017	0.0039999	GO_bp:go_nucleoside_transport
GO_bp:go_cytoplasmic_transla...1	SET	85	0.21439	0.014353	0.080849	0.0040084	GO_bp:go_cytoplasmic_translation
Curated_gene_sets:iizuka_liv...7	SET	14	0.55784	0.015186	0.21038	0.0040088	Curated_gene_sets:iizuka_liver_cancer_progression_l0_l1_up
Curated_gene_sets:reactome_r...52	SET	9	0.71424	0.015592	0.26985	0.0040666	Curated_gene_sets:reactome_regulation_of_pten_mrna_translation
GO_bp:go_regulation_of_cell_...17	SET	426	0.10507	0.015605	0.039703	0.0040706	GO_bp:go_regulation_of_cell_cycle_phase_transition
GO_mf:go_atp_dependent_micro...1	SET	44	0.35478	0.017109	0.13424	0.0041148	GO_mf:go_atp_dependent_microtubule_motor_activity
Curated_gene_sets:iizuka_liv...9	SET	20	0.51155	0.016642	0.19367	0.004132	Curated_gene_sets:iizuka_liver_cancer_progression_l1_g1_up
GO_bp:go_regulation_of_somit...	SET	9	0.86323	0.018844	0.32734	0.0041844	GO_bp:go_regulation_of_somitogenesis
GO_bp:go_negative_regulation...494	SET	9	0.997	0.021764	0.37891	0.0042578	GO_bp:go_negative_regulation_of_osteoblast_proliferation
GO_mf:go_ribosomal_small_sub...	SET	15	0.58737	0.016551	0.22336	0.0042773	GO_mf:go_ribosomal_small_subunit_binding
Curated_gene_sets:myllykanga...6	SET	5	1.1218	0.018255	0.42669	0.0042845	Curated_gene_sets:myllykangas_amplification_hot_spot_2
GO_mf:go_ubiquitin_specific_...	SET	15	0.57763	0.016276	0.21979	0.0042963	GO_mf:go_ubiquitin_specific_protease_binding
GO_bp:go_negative_regulation...427	SET	303	0.12334	0.015501	0.046961	0.0043179	GO_bp:go_negative_regulation_of_mitotic_cell_cycle
GO_mf:go_annealing_helicase_...	SET	6	0.63921	0.011394	0.24484	0.0045217	GO_mf:go_annealing_helicase_activity
GO_mf:go_dna_binding_bending	SET	20	0.57657	0.018757	0.22128	0.0045903	GO_mf:go_dna_binding_bending
GO_bp:go_compartment_pattern...	SET	5	1.1291	0.018374	0.43347	0.0046005	GO_bp:go_compartment_pattern_specification
Curated_gene_sets:reactome_d...34	SET	59	0.28593	0.01596	0.10986	0.00463	Curated_gene_sets:reactome_degradation_of_dvl
GO_bp:go_positive_regulation...453	SET	60	0.2711	0.01526	0.10439	0.004707	GO_bp:go_positive_regulation_of_lipid_transport
GO_bp:go_basement_membrane_a...	SET	8	0.67711	0.013936	0.26124	0.0047768	GO_bp:go_basement_membrane_assembly
Curated_gene_sets:wiederscha...	SET	57	0.30125	0.016529	0.11636	0.0048165	Curated_gene_sets:wiederschain_targets_of_bmi1_and_pcgf2
GO_bp:go_cell_cycle_g2_m_pha...	SET	258	0.13447	0.015612	0.051979	0.0048457	GO_bp:go_cell_cycle_g2_m_phase_transition
GO_bp:go_macrophage_activati...2	SET	12	0.65084	0.016404	0.25226	0.0049436	GO_bp:go_macrophage_activation_involved_in_immune_response
GO_cc:go_insulin_responsive_...	SET	8	0.82276	0.016934	0.31994	0.0050658	GO_cc:go_insulin_responsive_compartment
GO_mf:go_intracellular_ligan...	SET	33	0.41352	0.017275	0.161	0.0051107	GO_mf:go_intracellular_ligand_gated_ion_channel_activity
Curated_gene_sets:reactome_b...20	SET	210	0.16559	0.017368	0.064566	0.0051682	Curated_gene_sets:reactome_biological_oxidations
GO_mf:go_monoamine_transmemb...	SET	8	0.84507	0.017393	0.32992	0.0052162	GO_mf:go_monoamine_transmembrane_transporter_activity
GO_bp:go_s_adenosylmethionin...2	SET	13	0.55811	0.014641	0.21806	0.0052454	GO_bp:go_s_adenosylmethionine_metabolic_process
GO_bp:go_response_to_fluoride	SET	5	0.80193	0.01305	0.31346	0.0052626	GO_bp:go_response_to_fluoride
GO_bp:go_receptor_localizati...2	SET	49	0.29264	0.01489	0.11449	0.0052994	GO_bp:go_receptor_localization_to_synapse
GO_bp:go_rrna_transport	SET	6	0.78489	0.013991	0.30746	0.0053469	GO_bp:go_rrna_transport
GO_bp:go_negative_regulation...209	SET	25	0.47517	0.017281	0.18622	0.005364	GO_bp:go_negative_regulation_of_embryonic_development
GO_bp:go_detection_of_calciu...	SET	13	0.61561	0.01615	0.24131	0.0053729	GO_bp:go_detection_of_calcium_ion
GO_mf:go_arachidonic_acid_mo...	SET	15	0.67097	0.018907	0.26321	0.0054027	GO_mf:go_arachidonic_acid_monooxygenase_activity
GO_cc:go_transcriptional_rep...	SET	76	0.23647	0.014974	0.092807	0.0054221	GO_cc:go_transcriptional_repressor_complex
Curated_gene_sets:rutella_re...5	SET	231	0.14618	0.016071	0.05745	0.0054777	Curated_gene_sets:rutella_response_to_hgf_vs_csf2rb_and_il4_dn
GO_bp:go_cellular_response_t...123	SET	12	0.55692	0.014037	0.21898	0.0054964	GO_bp:go_cellular_response_to_x_ray
Curated_gene_sets:doane_brea...3	SET	45	0.32193	0.015699	0.12696	0.005615	Curated_gene_sets:doane_breast_cancer_esr1_dn
GO_bp:go_regulation_of_icosa...	SET	18	0.51436	0.015875	0.20339	0.0057245	GO_bp:go_regulation_of_icosanoid_secretion
GO_bp:go_negative_regulation...604	SET	10	0.61259	0.014096	0.243	0.0058555	GO_bp:go_negative_regulation_of_ryanodine_sensitive_calcium_release_channel_activity
Curated_gene_sets:mccabe_hox...4	SET	9	0.87504	0.019102	0.3492	0.0061125	Curated_gene_sets:mccabe_hoxc6_targets_up
GO_bp:go_protein_o_linked_fu...	SET	8	0.85858	0.017671	0.34298	0.0061563	GO_bp:go_protein_o_linked_fucosylation
GO_bp:go_positive_regulation...73	SET	29	0.37626	0.014736	0.15116	0.0064055	GO_bp:go_positive_regulation_of_bmp_signaling_pathway
GO_bp:go_regulation_of_embry...	SET	120	0.19926	0.015837	0.080219	0.0065006	GO_bp:go_regulation_of_embryonic_development
GO_cc:go_nurd_complex	SET	14	0.48695	0.013256	0.19606	0.0065062	GO_cc:go_nurd_complex
GO_bp:go_endonucleolytic_cle...1	SET	5	0.95899	0.015605	0.38643	0.0065437	GO_bp:go_endonucleolytic_cleavage_in_5_ets_of_tricistronic_rrna_transcript_ssu_rrna_5_8s_rrna_lsu_rrna_
Curated_gene_sets:reactome_v...7	SET	56	0.27766	0.015101	0.11224	0.0066877	Curated_gene_sets:reactome_vif_mediated_degradation_of_apobec3g
GO_bp:go_positive_regulation...135	SET	7	0.828	0.015942	0.33487	0.0067117	GO_bp:go_positive_regulation_of_cell_proliferation_in_bone_marrow
Curated_gene_sets:guo_hex_ta...2	SET	73	0.26188	0.016254	0.10605	0.0067725	Curated_gene_sets:guo_hex_targets_up
Curated_gene_sets:reactome_t...24	SET	4	0.89583	0.013039	0.36321	0.0068285	Curated_gene_sets:reactome_the_retinoid_cycle_in_cones_daylight_vision
GO_bp:go_regulation_of_insul...1	SET	21	0.44302	0.014768	0.17965	0.0068362	GO_bp:go_regulation_of_insulin_like_growth_factor_receptor_signaling_pathway
GO_bp:go_regulation_of_lipid...7	SET	105	0.19981	0.014861	0.081122	0.0068919	GO_bp:go_regulation_of_lipid_transport
GO_cc:go_growth_cone_part	SET	15	0.56153	0.015823	0.22802	0.0069018	GO_cc:go_growth_cone_part
GO_bp:go_osteoblast_prolifer...	SET	24	0.45013	0.01604	0.18297	0.0069495	GO_bp:go_osteoblast_proliferation
GO_bp:go_smad_protein_signal...	SET	67	0.25693	0.015279	0.10455	0.0070025	GO_bp:go_smad_protein_signal_transduction
Curated_gene_sets:rashi_resp...6	SET	70	0.23052	0.014011	0.093948	0.0070758	Curated_gene_sets:rashi_response_to_ionizing_radiation_6
GO_bp:go_luteinization	SET	10	0.61613	0.014177	0.25161	0.0071725	GO_bp:go_luteinization
GO_bp:go_regulation_of_extra...4	SET	38	0.31718	0.014217	0.12972	0.007246	GO_bp:go_regulation_of_extracellular_matrix_organization
GO_bp:go_negative_regulation...17	SET	18	0.4999	0.015429	0.20497	0.007372	GO_bp:go_negative_regulation_of_adherens_junction_organization
GO_cc:go_basal_cortex	SET	5	0.79628	0.012958	0.32701	0.0074495	GO_cc:go_basal_cortex
Curated_gene_sets:reactome_d...35	SET	62	0.26215	0.014999	0.10771	0.0074747	Curated_gene_sets:reactome_degradation_of_gli1_by_the_proteasome
GO_cc:go_cell_cortex	SET	294	0.12105	0.014988	0.049751	0.0074913	GO_cc:go_cell_cortex
GO_bp:go_hematopoietic_stem_...1	SET	80	0.22753	0.014781	0.09354	0.0075037	GO_bp:go_hematopoietic_stem_cell_differentiation
GO_bp:go_regulation_of_inosi...3	SET	7	0.72804	0.014017	0.29948	0.0075331	GO_bp:go_regulation_of_inositol_trisphosphate_biosynthetic_process
GO_mf:go_dynein_light_interm...	SET	29	0.38021	0.014891	0.15645	0.0075499	GO_mf:go_dynein_light_intermediate_chain_binding
GO_bp:go_protein_o_linked_ma...	SET	17	0.40533	0.012158	0.16731	0.0077095	GO_bp:go_protein_o_linked_mannosylation
Curated_gene_sets:farmer_bre...3	SET	306	0.11672	0.01474	0.048218	0.0077517	Curated_gene_sets:farmer_breast_cancer_basal_vs_lulminal
GO_mf:go_rna_polymerase_ii_a...1	SET	41	0.30918	0.014393	0.12786	0.0078044	GO_mf:go_rna_polymerase_ii_activating_transcription_factor_binding
GO_bp:go_protein_k63_linked_...1	SET	29	0.36987	0.014486	0.15309	0.0078513	GO_bp:go_protein_k63_linked_deubiquitination
Curated_gene_sets:lee_aging_...6	SET	74	0.23478	0.014671	0.09772	0.0081444	Curated_gene_sets:lee_aging_neocortex_up
Curated_gene_sets:chiang_liv...2	SET	164	0.17175	0.015939	0.071549	0.0081922	Curated_gene_sets:chiang_liver_cancer_subclass_ctnnb1_up
GO_mf:go_histamine_receptor_...	SET	6	0.80314	0.014316	0.33496	0.0082536	GO_mf:go_histamine_receptor_activity
GO_bp:go_saliva_secretion	SET	13	0.67344	0.017667	0.28094	0.0082676	GO_bp:go_saliva_secretion
Curated_gene_sets:biocarta_c...10	SET	17	0.50222	0.015065	0.20965	0.0083041	Curated_gene_sets:biocarta_ccr5_pathway
GO_bp:go_regulation_of_fatty...5	SET	25	0.39248	0.014273	0.16393	0.0083355	GO_bp:go_regulation_of_fatty_acid_transport
GO_mf:go_ammonium_transmembr...	SET	30	0.39554	0.015756	0.16524	0.0083456	GO_mf:go_ammonium_transmembrane_transporter_activity
Curated_gene_sets:reactome_p...107	SET	137	0.16536	0.014036	0.069224	0.0084583	Curated_gene_sets:reactome_pten_regulation
GO_bp:go_regulation_of_trans...10	SET	26	0.40979	0.015198	0.17157	0.0084648	GO_bp:go_regulation_of_transcription_initiation_from_rna_polymerase_ii_promoter
Curated_gene_sets:reactome_m...40	SET	59	0.25261	0.014101	0.10578	0.008475	Curated_gene_sets:reactome_metabolism_of_polyamines
Curated_gene_sets:dorn_adeno...3	SET	43	0.30013	0.014308	0.12582	0.0085371	Curated_gene_sets:dorn_adenovirus_infection_24hr_dn
Curated_gene_sets:reactome_f...8	SET	57	0.26878	0.014747	0.11272	0.0085567	Curated_gene_sets:reactome_fbxl7_down_regulates_aurka_during_mitotic_entry_and_in_early_mitosis
GO_bp:go_negative_regulation...104	SET	318	0.10977	0.014126	0.046034	0.0085579	GO_bp:go_negative_regulation_of_cell_cycle_process
GO_bp:go_mitotic_cell_cycle_...1	SET	14	0.59145	0.016101	0.24823	0.0085993	GO_bp:go_mitotic_cell_cycle_arrest
GO_cc:go_ciliary_plasm	SET	113	0.18768	0.014477	0.078995	0.0087602	GO_cc:go_ciliary_plasm
GO_bp:go_regulation_of_inter...4	SET	5	0.828	0.013474	0.34866	0.0087849	GO_bp:go_regulation_of_interleukin_1_biosynthetic_process
GO_bp:go_ammonium_transmembr...	SET	17	0.56254	0.016874	0.23705	0.0088251	GO_bp:go_ammonium_transmembrane_transport
Curated_gene_sets:biocarta_a...8	SET	11	0.60579	0.014619	0.25567	0.0089139	Curated_gene_sets:biocarta_akap13_pathway
Curated_gene_sets:farmer_bre...8	SET	19	0.39678	0.012582	0.16753	0.0089375	Curated_gene_sets:farmer_breast_cancer_cluster_5
Curated_gene_sets:reactome_r...137	SET	8	0.6082	0.012518	0.25713	0.0090122	Curated_gene_sets:reactome_runx1_regulates_transcription_of_genes_involved_in_differentiation_of_keratinocytes
GO_bp:go_regulation_of_wnt_s...1	SET	335	0.11326	0.014953	0.047904	0.0090386	GO_bp:go_regulation_of_wnt_signaling_pathway
GO_bp:go_regulation_of_rna_p...2	SET	14	0.50974	0.013877	0.21609	0.0091701	GO_bp:go_regulation_of_rna_polymerase_ii_transcriptional_preinitiation_complex_assembly
GO_bp:go_canonical_wnt_signa...1	SET	308	0.11805	0.014956	0.050055	0.0091809	GO_bp:go_canonical_wnt_signaling_pathway
GO_bp:go_regulation_of_natur...1	SET	33	0.33687	0.014072	0.14325	0.009352	GO_bp:go_regulation_of_natural_killer_cell_activation
Curated_gene_sets:whitfield_...6	SET	147	0.15948	0.014019	0.068017	0.009526	Curated_gene_sets:whitfield_cell_cycle_s
GO_bp:go_positive_regulation...42	SET	6	0.82121	0.014638	0.3506	0.0095892	GO_bp:go_positive_regulation_of_arachidonic_acid_secretion
Curated_gene_sets:pedersen_m...6	SET	372	0.1021	0.014191	0.043635	0.0096498	Curated_gene_sets:pedersen_metastasis_by_erbb2_isoform_7
GO_bp:go_adiponectin_secreti...	SET	6	0.87474	0.015593	0.37557	0.0099331	GO_bp:go_adiponectin_secretion
GO_cc:go_peptidase_complex	SET	86	0.20156	0.013574	0.08662	0.0099898	GO_cc:go_peptidase_complex
Curated_gene_sets:reactome_m...73	SET	197	0.14008	0.014236	0.060339	0.010133	Curated_gene_sets:reactome_mitotic_g2_g2_m_phases
GO_bp:go_flavonoid_glucuroni...	SET	9	1.6221	0.035411	0.69921	0.010178	GO_bp:go_flavonoid_glucuronidation
Curated_gene_sets:reactome_h...10	SET	67	0.22447	0.013349	0.097161	0.010441	Curated_gene_sets:reactome_hedgehog_ligand_biogenesis
GO_bp:go_forebrain_ventricul...	SET	6	0.87808	0.015652	0.38079	0.010563	GO_bp:go_forebrain_ventricular_zone_progenitor_cell_division
GO_cc:go_ciliary_base	SET	34	0.3332	0.014128	0.14464	0.010628	GO_cc:go_ciliary_base
GO_bp:go_cellular_response_t...60	SET	70	0.21387	0.012999	0.092938	0.010697	GO_bp:go_cellular_response_to_ionizing_radiation
GO_cc:go_brisc_complex	SET	4	1.0494	0.015274	0.4561	0.010707	GO_cc:go_brisc_complex
GO_bp:go_positive_regulation...735	SET	21	0.40334	0.013445	0.17548	0.010771	GO_bp:go_positive_regulation_of_signal_transduction_by_p53_class_mediator
Curated_gene_sets:reactome_g...3	SET	70	0.2231	0.013561	0.097209	0.01087	Curated_gene_sets:reactome_g1_s_dna_damage_checkpoints
Curated_gene_sets:reactome_s...115	SET	59	0.24592	0.013727	0.10727	0.010944	Curated_gene_sets:reactome_stabilization_of_p53
GO_mf:go_rna_directed_dna_po...	SET	5	0.97412	0.015852	0.42537	0.011016	GO_mf:go_rna_directed_dna_polymerase_activity
GO_mf:go_telomerase_activity	SET	5	0.97412	0.015852	0.42537	0.011016	GO_mf:go_telomerase_activity
Curated_gene_sets:dazard_uv_...8	SET	142	0.17033	0.014718	0.074429	0.011059	Curated_gene_sets:dazard_uv_response_cluster_g6
GO_bp:go_positive_regulation...551	SET	8	0.59492	0.012245	0.26008	0.011091	GO_bp:go_positive_regulation_of_natural_killer_cell_differentiation
GO_bp:go_positive_regulation...63	SET	175	0.14335	0.013738	0.062678	0.011103	GO_bp:go_positive_regulation_of_binding
GO_bp:go_negative_regulation...631	SET	4	1.1453	0.01667	0.50101	0.011135	GO_bp:go_negative_regulation_of_somatic_stem_cell_population_maintenance
GO_bp:go_transcription_prein...	SET	40	0.29646	0.013633	0.12988	0.011232	GO_bp:go_transcription_preinitiation_complex_assembly
Curated_gene_sets:chemello_s...1	SET	4	0.91323	0.013292	0.40286	0.011704	Curated_gene_sets:chemello_soleus_vs_edl_myofibers_dn
Curated_gene_sets:reactome_c...103	SET	52	0.26437	0.013856	0.11677	0.011794	Curated_gene_sets:reactome_cross_presentation_of_soluble_exogenous_antigens_endosomes
GO_bp:go_embryonic_placenta_...2	SET	26	0.39184	0.014532	0.17316	0.011826	GO_bp:go_embryonic_placenta_morphogenesis
Curated_gene_sets:reactome_c...77	SET	8	0.63651	0.013101	0.28164	0.011917	Curated_gene_sets:reactome_competing_endogenous_rnas_cernas_regulate_pten_translation
Curated_gene_sets:shin_b_cel...3	SET	27	0.3619	0.013677	0.16017	0.011934	Curated_gene_sets:shin_b_cell_lymphoma_cluster_3
GO_bp:go_regulation_of_trans...6	SET	77	0.21505	0.013706	0.095196	0.011948	GO_bp:go_regulation_of_transcription_from_rna_polymerase_ii_promoter_in_response_to_hypoxia
Curated_gene_sets:mathew_fan...	SET	10	0.55142	0.012688	0.24412	0.011954	Curated_gene_sets:mathew_fanconi_anemia_genes
GO_cc:go_nuclear_transcripti...2	SET	25	0.34433	0.012523	0.15251	0.011984	GO_cc:go_nuclear_transcriptional_repressor_complex
GO_bp:go_regulation_of_vacuo...2	SET	37	0.29747	0.013157	0.13178	0.011997	GO_bp:go_regulation_of_vacuole_organization
Curated_gene_sets:zirn_treti...2	SET	19	0.43007	0.013637	0.19063	0.012038	Curated_gene_sets:zirn_tretinoin_response_up
GO_bp:go_multicellular_organ...7	SET	71	0.2391	0.014636	0.10614	0.012149	GO_bp:go_multicellular_organismal_response_to_stress
Curated_gene_sets:reactome_a...112	SET	66	0.23098	0.013634	0.10264	0.012217	Curated_gene_sets:reactome_asymmetric_localization_of_pcp_proteins
GO_bp:go_endothelial_cell_mo...	SET	12	0.52671	0.013276	0.2341	0.012232	GO_bp:go_endothelial_cell_morphogenesis
GO_bp:go_stem_cell_different...	SET	246	0.12429	0.014096	0.055244	0.012233	GO_bp:go_stem_cell_differentiation
GO_bp:go_regulation_of_osteo...4	SET	5	1.0029	0.01632	0.44589	0.012257	GO_bp:go_regulation_of_osteoclast_proliferation
GO_bp:go_positive_regulation...831	SET	18	0.47767	0.014743	0.2126	0.012333	GO_bp:go_positive_regulation_of_transcription_initiation_from_rna_polymerase_ii_promoter
Curated_gene_sets:wang_lmo4_...2	SET	329	0.10467	0.013697	0.046597	0.01235	Curated_gene_sets:wang_lmo4_targets_up
Curated_gene_sets:tesar_jak_...1	SET	7	0.78957	0.015202	0.35171	0.012393	Curated_gene_sets:tesar_jak_targets_mouse_es_d3_dn
Curated_gene_sets:reactome_m...52	SET	14	0.44103	0.012006	0.19659	0.012442	Curated_gene_sets:reactome_methylation
GO_cc:go_trans_golgi_network...1	SET	88	0.20689	0.014093	0.092416	0.012595	GO_cc:go_trans_golgi_network_membrane
Curated_gene_sets:dacosta_er...1	SET	32	0.35381	0.014555	0.15811	0.012623	Curated_gene_sets:dacosta_ercc3_allele_xpcs_vs_ttd_dn
GO_bp:go_natural_killer_cell...6	SET	22	0.40661	0.013873	0.18175	0.012643	GO_bp:go_natural_killer_cell_differentiation
GO_mf:go_transferase_activit...6	SET	198	0.1353	0.013784	0.060527	0.012701	GO_mf:go_transferase_activity_transferring_hexosyl_groups
Curated_gene_sets:ruan_respo...2	SET	37	0.32397	0.014329	0.14511	0.012793	Curated_gene_sets:ruan_response_to_tnf_troglitazone_dn
Curated_gene_sets:schuhmache...1	SET	7	0.55878	0.010758	0.25083	0.012956	Curated_gene_sets:schuhmacher_myc_targets_dn
Curated_gene_sets:reactome_r...58	SET	57	0.2425	0.013306	0.1091	0.013125	Curated_gene_sets:reactome_regulation_of_runx3_expression_and_activity
GO_bp:go_xenobiotic_glucuron...	SET	10	1.2647	0.029102	0.56955	0.013195	GO_bp:go_xenobiotic_glucuronidation
GO_bp:go_positive_regulation...302	SET	6	0.78217	0.013943	0.35301	0.013362	GO_bp:go_positive_regulation_of_gamma_delta_t_cell_activation
GO_bp:go_meiotic_telomere_cl...	SET	10	0.51772	0.011913	0.23383	0.013416	GO_bp:go_meiotic_telomere_clustering
GO_cc:go_tethering_complex	SET	65	0.21974	0.012872	0.09943	0.013559	GO_cc:go_tethering_complex
GO_bp:go_spontaneous_synapti...	SET	7	0.77014	0.014828	0.34868	0.013602	GO_bp:go_spontaneous_synaptic_transmission
GO_bp:go_negative_regulation...102	SET	99	0.18727	0.013526	0.084799	0.013616	GO_bp:go_negative_regulation_of_cell_cycle_g2_m_phase_transition
GO_bp:go_regulation_of_hemat...1	SET	82	0.20229	0.013304	0.091788	0.013771	GO_bp:go_regulation_of_hematopoietic_progenitor_cell_differentiation
Curated_gene_sets:saenz_deto...	SET	12	0.53564	0.013501	0.24349	0.013914	Curated_gene_sets:saenz_detox_pathway_and_carcinogenesis_dn
GO_bp:go_negative_regulation...116	SET	8	0.58295	0.011998	0.26566	0.014111	GO_bp:go_negative_regulation_of_cell_maturation
GO_bp:go_formation_of_transl...	SET	8	0.65247	0.013429	0.29746	0.014143	GO_bp:go_formation_of_translation_preinitiation_complex
GO_bp:go_cardiac_conduction	SET	134	0.16756	0.014068	0.076404	0.014156	GO_bp:go_cardiac_conduction
Curated_gene_sets:biocarta_i...1	SET	10	0.69243	0.015933	0.31575	0.014161	Curated_gene_sets:biocarta_ifna_pathway
GO_bp:go_positive_regulation...733	SET	13	0.4642	0.012178	0.21214	0.014335	GO_bp:go_positive_regulation_of_sequestering_of_calcium_ion
GO_bp:go_regulation_of_autop...1	SET	31	0.31058	0.012576	0.14198	0.01436	GO_bp:go_regulation_of_autophagosome_assembly
GO_bp:go_meiotic_spindle_org...	SET	12	0.4559	0.011491	0.20842	0.014365	GO_bp:go_meiotic_spindle_organization
GO_cc:go_laminin_complex	SET	8	0.72628	0.014948	0.33226	0.014419	GO_cc:go_laminin_complex
GO_mf:go_translation_regulat...2	SET	98	0.16722	0.012017	0.076511	0.014431	GO_mf:go_translation_regulator_activity_nucleic_acid_binding
GO_bp:go_purine_nucleoside_m...3	SET	19	0.37261	0.011815	0.17059	0.014478	GO_bp:go_purine_nucleoside_monophosphate_metabolic_process
Curated_gene_sets:reactome_s...84	SET	210	0.1198	0.012565	0.054852	0.014484	Curated_gene_sets:reactome_signaling_by_robo_receptors
Curated_gene_sets:kim_gastri...	SET	90	0.19298	0.013293	0.088401	0.014525	Curated_gene_sets:kim_gastric_cancer_chemosensitivity
Curated_gene_sets:reactome_a...118	SET	57	0.24328	0.013348	0.11149	0.01456	Curated_gene_sets:reactome_auf1_hnrnp_d0_binds_and_destabilizes_mrna
GO_mf:go_dna_secondary_struc...	SET	23	0.3771	0.013155	0.17298	0.014634	GO_mf:go_dna_secondary_structure_binding
Curated_gene_sets:villanueva...1	SET	65	0.22002	0.012888	0.10113	0.014797	Curated_gene_sets:villanueva_liver_cancer_krt19_dn
GO_bp:go_prostaglandin_trans...	SET	16	0.47629	0.013861	0.21948	0.015008	GO_bp:go_prostaglandin_transport
GO_mf:go_dynein_light_chain_...	SET	25	0.41508	0.015096	0.19129	0.015012	GO_mf:go_dynein_light_chain_binding
Curated_gene_sets:reactome_m...7	SET	92	0.1906	0.013274	0.087985	0.015152	Curated_gene_sets:reactome_mapk6_mapk4_signaling
GO_bp:go_regulation_of_lipid...4	SET	135	0.15737	0.01326	0.072713	0.015231	GO_bp:go_regulation_of_lipid_localization
Curated_gene_sets:lastowska_...3	SET	180	0.13977	0.013583	0.064644	0.015313	Curated_gene_sets:lastowska_neuroblastoma_copy_number_up
GO_mf:go_phosphate_ion_bindi...	SET	11	0.51442	0.012414	0.23794	0.015319	GO_mf:go_phosphate_ion_binding
Curated_gene_sets:schraets_m...1	SET	32	0.35767	0.014714	0.16568	0.015437	Curated_gene_sets:schraets_mll_targets_dn
GO_mf:go_dna_binding_transcr...2	SET	1613	0.049473	0.01383	0.022916	0.015438	GO_mf:go_dna_binding_transcription_factor_activity
Curated_gene_sets:krige_resp...1	SET	979	0.055825	0.012379	0.025862	0.015451	Curated_gene_sets:krige_response_to_tosedostat_24hr_dn
Curated_gene_sets:nikolsky_b...20	SET	15	0.67457	0.019008	0.31294	0.015565	Curated_gene_sets:nikolsky_breast_cancer_21q22_amplicon
GO_bp:go_digestive_tract_mor...	SET	49	0.28323	0.014412	0.13149	0.015625	GO_bp:go_digestive_tract_morphogenesis
GO_mf:go_interleukin_17_rece...	SET	8	0.57725	0.011881	0.26819	0.015691	GO_mf:go_interleukin_17_receptor_activity
GO_bp:go_scf_dependent_prote...	SET	89	0.18882	0.012934	0.087808	0.01577	GO_bp:go_scf_dependent_proteasomal_ubiquitin_dependent_protein_catabolic_process
GO_cc:go_cytosolic_proteasom...	SET	9	0.57453	0.012542	0.26738	0.015835	GO_cc:go_cytosolic_proteasome_complex
GO_bp:go_negative_regulation...453	SET	2	1.5421	0.015872	0.71822	0.015898	GO_bp:go_negative_regulation_of_myoblast_proliferation
Curated_gene_sets:rickman_he...6	SET	52	0.25485	0.013357	0.1187	0.015908	Curated_gene_sets:rickman_head_and_neck_cancer_f
Curated_gene_sets:riggins_ta...1	SET	212	0.12881	0.013573	0.060023	0.015945	Curated_gene_sets:riggins_tamoxifen_resistance_dn
Curated_gene_sets:vart_kshv_...1	SET	127	0.16376	0.013387	0.076416	0.016065	Curated_gene_sets:vart_kshv_infection_angiogenic_markers_dn
GO_mf:go_protein_phosphatase...4	SET	13	0.49115	0.012885	0.2292	0.016067	GO_mf:go_protein_phosphatase_activator_activity
Curated_gene_sets:graessmann...8	SET	211	0.12569	0.013214	0.058693	0.016123	Curated_gene_sets:graessmann_response_to_mc_and_serum_deprivation_up
Curated_gene_sets:rodrigues_...6	SET	483	0.084145	0.013286	0.0393	0.016141	Curated_gene_sets:rodrigues_thyroid_carcinoma_anaplastic_dn
Curated_gene_sets:biocarta_i...10	SET	9	0.74335	0.016227	0.34775	0.016282	Curated_gene_sets:biocarta_il22bp_pathway
GO_bp:go_metanephric_nephron...5	SET	8	0.62692	0.012903	0.29329	0.016283	GO_bp:go_metanephric_nephron_tubule_morphogenesis
GO_bp:go_positive_regulation...221	SET	60	0.23753	0.01337	0.11113	0.016286	GO_bp:go_positive_regulation_of_dna_binding
Curated_gene_sets:petretto_h...1	SET	25	0.33761	0.012278	0.15873	0.016722	Curated_gene_sets:petretto_heart_mass_qtl_cis_dn
GO_bp:go_positive_regulation...549	SET	21	0.35312	0.011771	0.16612	0.016775	GO_bp:go_positive_regulation_of_natural_killer_cell_activation
Curated_gene_sets:whitfield_...1	SET	120	0.15099	0.012	0.07105	0.016794	Curated_gene_sets:whitfield_cell_cycle_g1_s
GO_bp:go_positive_regulation...670	SET	5	0.74496	0.012123	0.35054	0.016794	GO_bp:go_positive_regulation_of_protein_localization_to_cilium
GO_bp:go_positive_regulation...610	SET	46	0.25929	0.012784	0.12224	0.016959	GO_bp:go_positive_regulation_of_pathway_restricted_smad_protein_phosphorylation
GO_cc:go_er_ubiquitin_ligase...	SET	5	0.60984	0.0099238	0.28791	0.017086	GO_cc:go_er_ubiquitin_ligase_complex
GO_mf:go_ligand_gated_calciu...	SET	27	0.35775	0.01352	0.16898	0.017135	GO_mf:go_ligand_gated_calcium_channel_activity
GO_bp:go_telomeric_d_loop_di...	SET	7	0.58143	0.011194	0.27504	0.017265	GO_bp:go_telomeric_d_loop_disassembly
GO_bp:go_insulin_like_growth...	SET	34	0.30471	0.01292	0.14449	0.017486	GO_bp:go_insulin_like_growth_factor_receptor_signaling_pathway
GO_bp:go_specification_of_sy...	SET	120	0.17037	0.01354	0.080842	0.017547	GO_bp:go_specification_of_symmetry
GO_mf:go_diacylglycerol_bind...	SET	12	0.49238	0.012411	0.2339	0.017649	GO_mf:go_diacylglycerol_binding
GO_cc:go_preribosome_small_s...	SET	14	0.40878	0.011128	0.19419	0.01765	GO_cc:go_preribosome_small_subunit_precursor
GO_bp:go_positive_regulation...141	SET	6	0.72887	0.012992	0.34627	0.017656	GO_bp:go_positive_regulation_of_cellular_amine_metabolic_process
Curated_gene_sets:dorn_adeno...2	SET	28	0.34469	0.013265	0.16451	0.018082	Curated_gene_sets:dorn_adenovirus_infection_12hr_up
GO_bp:go_cellular_response_t...111	SET	5	0.94877	0.015439	0.453	0.018118	GO_bp:go_cellular_response_to_temperature_stimulus
Curated_gene_sets:reactome_a...6	SET	78	0.19424	0.01246	0.09277	0.018148	Curated_gene_sets:reactome_abc_transporter_disorders
Curated_gene_sets:baris_thyr...1	SET	54	0.2382	0.012722	0.11377	0.018149	Curated_gene_sets:baris_thyroid_cancer_dn
Curated_gene_sets:reactome_s...6	SET	62	0.21719	0.012427	0.10392	0.018312	Curated_gene_sets:reactome_scf_skp2_mediated_degradation_of_p27_p21
GO_bp:go_regulation_of_branc...3	SET	7	0.79381	0.015283	0.38011	0.018389	GO_bp:go_regulation_of_branching_involved_in_prostate_gland_morphogenesis
Curated_gene_sets:huper_brea...2	SET	53	0.25512	0.013499	0.12228	0.018482	Curated_gene_sets:huper_breast_basal_vs_luminal_up
GO_bp:go_activation_of_gtpas...	SET	84	0.19418	0.012924	0.093104	0.018513	GO_bp:go_activation_of_gtpase_activity
GO_bp:go_natural_killer_cell...4	SET	8	0.71812	0.01478	0.34453	0.018571	GO_bp:go_natural_killer_cell_cytokine_production
Curated_gene_sets:hollern_so...2	SET	9	0.68721	0.015002	0.33065	0.018845	Curated_gene_sets:hollern_solid_nodular_breast_tumor_up
Curated_gene_sets:reactome_d...11	SET	63	0.21831	0.012591	0.10507	0.018876	Curated_gene_sets:reactome_dectin_1_mediated_noncanonical_nf_kb_signaling
Curated_gene_sets:bhat_esr1_...3	SET	83	0.19678	0.01302	0.094921	0.019088	Curated_gene_sets:bhat_esr1_targets_via_akt1_dn
GO_mf:go_rrna_guanine_methyl...	SET	5	0.72356	0.011774	0.34911	0.019114	GO_mf:go_rrna_guanine_methyltransferase_activity
GO_bp:go_protein_k29_linked_...2	SET	6	0.64706	0.011534	0.31226	0.01913	GO_bp:go_protein_k29_linked_ubiquitination
GO_bp:go_cellular_response_t...104	SET	71	0.2177	0.013326	0.10512	0.019184	GO_bp:go_cellular_response_to_retinoic_acid
Curated_gene_sets:reactome_r...50	SET	58	0.2176	0.012043	0.10512	0.019235	Curated_gene_sets:reactome_regulation_of_pten_gene_transcription
GO_bp:go_regulation_of_cell_...29	SET	22	0.35525	0.012121	0.17179	0.01933	GO_bp:go_regulation_of_cell_maturation
GO_bp:go_rna_import_into_mit...	SET	5	0.66397	0.010805	0.3211	0.019336	GO_bp:go_rna_import_into_mitochondrion
GO_bp:go_antimicrobial_humor...1	SET	63	0.23394	0.013492	0.11321	0.019404	GO_bp:go_antimicrobial_humoral_immune_response_mediated_by_antimicrobial_peptide
GO_bp:go_telomere_localizati...	SET	12	0.44511	0.011219	0.21564	0.019509	GO_bp:go_telomere_localization
GO_bp:go_branched_chain_amin...2	SET	5	0.75198	0.012237	0.36442	0.019539	GO_bp:go_branched_chain_amino_acid_transport
Curated_gene_sets:yang_breas...3	SET	23	0.37675	0.013143	0.18265	0.019578	Curated_gene_sets:yang_breast_cancer_esr1_dn
GO_bp:go_mesoderm_morphogene...	SET	68	0.22483	0.01347	0.10902	0.0196	GO_bp:go_mesoderm_morphogenesis
GO_bp:go_cellular_pigmentati...	SET	48	0.25738	0.012962	0.12488	0.019659	GO_bp:go_cellular_pigmentation
GO_bp:go_rna_polymerase_ii_p...	SET	24	0.35552	0.012668	0.17258	0.019705	GO_bp:go_rna_polymerase_ii_preinitiation_complex_assembly
GO_bp:go_cytoplasmic_sequest...2	SET	20	0.37418	0.012173	0.18179	0.019786	GO_bp:go_cytoplasmic_sequestering_of_protein
GO_bp:go_multicellular_organ...1	SET	34	0.2931	0.012428	0.14241	0.019793	GO_bp:go_multicellular_organism_aging
GO_bp:go_folate_import_acros...	SET	5	0.88604	0.014418	0.43239	0.020231	GO_bp:go_folate_import_across_plasma_membrane
Curated_gene_sets:pid_bard1_...	SET	29	0.2947	0.011542	0.144	0.020364	Curated_gene_sets:pid_bard1_pathway
GO_bp:go_cell_aging	SET	102	0.1598	0.011715	0.078111	0.020395	GO_bp:go_cell_aging
Curated_gene_sets:holleman_d...4	SET	10	0.53132	0.012226	0.25996	0.020493	Curated_gene_sets:holleman_daunorubicin_b_all_up
Curated_gene_sets:reactome_r...30	SET	21	0.36687	0.01223	0.17952	0.020501	Curated_gene_sets:reactome_regulation_of_fzd_by_ubiquitination
Curated_gene_sets:kyng_dna_d...5	SET	72	0.20855	0.012855	0.10205	0.020503	Curated_gene_sets:kyng_dna_damage_by_gamma_radiation
GO_bp:go_actin_filament_netw...	SET	7	0.69477	0.013377	0.34018	0.020566	GO_bp:go_actin_filament_network_formation
Curated_gene_sets:reactome_p...28	SET	103	0.18612	0.013711	0.091281	0.020734	Curated_gene_sets:reactome_phase_ii_conjugation_of_compounds
Curated_gene_sets:hollern_so...1	SET	31	0.34255	0.01387	0.16805	0.020764	Curated_gene_sets:hollern_solid_nodular_breast_tumor_dn
GO_bp:go_cellular_response_t...106	SET	9	0.69892	0.015257	0.34291	0.020773	GO_bp:go_cellular_response_to_salt_stress
Curated_gene_sets:han_jnk_si...1	SET	38	0.29551	0.013245	0.14501	0.020788	Curated_gene_sets:han_jnk_singaling_dn
GO_bp:go_negative_regulation...368	SET	75	0.20267	0.012749	0.099542	0.020884	GO_bp:go_negative_regulation_of_leukocyte_proliferation
GO_bp:go_positive_regulation...499	SET	10	0.58744	0.013517	0.28895	0.021033	GO_bp:go_positive_regulation_of_methylation_dependent_chromatin_silencing
GO_bp:go_regulation_of_cell_...10	SET	12	0.56712	0.014294	0.27913	0.021097	GO_bp:go_regulation_of_cell_communication_by_electrical_coupling
GO_bp:go_regulation_of_stem_...1	SET	112	0.16236	0.012469	0.080049	0.021272	GO_bp:go_regulation_of_stem_cell_differentiation
Curated_gene_sets:tesar_alk_...6	SET	5	0.9199	0.014969	0.45357	0.021282	Curated_gene_sets:tesar_alk_targets_human_es_5d_up
GO_bp:go_positive_regulation...840	SET	97	0.17273	0.01235	0.085202	0.021325	GO_bp:go_positive_regulation_of_transmembrane_receptor_protein_serine_threonine_kinase_signaling_pathway
GO_bp:go_antimicrobial_humor...2	SET	103	0.17875	0.013167	0.088173	0.021328	GO_bp:go_antimicrobial_humoral_response
GO_cc:go_gamma_tubulin_compl...	SET	20	0.42661	0.013879	0.21046	0.021336	GO_cc:go_gamma_tubulin_complex
GO_bp:go_positive_regulation...319	SET	12	0.53965	0.013602	0.26636	0.021391	GO_bp:go_positive_regulation_of_glutamate_receptor_signaling_pathway
GO_bp:go_positive_regulation...599	SET	32	0.31553	0.01298	0.15589	0.021489	GO_bp:go_positive_regulation_of_organic_acid_transport
Curated_gene_sets:kegg_porph...	SET	38	0.30484	0.013663	0.15066	0.021525	Curated_gene_sets:kegg_porphyrin_and_chlorophyll_metabolism
GO_mf:go_translation_factor_...	SET	79	0.17086	0.01103	0.084451	0.021535	GO_mf:go_translation_factor_activity_rna_binding
GO_bp:go_regulation_of_gamma...3	SET	6	0.74054	0.0132	0.36612	0.021561	GO_bp:go_regulation_of_gamma_delta_t_cell_differentiation
Curated_gene_sets:kayo_calor...2	SET	89	0.18486	0.012663	0.091503	0.021686	Curated_gene_sets:kayo_calorie_restriction_muscle_up
GO_cc:go_protein_lipid_compl...	SET	39	0.26108	0.011855	0.12957	0.021966	GO_cc:go_protein_lipid_complex
GO_mf:go_gdp_dissociation_in...	SET	12	0.42474	0.010706	0.21083	0.021978	GO_mf:go_gdp_dissociation_inhibitor_activity
Curated_gene_sets:udayakumar...1	SET	224	0.11654	0.012619	0.057869	0.022025	Curated_gene_sets:udayakumar_med1_targets_dn
GO_bp:go_negative_regulation...62	SET	45	0.25955	0.012657	0.12892	0.02205	GO_bp:go_negative_regulation_of_bmp_signaling_pathway
GO_mf:go_phosphatase_inhibit...	SET	41	0.26922	0.012533	0.13403	0.022292	GO_mf:go_phosphatase_inhibitor_activity
Curated_gene_sets:lee_aging_...2	SET	76	0.18737	0.011865	0.09337	0.022395	Curated_gene_sets:lee_aging_cerebellum_up
GO_bp:go_modification_of_mor...1	SET	146	0.13603	0.011917	0.067819	0.022444	GO_bp:go_modification_of_morphology_or_physiology_of_other_organism
GO_bp:go_lipid_droplet_organ...	SET	19	0.37954	0.012035	0.18922	0.022445	GO_bp:go_lipid_droplet_organization
Curated_gene_sets:lim_mammar...4	SET	58	0.21616	0.011964	0.1078	0.022482	Curated_gene_sets:lim_mammary_luminal_progenitor_up
GO_bp:go_response_to_x_ray	SET	30	0.28974	0.011542	0.14451	0.022489	GO_bp:go_response_to_x_ray
GO_bp:go_negative_regulation...103	SET	235	0.10776	0.011949	0.053795	0.022584	GO_bp:go_negative_regulation_of_cell_cycle_phase_transition
Curated_gene_sets:reactome_r...57	SET	75	0.19837	0.012479	0.099171	0.022744	Curated_gene_sets:reactome_regulation_of_runx2_expression_and_activity
GO_bp:go_luteinizing_hormone...	SET	10	0.48973	0.011269	0.24504	0.022837	GO_bp:go_luteinizing_hormone_secretion
GO_bp:go_cellular_response_t...42	SET	28	0.27156	0.010451	0.13588	0.022838	GO_bp:go_cellular_response_to_gamma_radiation
GO_bp:go_pattern_specificati...2	SET	419	0.089608	0.013201	0.044854	0.022878	GO_bp:go_pattern_specification_process
GO_bp:go_regulation_of_mitot...1	SET	615	0.066501	0.011806	0.033288	0.022881	GO_bp:go_regulation_of_mitotic_cell_cycle
GO_bp:go_telomeric_loop_disa...	SET	9	0.48318	0.010548	0.24207	0.022974	GO_bp:go_telomeric_loop_disassembly
Curated_gene_sets:kannan_tp5...2	SET	56	0.19944	0.010846	0.099968	0.023029	Curated_gene_sets:kannan_tp53_targets_up
GO_mf:go_oxidoreductase_acti...19	SET	6	0.75345	0.01343	0.37776	0.023057	GO_mf:go_oxidoreductase_activity_acting_on_paired_donors_with_incorporation_or_reduction_of_molecular_oxygen_reduced_iron_sulfur_protein_as_one_donor_and_incorporation_of_one_atom_of_oxygen
GO_bp:go_vesicle_organization	SET	307	0.092229	0.011666	0.04626	0.0231	GO_bp:go_vesicle_organization
Curated_gene_sets:reactome_i...66	SET	31	0.32065	0.012983	0.161	0.023215	Curated_gene_sets:reactome_inwardly_rectifying_kplus_channels
GO_mf:go_alpha_actinin_bindi...	SET	31	0.30047	0.012166	0.15089	0.023232	GO_mf:go_alpha_actinin_binding
GO_cc:go_polysome	SET	63	0.19094	0.011012	0.09613	0.023509	GO_cc:go_polysome
Curated_gene_sets:mullighan_...10	SET	309	0.092348	0.011718	0.046498	0.023521	Curated_gene_sets:mullighan_npm1_signature_3_up
Curated_gene_sets:chiaradonn...5	SET	135	0.14453	0.012179	0.072866	0.023663	Curated_gene_sets:chiaradonna_neoplastic_transformation_kras_dn
Curated_gene_sets:pid_rhoa_r...	SET	42	0.26533	0.012501	0.13384	0.023722	Curated_gene_sets:pid_rhoa_reg_pathway
Curated_gene_sets:biocarta_d...6	SET	13	0.53549	0.014048	0.27013	0.023726	Curated_gene_sets:biocarta_dream_pathway
GO_mf:go_calcium_ion_transme...	SET	130	0.14808	0.012246	0.074725	0.023763	GO_mf:go_calcium_ion_transmembrane_transporter_activity
GO_bp:go_regulation_of_gamma...2	SET	8	0.62618	0.012888	0.31633	0.023886	GO_bp:go_regulation_of_gamma_delta_t_cell_activation
GO_bp:go_mesenchymal_cell_ap...	SET	12	0.53669	0.013527	0.27137	0.023989	GO_bp:go_mesenchymal_cell_apoptotic_process
Curated_gene_sets:zhan_multi...5	SET	52	0.24504	0.012843	0.12393	0.024014	Curated_gene_sets:zhan_multiple_myeloma_cd1_vs_cd2_dn
GO_bp:go_cellular_response_t...27	SET	21	0.35136	0.011712	0.17784	0.0241	GO_bp:go_cellular_response_to_dsrna
Curated_gene_sets:smid_breas...7	SET	521	0.07807	0.01279	0.039519	0.024113	Curated_gene_sets:smid_breast_cancer_luminal_b_dn
GO_bp:go_regulation_of_recep...3	SET	9	0.54675	0.011936	0.2769	0.024169	GO_bp:go_regulation_of_receptor_catabolic_process
GO_bp:go_cartilage_morphogen...	SET	29	0.31001	0.012142	0.15701	0.024171	GO_bp:go_cartilage_morphogenesis
GO_bp:go_determination_of_ad...	SET	17	0.37487	0.011245	0.19009	0.024308	GO_bp:go_determination_of_adult_lifespan
GO_bp:go_regulation_of_glyco...4	SET	37	0.26231	0.011602	0.13306	0.024351	GO_bp:go_regulation_of_glycoprotein_biosynthetic_process
Curated_gene_sets:davicioni_...2	SET	316	0.0978	0.012547	0.049629	0.024392	Curated_gene_sets:davicioni_molecular_arms_vs_erms_up
GO_bp:go_negative_regulation...253	SET	7	0.67223	0.012942	0.34112	0.024392	GO_bp:go_negative_regulation_of_fibroblast_apoptotic_process
GO_bp:go_interleukin_1_media...	SET	97	0.16853	0.01205	0.085617	0.024521	GO_bp:go_interleukin_1_mediated_signaling_pathway
GO_bp:go_autophagy_of_peroxi...	SET	5	0.82493	0.013424	0.41942	0.024609	GO_bp:go_autophagy_of_peroxisome
Curated_gene_sets:reactome_n...26	SET	56	0.22196	0.012071	0.1129	0.024665	Curated_gene_sets:reactome_negative_regulation_of_notch4_signaling
GO_bp:go_regulation_of_basem...	SET	5	0.61869	0.010068	0.31477	0.024686	GO_bp:go_regulation_of_basement_membrane_assembly_involved_in_embryonic_body_morphogenesis
GO_mf:go_peptide_proton_symp...	SET	5	0.70476	0.011468	0.35874	0.024743	GO_mf:go_peptide_proton_symporter_activity
GO_bp:go_his_purkinje_system...	SET	5	0.88976	0.014479	0.45351	0.024893	GO_bp:go_his_purkinje_system_development
Curated_gene_sets:lein_neuro...	SET	61	0.20991	0.011913	0.10708	0.024988	Curated_gene_sets:lein_neuron_markers
Curated_gene_sets:reactome_m...10	SET	10	0.46938	0.010801	0.23949	0.025008	Curated_gene_sets:reactome_mastl_facilitates_mitotic_progression
Curated_gene_sets:finetti_br...4	SET	15	0.48346	0.013623	0.24682	0.025078	Curated_gene_sets:finetti_breast_cancers_kinome_gray
Curated_gene_sets:reactome_h...34	SET	8	0.59737	0.012295	0.30543	0.025251	Curated_gene_sets:reactome_hur_elavl1_binds_and_stabilizes_mrna
Curated_gene_sets:basaki_ybx...1	SET	356	0.088626	0.012055	0.045318	0.025262	Curated_gene_sets:basaki_ybx1_targets_dn
Curated_gene_sets:kegg_prote...1	SET	47	0.23905	0.011913	0.12226	0.02528	Curated_gene_sets:kegg_proteasome
GO_bp:go_killing_of_cells_of...	SET	51	0.22702	0.011784	0.11618	0.02535	GO_bp:go_killing_of_cells_of_other_organism
GO_cc:go_smooth_endoplasmic_...1	SET	31	0.28472	0.011529	0.14571	0.025357	GO_cc:go_smooth_endoplasmic_reticulum
Curated_gene_sets:bogni_trea...2	SET	27	0.2648	0.010007	0.13558	0.025409	Curated_gene_sets:bogni_treatment_related_myeloid_leukemia_up
GO_bp:go_negative_regulation...470	SET	11	0.47669	0.011504	0.24443	0.025585	GO_bp:go_negative_regulation_of_neurotransmitter_secretion
Curated_gene_sets:woo_liver_...1	SET	77	0.18078	0.011522	0.092711	0.025601	Curated_gene_sets:woo_liver_cancer_recurrence_dn
Curated_gene_sets:biocarta_g...1	SET	28	0.28268	0.010879	0.14498	0.025612	Curated_gene_sets:biocarta_g1_pathway
GO_bp:go_immunological_synap...	SET	12	0.4804	0.012108	0.24644	0.025634	GO_bp:go_immunological_synapse_formation
GO_bp:go_regulation_of_spont...	SET	5	0.79843	0.012993	0.40975	0.025681	GO_bp:go_regulation_of_spontaneous_synaptic_transmission
GO_mf:go_actinin_binding	SET	38	0.26696	0.011966	0.13712	0.02578	GO_mf:go_actinin_binding
GO_bp:go_vesicle_tethering	SET	7	0.74735	0.014389	0.38422	0.025888	GO_bp:go_vesicle_tethering
GO_mf:go_translation_elongat...	SET	19	0.33162	0.010516	0.17058	0.025953	GO_mf:go_translation_elongation_factor_activity
Curated_gene_sets:chin_breas...2	SET	27	0.30552	0.011547	0.15736	0.026105	Curated_gene_sets:chin_breast_cancer_copy_number_up
GO_bp:go_regulation_of_myobl...1	SET	52	0.22941	0.012024	0.11831	0.026257	GO_bp:go_regulation_of_myoblast_differentiation
GO_bp:go_branching_involved_...4	SET	12	0.55834	0.014073	0.28796	0.026263	GO_bp:go_branching_involved_in_prostate_gland_morphogenesis
Curated_gene_sets:reactome_g...18	SET	25	0.34796	0.012655	0.17953	0.026308	Curated_gene_sets:reactome_g_protein_gated_potassium_channels
GO_bp:go_response_to_gonadot...2	SET	7	0.61588	0.011858	0.31785	0.026342	GO_bp:go_response_to_gonadotropin_releasing_hormone
GO_bp:go_regulation_of_endod...2	SET	5	0.81889	0.013326	0.42269	0.026359	GO_bp:go_regulation_of_endodermal_cell_differentiation
GO_bp:go_regulation_of_bindi...1	SET	354	0.084996	0.01153	0.043875	0.026366	GO_bp:go_regulation_of_binding
Curated_gene_sets:caffarel_r...5	SET	9	0.45492	0.0099308	0.23517	0.026539	Curated_gene_sets:caffarel_response_to_thc_8hr_3_dn
GO_bp:go_cardiac_pacemaker_c...	SET	5	0.59025	0.009605	0.30515	0.026546	GO_bp:go_cardiac_pacemaker_cell_differentiation
GO_bp:go_pyrimidine_containi...5	SET	10	0.48282	0.01111	0.24976	0.026619	GO_bp:go_pyrimidine_containing_compound_transmembrane_transport
GO_bp:go_natural_killer_cell...1	SET	83	0.19234	0.012726	0.099503	0.026627	GO_bp:go_natural_killer_cell_activation
Curated_gene_sets:reactome_o...7	SET	33	0.26391	0.011025	0.1366	0.026688	Curated_gene_sets:reactome_oncogene_induced_senescence
GO_bp:go_double_strand_break...2	SET	5	0.59239	0.0096398	0.30667	0.026706	GO_bp:go_double_strand_break_repair_via_break_induced_replication
Curated_gene_sets:reactome_f...45	SET	16	0.41261	0.012007	0.21361	0.026714	Curated_gene_sets:reactome_foxo_mediated_transcription_of_cell_cycle_genes
GO_bp:go_negative_regulation...97	SET	5	0.8704	0.014164	0.45066	0.026726	GO_bp:go_negative_regulation_of_cell_cell_adhesion_mediated_by_cadherin
Curated_gene_sets:reactome_h...12	SET	88	0.16989	0.011573	0.088047	0.026839	Curated_gene_sets:reactome_hedgehog_on_state
Curated_gene_sets:gutierrez_...1	SET	55	0.23762	0.012808	0.12323	0.026921	Curated_gene_sets:gutierrez_chronic_lymphocytic_leukemia_dn
GO_bp:go_fatty_acid_derivati...4	SET	48	0.25065	0.012623	0.13001	0.026937	GO_bp:go_fatty_acid_derivative_transport
GO_bp:go_negative_regulation...511	SET	17	0.40481	0.012143	0.20997	0.026941	GO_bp:go_negative_regulation_of_peptidyl_threonine_phosphorylation
GO_mf:go_protein_antigen_bin...	SET	7	0.73693	0.014188	0.38279	0.027114	GO_mf:go_protein_antigen_binding
GO_bp:go_protein_stabilizati...	SET	160	0.12025	0.011024	0.06247	0.027124	GO_bp:go_protein_stabilization
GO_mf:go_metal_ion_transmemb...	SET	421	0.082238	0.012144	0.042736	0.027165	GO_mf:go_metal_ion_transmembrane_transporter_activity
GO_bp:go_histone_dephosphory...	SET	5	0.94614	0.015396	0.49178	0.027192	GO_bp:go_histone_dephosphorylation
GO_mf:go_neurotransmitter_so...	SET	24	0.36952	0.013167	0.19213	0.027228	GO_mf:go_neurotransmitter_sodium_symporter_activity
Curated_gene_sets:delys_thyr...1	SET	218	0.11983	0.012803	0.062313	0.027242	Curated_gene_sets:delys_thyroid_cancer_dn
GO_mf:go_bubble_dna_binding	SET	8	0.54434	0.011204	0.28322	0.027314	GO_mf:go_bubble_dna_binding
GO_bp:go_peptidyl_methionine...	SET	14	0.44224	0.012039	0.23025	0.027394	GO_bp:go_peptidyl_methionine_modification
GO_bp:go_positive_regulation...116	SET	30	0.27284	0.010868	0.14208	0.027415	GO_bp:go_positive_regulation_of_cell_cycle_g2_m_phase_transition
GO_mf:go_bmp_receptor_binding	SET	8	0.64068	0.013187	0.33363	0.027416	GO_mf:go_bmp_receptor_binding
GO_bp:go_response_to_laminar...	SET	14	0.44192	0.01203	0.2307	0.02772	GO_bp:go_response_to_laminar_fluid_shear_stress
Curated_gene_sets:reactome_c...107	SET	87	0.15876	0.010753	0.082922	0.027781	Curated_gene_sets:reactome_cyclin_a:cdk2_associated_events_at_s_phase_entry
Curated_gene_sets:biocarta_t...19	SET	14	0.36693	0.009989	0.19167	0.027791	Curated_gene_sets:biocarta_trka_pathway
Curated_gene_sets:der_ifn_be...1	SET	7	0.6081	0.011708	0.31774	0.027831	Curated_gene_sets:der_ifn_beta_response_dn
Curated_gene_sets:piccaluga_...2	SET	206	0.11887	0.01235	0.062193	0.027988	Curated_gene_sets:piccaluga_angioimmunoblastic_lymphoma_up
GO_mf:go_m7g_5_pppn_diphosph...	SET	5	0.8155	0.01327	0.42673	0.028008	GO_mf:go_m7g_5_pppn_diphosphatase_activity
GO_bp:go_regulation_of_cell_...5	SET	46	0.23159	0.011418	0.12135	0.028177	GO_bp:go_regulation_of_cell_aging
GO_bp:go_receptor_clustering	SET	52	0.20243	0.01061	0.10607	0.028178	GO_bp:go_receptor_clustering
Curated_gene_sets:pangas_tum...2	SET	125	0.14695	0.011918	0.077035	0.028234	Curated_gene_sets:pangas_tumor_suppression_by_smad1_and_smad5_up
GO_bp:go_transforming_growth...4	SET	34	0.27669	0.011732	0.14506	0.028247	GO_bp:go_transforming_growth_factor_beta_production
GO_bp:go_cellular_response_t...22	SET	27	0.34421	0.013009	0.18052	0.028279	GO_bp:go_cellular_response_to_copper_ion
Curated_gene_sets:zwang_clas...1	SET	480	0.075018	0.011809	0.039372	0.028376	Curated_gene_sets:zwang_class_1_transiently_induced_by_egf
Curated_gene_sets:cromer_tum...2	SET	53	0.23218	0.012285	0.12186	0.028384	Curated_gene_sets:cromer_tumorigenesis_up
GO_bp:go_nucleoside_phosphat...2	SET	65	0.19494	0.011419	0.10238	0.028455	GO_bp:go_nucleoside_phosphate_catabolic_process
Curated_gene_sets:mullighan_...3	SET	267	0.1009	0.011915	0.052992	0.028458	Curated_gene_sets:mullighan_mll_signature_2_dn
GO_mf:go_oxidized_dna_binding	SET	11	0.46412	0.011201	0.24429	0.028731	GO_mf:go_oxidized_dna_binding
Curated_gene_sets:reactome_t...107	SET	39	0.24258	0.011015	0.12783	0.028881	Curated_gene_sets:reactome_transport_of_vitamins_nucleosides_and_related_molecules
Curated_gene_sets:liao_have_...	SET	40	0.26176	0.012036	0.13794	0.028883	Curated_gene_sets:liao_have_sox4_binding_sites
GO_cc:go_eukaryotic_translat...5	SET	13	0.38677	0.010146	0.20383	0.028892	GO_cc:go_eukaryotic_translation_initiation_factor_4f_complex
Curated_gene_sets:lee_liver_...5	SET	72	0.18695	0.011524	0.098538	0.028905	Curated_gene_sets:lee_liver_cancer_dena_dn
Curated_gene_sets:biocarta_e...15	SET	19	0.34007	0.010784	0.17933	0.028967	Curated_gene_sets:biocarta_erad_pathway
Curated_gene_sets:reactome_r...23	SET	55	0.2145	0.011562	0.11333	0.029201	Curated_gene_sets:reactome_regulation_of_apoptosis
GO_bp:go_cranial_nerve_forma...	SET	8	0.66471	0.013681	0.35123	0.029218	GO_bp:go_cranial_nerve_formation
Curated_gene_sets:malik_repr...	SET	13	0.48447	0.012709	0.25613	0.029287	Curated_gene_sets:malik_repressed_by_estrogen
Curated_gene_sets:raffel_veg...2	SET	9	0.57067	0.012458	0.30206	0.029437	Curated_gene_sets:raffel_vegfa_targets_up
GO_mf:go_mannosyltransferase...	SET	25	0.26007	0.0094582	0.13775	0.029522	GO_mf:go_mannosyltransferase_activity
GO_bp:go_dna_ligation	SET	17	0.37245	0.011172	0.19753	0.029688	GO_bp:go_dna_ligation
Curated_gene_sets:gross_hypo...3	SET	150	0.1358	0.012057	0.07205	0.029742	Curated_gene_sets:gross_hypoxia_via_elk3_dn
GO_bp:go_negative_regulation...363	SET	18	0.38318	0.011827	0.20336	0.029774	GO_bp:go_negative_regulation_of_leukocyte_chemotaxis
Curated_gene_sets:biocarta_c...34	SET	19	0.37187	0.011792	0.19739	0.029792	Curated_gene_sets:biocarta_cxcr4_pathway
GO_bp:go_regulation_of_long_...4	SET	42	0.24272	0.011436	0.12884	0.029798	GO_bp:go_regulation_of_long_term_synaptic_potentiation
GO_bp:go_gastrulation	SET	168	0.12714	0.011941	0.067499	0.029818	GO_bp:go_gastrulation
GO_bp:go_extraembryonic_memb...	SET	9	0.6362	0.013888	0.33825	0.030004	GO_bp:go_extraembryonic_membrane_development
Curated_gene_sets:mulligan_n...1	SET	8	0.62137	0.012789	0.33055	0.030074	Curated_gene_sets:mulligan_ntf3_signaling_via_insr_and_igf1r_dn
GO_bp:go_tolerance_induction...1	SET	4	0.85926	0.012507	0.45765	0.03023	GO_bp:go_tolerance_induction_dependent_upon_immune_response
GO_mf:go_primary_mirna_bindi...	SET	8	0.52328	0.01077	0.27884	0.030292	GO_mf:go_primary_mirna_binding
Curated_gene_sets:nikolsky_b...25	SET	37	0.38457	0.017009	0.20527	0.030513	Curated_gene_sets:nikolsky_breast_cancer_7p22_amplicon
Curated_gene_sets:sheth_live...1	SET	239	0.10212	0.011417	0.054529	0.030564	Curated_gene_sets:sheth_liver_cancer_vs_txnip_loss_pam1
Curated_gene_sets:liu_prosta...1	SET	453	0.077303	0.011831	0.041302	0.030635	Curated_gene_sets:liu_prostate_cancer_dn
Curated_gene_sets:gazda_diam...6	SET	39	0.25801	0.011716	0.13794	0.030716	Curated_gene_sets:gazda_diamond_blackfan_anemia_progenitor_up
GO_mf:go_at_dna_binding	SET	10	0.55211	0.012704	0.29573	0.030962	GO_mf:go_at_dna_binding
GO_bp:go_monocyte_aggregation	SET	5	0.81676	0.013291	0.43764	0.031009	GO_bp:go_monocyte_aggregation
Curated_gene_sets:wu_hbx_tar...3	SET	14	0.45512	0.01239	0.24394	0.031049	Curated_gene_sets:wu_hbx_targets_2_dn
Curated_gene_sets:blum_respo...2	SET	237	0.097253	0.010828	0.05215	0.031108	Curated_gene_sets:blum_response_to_salirasib_up
Curated_gene_sets:reactome_t...98	SET	8	0.45831	0.0094329	0.24603	0.031252	Curated_gene_sets:reactome_transport_of_fatty_acids
Curated_gene_sets:reactome_m...57	SET	12	0.51146	0.012891	0.2749	0.031415	Curated_gene_sets:reactome_miscellaneous_substrates
GO_bp:go_positive_regulation...65	SET	1862	0.037512	0.011185	0.020174	0.031495	GO_bp:go_positive_regulation_of_biosynthetic_process
Curated_gene_sets:reactome_i...19	SET	26	0.32079	0.011897	0.17306	0.0319	Curated_gene_sets:reactome_insulin_processing
GO_bp:go_negative_regulation...232	SET	10	0.45142	0.010387	0.24356	0.031923	GO_bp:go_negative_regulation_of_erythrocyte_differentiation
Curated_gene_sets:reactome_f...32	SET	16	0.30263	0.0088069	0.16342	0.032029	Curated_gene_sets:reactome_formation_of_atp_by_chemiosmotic_coupling
GO_mf:go_steroid_hydroxylase...	SET	33	0.3092	0.012917	0.16712	0.032154	GO_mf:go_steroid_hydroxylase_activity
GO_bp:go_axis_elongation_inv...	SET	4	0.7417	0.010796	0.40125	0.032275	GO_bp:go_axis_elongation_involved_in_somitogenesis
Curated_gene_sets:hernandez_...7	SET	16	0.39846	0.011596	0.21582	0.032436	Curated_gene_sets:hernandez_mitotic_arrest_by_docetaxel_2_dn
Curated_gene_sets:turjanski_...1	SET	4	0.8884	0.012931	0.48124	0.03245	Curated_gene_sets:turjanski_mapk11_targets
Curated_gene_sets:chiang_liv...7	SET	167	0.12055	0.011288	0.065327	0.032503	Curated_gene_sets:chiang_liver_cancer_subclass_proliferation_dn
GO_bp:go_plasma_membrane_to_...	SET	8	0.63467	0.013063	0.34413	0.032578	GO_bp:go_plasma_membrane_to_endosome_transport
GO_cc:go_nata_complex	SET	4	1.0132	0.014747	0.5495	0.032609	GO_cc:go_nata_complex
GO_bp:go_regulation_of_natur...3	SET	14	0.40481	0.01102	0.21963	0.032665	GO_bp:go_regulation_of_natural_killer_cell_differentiation
GO_bp:go_mirna_mediated_inhi...	SET	14	0.42366	0.011533	0.22993	0.032707	GO_bp:go_mirna_mediated_inhibition_of_translation
Curated_gene_sets:zhan_multi...14	SET	40	0.26904	0.012372	0.14627	0.032937	Curated_gene_sets:zhan_multiple_myeloma_mf_dn
GO_bp:go_oxygen_metabolic_pr...	SET	5	0.7964	0.01296	0.4332	0.03301	GO_bp:go_oxygen_metabolic_process
Curated_gene_sets:bae_brca1_...2	SET	67	0.19286	0.011469	0.10496	0.033082	Curated_gene_sets:bae_brca1_targets_up
Curated_gene_sets:hu_angioge...2	SET	21	0.32399	0.0108	0.17636	0.033108	Curated_gene_sets:hu_angiogenesis_up
GO_bp:go_pathway_restricted_...	SET	61	0.1999	0.011345	0.10882	0.033116	GO_bp:go_pathway_restricted_smad_protein_phosphorylation
Curated_gene_sets:yao_hoxa10...2	SET	80	0.17728	0.011516	0.096561	0.033193	Curated_gene_sets:yao_hoxa10_targets_via_progesterone_up
GO_bp:go_negative_regulation...711	SET	4	0.73034	0.01063	0.39814	0.033309	GO_bp:go_negative_regulation_of_vascular_endothelial_cell_proliferation
Curated_gene_sets:gabriely_m...	SET	275	0.098355	0.011784	0.053624	0.033323	Curated_gene_sets:gabriely_mir21_targets
GO_bp:go_regulation_of_seque...1	SET	12	0.4655	0.011733	0.25389	0.033376	GO_bp:go_regulation_of_sequestering_of_triglyceride
GO_bp:go_activation_of_phosp...1	SET	30	0.31698	0.012626	0.17294	0.033418	GO_bp:go_activation_of_phospholipase_c_activity
Curated_gene_sets:hwang_pros...	SET	26	0.29021	0.010763	0.15835	0.033432	Curated_gene_sets:hwang_prostate_cancer_markers
Curated_gene_sets:valk_aml_w...4	SET	37	0.27551	0.012185	0.1504	0.033501	Curated_gene_sets:valk_aml_with_flt3_itd
Curated_gene_sets:urosevic_r...	SET	20	0.33955	0.011046	0.18537	0.033503	Curated_gene_sets:urosevic_response_to_imiquimod
Curated_gene_sets:reactome_d...86	SET	82	0.17038	0.011205	0.093023	0.033518	Curated_gene_sets:reactome_downstream_signaling_events_of_b_cell_receptor_bcr
GO_mf:go_fucosyltransferase_...	SET	13	0.47502	0.012461	0.26011	0.033915	GO_mf:go_fucosyltransferase_activity
GO_bp:go_extracellular_matri...1	SET	23	0.32197	0.011232	0.17658	0.034131	GO_bp:go_extracellular_matrix_assembly
GO_bp:go_regulation_of_skele...9	SET	4	1.0059	0.014641	0.55185	0.034178	GO_bp:go_regulation_of_skeletal_muscle_tissue_growth
GO_bp:go_mesenchymal_cell_di...1	SET	203	0.10998	0.011344	0.060407	0.034336	GO_bp:go_mesenchymal_cell_differentiation
GO_bp:go_mitochondrial_rna_c...	SET	5	0.57179	0.0093046	0.31406	0.034341	GO_bp:go_mitochondrial_rna_catabolic_process
GO_bp:go_signal_transduction...7	SET	20	0.38094	0.012393	0.20941	0.034453	GO_bp:go_signal_transduction_involved_in_regulation_of_gene_expression
GO_bp:go_regulation_of_serot...	SET	6	0.64676	0.011529	0.35564	0.034497	GO_bp:go_regulation_of_serotonin_secretion
GO_mf:go_rna_7_methylguanosi...	SET	11	0.40581	0.0097932	0.22326	0.034567	GO_mf:go_rna_7_methylguanosine_cap_binding
GO_mf:go_polysome_binding	SET	6	0.59527	0.010611	0.3277	0.034654	GO_mf:go_polysome_binding
GO_bp:go_lactate_metabolic_p...	SET	6	0.60775	0.010833	0.33487	0.034778	GO_bp:go_lactate_metabolic_process
Curated_gene_sets:liu_il13_p...	SET	15	0.34424	0.0096998	0.1897	0.034797	Curated_gene_sets:liu_il13_priming_model
Curated_gene_sets:alfano_myc...	SET	230	0.099886	0.010958	0.055079	0.034885	Curated_gene_sets:alfano_myc_targets
GO_bp:go_neurotransmitter_re...2	SET	19	0.35404	0.011226	0.19525	0.034905	GO_bp:go_neurotransmitter_receptor_localization_to_postsynaptic_specialization_membrane
Curated_gene_sets:servitja_i...1	SET	98	0.15939	0.011455	0.087916	0.034924	Curated_gene_sets:servitja_islet_hnf1a_targets_dn
Curated_gene_sets:nikolsky_b...29	SET	154	0.18793	0.016905	0.10377	0.03507	Curated_gene_sets:nikolsky_breast_cancer_8q23_q24_amplicon
GO_bp:go_cell_migration_invo...2	SET	17	0.40138	0.01204	0.22168	0.035112	GO_bp:go_cell_migration_involved_in_heart_development
GO_mf:go_phosphatase_activat...	SET	16	0.3932	0.011443	0.21719	0.035128	GO_mf:go_phosphatase_activator_activity
GO_bp:go_negative_regulation...607	SET	5	0.72923	0.011867	0.40294	0.035174	GO_bp:go_negative_regulation_of_sequestering_of_triglyceride
GO_cc:go_spherical_high_dens...	SET	8	0.49134	0.010113	0.27159	0.035226	GO_cc:go_spherical_high_density_lipoprotein_particle
GO_bp:go_regulation_of_cellu...2	SET	78	0.17329	0.011116	0.095788	0.035229	GO_bp:go_regulation_of_cellular_amine_metabolic_process
GO_bp:go_morphogenesis_of_a_...2	SET	133	0.13371	0.011184	0.073921	0.035244	GO_bp:go_morphogenesis_of_a_polarized_epithelium
GO_bp:go_production_of_sirna...	SET	10	0.46159	0.010621	0.25526	0.035285	GO_bp:go_production_of_sirna_involved_in_rna_interference
GO_cc:go_cell_cortex_part	SET	169	0.1155	0.010879	0.063875	0.035297	GO_cc:go_cell_cortex_part
GO_mf:go_phosphatase_regulat...	SET	89	0.16066	0.011006	0.088931	0.03542	GO_mf:go_phosphatase_regulator_activity
GO_bp:go_negative_regulation...135	SET	7	0.51573	0.0099294	0.28551	0.035442	GO_bp:go_negative_regulation_of_cellular_response_to_hypoxia
Curated_gene_sets:wang_immor...1	SET	23	0.32648	0.011389	0.1808	0.035489	Curated_gene_sets:wang_immortalized_by_hoxa9_and_meis1_dn
GO_bp:go_response_to_aluminu...	SET	4	0.92881	0.013519	0.51473	0.035589	GO_bp:go_response_to_aluminum_ion
GO_cc:go_risc_loading_complex	SET	9	0.48189	0.01052	0.26716	0.035644	GO_cc:go_risc_loading_complex
Curated_gene_sets:biocarta_r...7	SET	15	0.41133	0.01159	0.22811	0.035686	Curated_gene_sets:biocarta_rankl_pathway
GO_bp:go_regulation_of_dna_t...3	SET	35	0.26669	0.011473	0.14791	0.0357	GO_bp:go_regulation_of_dna_templated_transcription_initiation
GO_bp:go_response_to_immune_...	SET	4	0.6596	0.0096006	0.36585	0.03571	GO_bp:go_response_to_immune_response_of_other_organism_involved_in_symbiotic_interaction
Curated_gene_sets:davicioni_...6	SET	59	0.21212	0.01184	0.11766	0.03572	Curated_gene_sets:davicioni_rhabdomyosarcoma_pax_foxo1_fusion_up
Curated_gene_sets:palomero_g...1	SET	4	0.81681	0.011889	0.45317	0.035747	Curated_gene_sets:palomero_gsi_sensitivity_dn
GO_cc:go_cytoplasmic_ubiquit...	SET	12	0.41666	0.010502	0.2312	0.035769	GO_cc:go_cytoplasmic_ubiquitin_ligase_complex
GO_cc:go_plasma_membrane_bou...	SET	190	0.1089	0.01087	0.060448	0.035815	GO_cc:go_plasma_membrane_bounded_cell_projection_cytoplasm
Curated_gene_sets:hummerich_...4	SET	15	0.39105	0.011019	0.21712	0.035854	Curated_gene_sets:hummerich_malignant_skin_tumor_up
Curated_gene_sets:zhong_resp...2	SET	158	0.11597	0.010565	0.064406	0.035889	Curated_gene_sets:zhong_response_to_azacitidine_and_tsa_up
GO_bp:go_positive_regulation...720	SET	9	0.44277	0.0096656	0.24594	0.035912	GO_bp:go_positive_regulation_of_ribosome_biogenesis
Curated_gene_sets:weng_por_t...3	SET	22	0.33839	0.011546	0.18816	0.036064	Curated_gene_sets:weng_por_targets_liver_dn
GO_mf:go_anion_cation_sympor...	SET	19	0.33406	0.010593	0.18578	0.03609	GO_mf:go_anion_cation_symporter_activity
GO_bp:go_negative_regulation...482	SET	57	0.19114	0.010487	0.10652	0.036379	GO_bp:go_negative_regulation_of_nuclear_division
GO_cc:go_high_density_lipopr...	SET	26	0.2957	0.010967	0.16491	0.036489	GO_cc:go_high_density_lipoprotein_particle
GO_bp:go_negative_regulation...618	SET	5	0.65357	0.010635	0.3645	0.036491	GO_bp:go_negative_regulation_of_smad_protein_signal_transduction
GO_cc:go_nuclear_membrane_pa...	SET	16	0.31072	0.0090424	0.17358	0.036727	GO_cc:go_nuclear_membrane_part
GO_bp:go_nucleoside_monophos...3	SET	29	0.25459	0.009971	0.14226	0.036764	GO_bp:go_nucleoside_monophosphate_metabolic_process
Curated_gene_sets:tsutsumi_f...	SET	8	0.62298	0.012822	0.34813	0.036777	Curated_gene_sets:tsutsumi_fbxw8_targets
GO_cc:go_cytoplasmic_microtu...	SET	63	0.19064	0.010995	0.10664	0.036918	GO_cc:go_cytoplasmic_microtubule
GO_bp:go_mesenchyme_developm...	SET	255	0.09823	0.01134	0.05501	0.037084	GO_bp:go_mesenchyme_development
Curated_gene_sets:reactome_m...13	SET	7	0.67737	0.013042	0.37938	0.037102	Curated_gene_sets:reactome_mecp2_regulates_transcription_of_neuronal_ligands
GO_bp:go_negative_regulation...264	SET	39	0.26215	0.011903	0.14684	0.037114	GO_bp:go_negative_regulation_of_gliogenesis
Curated_gene_sets:reactome_b...5	SET	146	0.12329	0.010801	0.06911	0.037222	Curated_gene_sets:reactome_beta_catenin_independent_wnt_signaling
Curated_gene_sets:kasler_hda...4	SET	6	0.74367	0.013256	0.41687	0.037227	Curated_gene_sets:kasler_hdac7_targets_2_up
GO_bp:go_pigment_granule_org...	SET	24	0.29607	0.01055	0.16614	0.037381	GO_bp:go_pigment_granule_organization
GO_bp:go_negative_regulation...409	SET	9	0.545	0.011897	0.306	0.037461	GO_bp:go_negative_regulation_of_mesenchymal_cell_apoptotic_process
GO_bp:go_negative_regulation...99	SET	22	0.29813	0.010172	0.1674	0.03747	GO_bp:go_negative_regulation_of_cell_cycle_arrest
GO_bp:go_cell_cell_signaling...1	SET	487	0.070253	0.011138	0.039457	0.037506	GO_bp:go_cell_cell_signaling_by_wnt
Curated_gene_sets:reactome_h...36	SET	17	0.30117	0.0090339	0.16916	0.037513	Curated_gene_sets:reactome_hyaluronan_metabolism
Curated_gene_sets:biocarta_m...6	SET	18	0.36644	0.01131	0.20583	0.037519	Curated_gene_sets:biocarta_mef2d_pathway
GO_bp:go_cerebral_cortex_reg...	SET	7	0.67839	0.013061	0.38115	0.037558	GO_bp:go_cerebral_cortex_regionalization
GO_mf:go_rab_gtpase_binding	SET	155	0.11959	0.010792	0.067192	0.037562	GO_mf:go_rab_gtpase_binding
GO_mf:go_microtubule_motor_a...	SET	82	0.17025	0.011197	0.095853	0.03786	GO_mf:go_microtubule_motor_activity
GO_mf:go_beta_tubulin_binding	SET	33	0.27409	0.01145	0.15434	0.037884	GO_mf:go_beta_tubulin_binding
Curated_gene_sets:biocarta_c...1	SET	9	0.50844	0.011099	0.28633	0.0379	Curated_gene_sets:biocarta_cacam_pathway
Curated_gene_sets:nikolsky_o...	SET	22	0.34211	0.011672	0.19266	0.0379	Curated_gene_sets:nikolsky_overconnected_in_breast_cancer
GO_cc:go_pebow_complex	SET	5	0.53469	0.0087008	0.30115	0.03792	GO_cc:go_pebow_complex
Curated_gene_sets:ruan_respo...5	SET	15	0.39865	0.011233	0.22461	0.037969	Curated_gene_sets:ruan_response_to_troglitazone_dn
Curated_gene_sets:reactome_i...42	SET	101	0.14701	0.010725	0.083021	0.038309	Curated_gene_sets:reactome_interleukin_1_signaling
GO_cc:go_cytoplasmic_side_of...1	SET	13	0.33795	0.0088655	0.19093	0.038375	GO_cc:go_cytoplasmic_side_of_endoplasmic_reticulum_membrane
GO_bp:go_mesodermal_cell_mig...	SET	4	0.79449	0.011564	0.44888	0.038379	GO_bp:go_mesodermal_cell_migration
GO_bp:go_brain_morphogenesis	SET	34	0.27756	0.011769	0.15698	0.038534	GO_bp:go_brain_morphogenesis
Curated_gene_sets:mullighan_...7	SET	75	0.16285	0.010244	0.092297	0.038844	Curated_gene_sets:mullighan_npm1_mutated_signature_2_dn
Curated_gene_sets:boyault_li...13	SET	11	0.54392	0.013126	0.30852	0.038961	Curated_gene_sets:boyault_liver_cancer_subclass_g56_up
GO_bp:go_regulation_of_cytop...2	SET	26	0.27478	0.010191	0.15587	0.038974	GO_bp:go_regulation_of_cytoplasmic_translation
Curated_gene_sets:kegg_retin...	SET	60	0.2324	0.013081	0.13185	0.038998	Curated_gene_sets:kegg_retinol_metabolism
GO_bp:go_negative_regulation...513	SET	5	0.59527	0.0096868	0.33781	0.039032	GO_bp:go_negative_regulation_of_perk_mediated_unfolded_protein_response
Curated_gene_sets:cairo_pml_...1	SET	12	0.43796	0.011039	0.24865	0.039101	Curated_gene_sets:cairo_pml_targets_bound_by_myc_dn
Curated_gene_sets:weber_meth...7	SET	7	0.55238	0.010635	0.31392	0.039245	Curated_gene_sets:weber_methylated_icp_in_sperm_up
Curated_gene_sets:benporath_...6	SET	97	0.14976	0.010708	0.08513	0.039281	Curated_gene_sets:benporath_es_core_nine_correlated
Curated_gene_sets:reactome_m...29	SET	359	0.075771	0.010349	0.043073	0.039287	Curated_gene_sets:reactome_metabolism_of_amino_acids_and_derivatives
Curated_gene_sets:johnstone_...3	SET	331	0.085047	0.011163	0.048351	0.039302	Curated_gene_sets:johnstone_parvb_targets_2_dn
Curated_gene_sets:amit_egf_r...10	SET	43	0.2127	0.01014	0.121	0.039392	Curated_gene_sets:amit_egf_response_480_mcf10a
GO_cc:go_trapp_complex	SET	11	0.40942	0.0098803	0.23325	0.039619	GO_cc:go_trapp_complex
GO_bp:go_spongiotrophoblast_...	SET	11	0.4829	0.011654	0.27513	0.039623	GO_bp:go_spongiotrophoblast_layer_development
GO_bp:go_negative_regulation...228	SET	26	0.28285	0.01049	0.16117	0.039646	GO_bp:go_negative_regulation_of_epithelial_to_mesenchymal_transition
GO_bp:go_actomyosin_structur...	SET	183	0.11286	0.011058	0.064325	0.039678	GO_bp:go_actomyosin_structure_organization
Curated_gene_sets:ivanovska_...	SET	86	0.14987	0.010093	0.08559	0.039976	Curated_gene_sets:ivanovska_mir106b_targets
GO_bp:go_transepithelial_chl...	SET	4	0.76175	0.011087	0.43508	0.039995	GO_bp:go_transepithelial_chloride_transport
GO_bp:go_metanephric_loop_of...	SET	5	0.61305	0.0099759	0.35024	0.040037	GO_bp:go_metanephric_loop_of_henle_development
Curated_gene_sets:reactome_p...74	SET	98	0.16579	0.011914	0.09473	0.040059	Curated_gene_sets:reactome_potassium_channels
GO_cc:go_site_of_double_stra...	SET	55	0.19402	0.010457	0.11088	0.040082	GO_cc:go_site_of_double_strand_break
Curated_gene_sets:reactome_i...48	SET	11	0.45084	0.01088	0.25776	0.040147	Curated_gene_sets:reactome_interleukin_2_signaling
Curated_gene_sets:baus_tff2_...2	SET	31	0.26399	0.010689	0.15094	0.040158	Curated_gene_sets:baus_tff2_targets_up
Curated_gene_sets:reactome_t...71	SET	17	0.2865	0.008594	0.16389	0.040227	Curated_gene_sets:reactome_transcription_of_e2f_targets_under_negative_control_by_p107_rbl1_and_p130_rbl2_in_complex_with_hdac1
GO_bp:go_mirna_catabolic_pro...	SET	10	0.53398	0.012287	0.30548	0.040241	GO_bp:go_mirna_catabolic_process
GO_bp:go_cell_cycle_phase_tr...	SET	562	0.060592	0.010298	0.034671	0.040272	GO_bp:go_cell_cycle_phase_transition
Curated_gene_sets:reactome_t...76	SET	58	0.19677	0.01089	0.11273	0.040453	Curated_gene_sets:reactome_transcriptional_regulation_by_mecp2
GO_bp:go_response_to_fluid_s...	SET	33	0.2614	0.01092	0.14987	0.040572	GO_bp:go_response_to_fluid_shear_stress
Curated_gene_sets:ebauer_tar...1	SET	49	0.2097	0.01067	0.12039	0.040781	Curated_gene_sets:ebauer_targets_of_pax3_foxo1_fusion_dn
GO_bp:go_limb_bud_formation	SET	11	0.44704	0.010788	0.25683	0.040888	GO_bp:go_limb_bud_formation
GO_bp:go_regulation_of_extra...3	SET	16	0.35781	0.010413	0.20565	0.040947	GO_bp:go_regulation_of_extracellular_matrix_disassembly
Curated_gene_sets:rodrigues_...9	SET	735	0.055288	0.010695	0.031784	0.040984	Curated_gene_sets:rodrigues_thyroid_carcinoma_poorly_differentiated_dn
GO_bp:go_regulation_of_t_cel...5	SET	28	0.27991	0.010772	0.16091	0.040984	GO_bp:go_regulation_of_t_cell_cytokine_production
GO_bp:go_labyrinthine_layer_...3	SET	21	0.36297	0.0121	0.20886	0.041128	GO_bp:go_labyrinthine_layer_morphogenesis
GO_bp:go_negative_regulation...381	SET	11	0.45858	0.011067	0.26389	0.041136	GO_bp:go_negative_regulation_of_long_term_synaptic_potentiation
GO_mf:go_udp_glycosyltransfe...	SET	141	0.12962	0.011161	0.074601	0.041155	GO_mf:go_udp_glycosyltransferase_activity
GO_bp:go_neuron_neuron_synap...	SET	7	0.64107	0.012343	0.36953	0.041397	GO_bp:go_neuron_neuron_synaptic_transmission
Curated_gene_sets:castellano...3	SET	6	0.50766	0.0090492	0.29277	0.04147	Curated_gene_sets:castellano_hras_targets_dn
Curated_gene_sets:dorn_adeno...5	SET	39	0.22687	0.010302	0.13096	0.041616	Curated_gene_sets:dorn_adenovirus_infection_32hr_dn
GO_bp:go_gdp_metabolic_proce...	SET	6	0.69888	0.012458	0.4035	0.04164	GO_bp:go_gdp_metabolic_process
GO_bp:go_protein_k6_linked_u...	SET	8	0.53209	0.010951	0.30725	0.041666	GO_bp:go_protein_k6_linked_ubiquitination
Curated_gene_sets:pid_integr...4	SET	11	0.49043	0.011835	0.28324	0.041691	Curated_gene_sets:pid_integrin4_pathway
GO_bp:go_negative_regulation...335	SET	5	0.66178	0.010769	0.38224	0.041707	GO_bp:go_negative_regulation_of_interleukin_6_biosynthetic_process
GO_bp:go_positive_regulation...709	SET	91	0.14848	0.010284	0.085763	0.041712	GO_bp:go_positive_regulation_of_response_to_dna_damage_stimulus
Curated_gene_sets:shen_smarc...2	SET	408	0.073653	0.01071	0.042562	0.041779	Curated_gene_sets:shen_smarca2_targets_up
GO_bp:go_humoral_immune_resp...1	SET	229	0.10515	0.011511	0.060794	0.04186	GO_bp:go_humoral_immune_response
GO_bp:go_antigen_processing_...1	SET	213	0.10305	0.010885	0.059627	0.041974	GO_bp:go_antigen_processing_and_presentation
Curated_gene_sets:biocarta_c...14	SET	13	0.35386	0.0092829	0.20477	0.041998	Curated_gene_sets:biocarta_cdk5_pathway
GO_bp:go_regulation_of_doubl...3	SET	20	0.29504	0.0095984	0.17107	0.042303	GO_bp:go_regulation_of_double_strand_break_repair_via_nonhomologous_end_joining
GO_mf:go_c_x_c_chemokine_bin...	SET	6	0.60894	0.010855	0.35309	0.042306	GO_mf:go_c_x_c_chemokine_binding
GO_bp:go_endoderm_development	SET	72	0.18144	0.011184	0.10521	0.042319	GO_bp:go_endoderm_development
GO_bp:go_positive_regulation...452	SET	22	0.30898	0.010542	0.17917	0.042321	GO_bp:go_positive_regulation_of_lipid_storage
GO_bp:go_uronic_acid_metabol...	SET	18	0.58263	0.017983	0.3379	0.042338	GO_bp:go_uronic_acid_metabolic_process
GO_bp:go_somitogenesis	SET	70	0.19051	0.01158	0.11054	0.042406	GO_bp:go_somitogenesis
GO_bp:go_positive_regulation...54	SET	36	0.24345	0.010621	0.14132	0.042482	GO_bp:go_positive_regulation_of_axon_extension
GO_bp:go_regulation_of_neuro...6	SET	10	0.46082	0.010603	0.26751	0.042486	GO_bp:go_regulation_of_neuron_maturation
GO_bp:go_regulation_of_dna_r...2	SET	111	0.13399	0.010244	0.077798	0.04252	GO_bp:go_regulation_of_dna_repair
Curated_gene_sets:graessmann...4	SET	538	0.061117	0.01017	0.03552	0.042668	Curated_gene_sets:graessmann_apoptosis_by_serum_deprivation_up
Curated_gene_sets:schlingema...1	SET	24	0.28546	0.010172	0.16595	0.042709	Curated_gene_sets:schlingemann_skin_carcinogenesis_tpa_dn
GO_bp:go_cardiac_chamber_for...	SET	12	0.45414	0.011447	0.26401	0.042709	GO_bp:go_cardiac_chamber_formation
GO_bp:go_embryonic_body_morp...	SET	11	0.37479	0.0090447	0.21791	0.042734	GO_bp:go_embryonic_body_morphogenesis
GO_bp:go_regulation_of_eryth...	SET	44	0.22996	0.011089	0.13387	0.042927	GO_bp:go_regulation_of_erythrocyte_differentiation
GO_bp:go_pyrimidine_nucleoti...3	SET	6	0.63711	0.011357	0.37102	0.042982	GO_bp:go_pyrimidine_nucleotide_metabolic_process
GO_mf:go_protein_phosphatase...2	SET	30	0.26911	0.01072	0.15673	0.042995	GO_mf:go_protein_phosphatase_2a_binding
Curated_gene_sets:biocarta_a...22	SET	23	0.27955	0.0097521	0.16286	0.043038	Curated_gene_sets:biocarta_atrbrca_pathway
GO_bp:go_convergent_extensio...1	SET	7	0.56195	0.010819	0.32739	0.043048	GO_bp:go_convergent_extension_involved_in_axis_elongation
Curated_gene_sets:goering_bl...2	SET	13	0.38153	0.010009	0.22233	0.043083	Curated_gene_sets:goering_blood_hdl_cholesterol_qtl_trans
Curated_gene_sets:reactome_p...11	SET	93	0.14794	0.010359	0.086214	0.043088	Curated_gene_sets:reactome_pcp_ce_pathway
GO_bp:go_regulation_of_synap...3	SET	7	0.47253	0.0090976	0.27537	0.043094	GO_bp:go_regulation_of_synapse_structural_plasticity
GO_bp:go_extracellular_struc...	SET	400	0.075884	0.010929	0.044232	0.043127	GO_bp:go_extracellular_structure_organization
GO_bp:go_mesenchymal_stem_ce...2	SET	6	0.70215	0.012516	0.4096	0.043251	GO_bp:go_mesenchymal_stem_cell_maintenance_involved_in_nephron_morphogenesis
GO_bp:go_negative_regulation...701	SET	14	0.38383	0.010449	0.22488	0.043934	GO_bp:go_negative_regulation_of_type_2_immune_response
Curated_gene_sets:biocarta_s...5	SET	10	0.49107	0.011299	0.28779	0.043979	Curated_gene_sets:biocarta_set_pathway
GO_cc:go_lipid_droplet	SET	71	0.16715	0.010232	0.097999	0.044044	GO_cc:go_lipid_droplet
GO_bp:go_regulation_of_phosp...10	SET	44	0.23267	0.01122	0.13641	0.044045	GO_bp:go_regulation_of_phospholipase_c_activity
GO_bp:go_positive_regulation...278	SET	21	0.28694	0.0095653	0.1684	0.044202	GO_bp:go_positive_regulation_of_extracellular_matrix_organization
GO_cc:go_axonemal_microtubule	SET	8	0.48285	0.009938	0.28343	0.04424	GO_cc:go_axonemal_microtubule
GO_bp:go_regulation_of_respo...3	SET	196	0.098432	0.0099777	0.057796	0.044284	GO_bp:go_regulation_of_response_to_dna_damage_stimulus
Curated_gene_sets:zwang_clas...3	SET	217	0.10379	0.011063	0.06099	0.044417	Curated_gene_sets:zwang_class_3_transiently_induced_by_egf
Curated_gene_sets:timofeeva_...	SET	16	0.35804	0.010419	0.21048	0.044477	Curated_gene_sets:timofeeva_growth_stress_via_stat1_dn
GO_bp:go_l_serine_metabolic_...	SET	5	0.52123	0.0084818	0.30643	0.044481	GO_bp:go_l_serine_metabolic_process
GO_cc:go_extracellular_matri...	SET	47	0.2251	0.011218	0.13241	0.044574	GO_cc:go_extracellular_matrix_component
Curated_gene_sets:valk_aml_c...6	SET	29	0.276	0.01081	0.16251	0.044724	Curated_gene_sets:valk_aml_cluster_15
GO_mf:go_intramolecular_oxid...3	SET	12	0.41468	0.010452	0.24428	0.044808	GO_mf:go_intramolecular_oxidoreductase_activity_transposing_c_c_bonds
GO_bp:go_cellular_senescence	SET	65	0.16945	0.0099265	0.099828	0.044813	GO_bp:go_cellular_senescence
Curated_gene_sets:reactome_t...32	SET	10	0.44502	0.01024	0.26217	0.044815	Curated_gene_sets:reactome_ticam1_traf6_dependent_induction_of_tak1_complex
GO_bp:go_protein_maturation_...2	SET	13	0.35999	0.0094438	0.21234	0.045011	GO_bp:go_protein_maturation_by_iron_sulfur_cluster_transfer
GO_bp:go_positive_regulation...313	SET	6	0.56968	0.010155	0.33694	0.045452	GO_bp:go_positive_regulation_of_glucocorticoid_secretion
Curated_gene_sets:verrecchia...1	SET	37	0.22247	0.0098397	0.13159	0.045467	Curated_gene_sets:verrecchia_delayed_response_to_tgfb1
GO_bp:go_dna_geometric_change	SET	86	0.14117	0.0095066	0.083533	0.045527	GO_bp:go_dna_geometric_change
GO_bp:go_formation_of_primar...	SET	113	0.14118	0.01089	0.083553	0.045552	GO_bp:go_formation_of_primary_germ_layer
Curated_gene_sets:mikhaylova...2	SET	7	0.51466	0.0099088	0.30481	0.04567	Curated_gene_sets:mikhaylova_oxidative_stress_response_via_vhl_up
GO_bp:go_ureter_morphogenesis	SET	7	0.5656	0.01089	0.33499	0.045675	GO_bp:go_ureter_morphogenesis
Curated_gene_sets:biocarta_g...9	SET	28	0.29987	0.01154	0.17771	0.045775	Curated_gene_sets:biocarta_gpcr_pathway
Curated_gene_sets:reactome_b...18	SET	41	0.21981	0.010233	0.13029	0.045795	Curated_gene_sets:reactome_binding_and_uptake_of_ligands_by_scavenger_receptors
GO_bp:go_negative_regulation...130	SET	8	0.56694	0.011669	0.33604	0.045797	GO_bp:go_negative_regulation_of_cellular_extravasation
GO_bp:go_rna_polymerase_iii_...	SET	8	0.50057	0.010303	0.29672	0.045812	GO_bp:go_rna_polymerase_iii_preinitiation_complex_assembly
GO_mf:go_adenylate_cyclase_a...1	SET	5	0.66829	0.010875	0.39641	0.045921	GO_mf:go_adenylate_cyclase_activator_activity
GO_bp:go_positive_regulation...722	SET	8	0.43548	0.008963	0.25833	0.045933	GO_bp:go_positive_regulation_of_rna_binding
Curated_gene_sets:soucek_myc...	SET	10	0.40942	0.0094207	0.24293	0.045974	Curated_gene_sets:soucek_myc_targets
Curated_gene_sets:schoen_nfk...	SET	34	0.26143	0.011085	0.15523	0.046084	Curated_gene_sets:schoen_nfkb_signaling
GO_bp:go_cardiac_ventricle_f...	SET	10	0.49134	0.011306	0.29179	0.046109	GO_bp:go_cardiac_ventricle_formation
Curated_gene_sets:kokkinakis...1	SET	57	0.18065	0.009912	0.10736	0.046221	Curated_gene_sets:kokkinakis_methionine_deprivation_48hr_dn
Curated_gene_sets:ivanov_mut...	SET	13	0.33027	0.0086641	0.19641	0.046344	Curated_gene_sets:ivanov_mutated_in_colon_cancer
GO_bp:go_t_cell_tolerance_in...	SET	11	0.44547	0.01075	0.265	0.046389	GO_bp:go_t_cell_tolerance_induction
GO_cc:go_mitochondrial_proto...	SET	10	0.33798	0.0077771	0.20113	0.046446	GO_cc:go_mitochondrial_proton_transporting_atp_synthase_complex_coupling_factor_f_o_
Curated_gene_sets:reactome_m...50	SET	11	0.56965	0.013747	0.33901	0.046458	Curated_gene_sets:reactome_metallothioneins_bind_metals
GO_bp:go_low_density_lipopro...2	SET	11	0.37404	0.0090265	0.22303	0.046769	GO_bp:go_low_density_lipoprotein_particle_receptor_biosynthetic_process
Curated_gene_sets:reactome_d...91	SET	96	0.14933	0.010622	0.089064	0.046813	Curated_gene_sets:reactome_downstream_tcr_signaling
Curated_gene_sets:purbey_tar...2	SET	73	0.16069	0.0099732	0.095869	0.046867	Curated_gene_sets:purbey_targets_of_ctbp1_and_satb1_up
GO_bp:go_regulation_of_endop...2	SET	5	0.5509	0.0089646	0.32868	0.04687	GO_bp:go_regulation_of_endoplasmic_reticulum_tubular_network_organization
Curated_gene_sets:courtois_s...	SET	9	0.42407	0.0092573	0.25317	0.046972	Curated_gene_sets:courtois_senescence_triggers
GO_bp:go_fibroblast_apoptoti...	SET	20	0.33433	0.010877	0.19978	0.047124	GO_bp:go_fibroblast_apoptotic_process
GO_bp:go_smoothened_signalin...1	SET	129	0.12171	0.010027	0.072728	0.04713	GO_bp:go_smoothened_signaling_pathway
GO_bp:go_regulation_of_prost...2	SET	11	0.4196	0.010126	0.25095	0.047266	GO_bp:go_regulation_of_prostaglandin_secretion
GO_bp:go_nlrp3_inflammasome_...	SET	13	0.41271	0.010827	0.24708	0.047433	GO_bp:go_nlrp3_inflammasome_complex_assembly
Curated_gene_sets:reactome_a...35	SET	68	0.17198	0.010304	0.10299	0.047485	Curated_gene_sets:reactome_activation_of_nf_kappab_in_b_cells
GO_cc:go_transcription_facto...2	SET	342	0.076929	0.01026	0.046077	0.047509	GO_cc:go_transcription_factor_complex
Curated_gene_sets:kegg_starc...	SET	46	0.24126	0.011895	0.14456	0.047573	Curated_gene_sets:kegg_starch_and_sucrose_metabolism
Curated_gene_sets:zhan_varia...2	SET	17	0.31042	0.0093113	0.18601	0.047589	Curated_gene_sets:zhan_variable_early_differentiation_genes_up
Curated_gene_sets:slebos_hea...	SET	70	0.15868	0.0096447	0.095215	0.047815	Curated_gene_sets:slebos_head_and_neck_cancer_with_hpv_up
Curated_gene_sets:kaab_heart...2	SET	241	0.092908	0.010431	0.055828	0.048047	Curated_gene_sets:kaab_heart_atrium_vs_ventricle_up
Curated_gene_sets:su_kidney	SET	12	0.44368	0.011183	0.26688	0.048218	Curated_gene_sets:su_kidney
GO_mf:go_serotonin_gated_cat...	SET	5	0.73236	0.011918	0.44063	0.04826	GO_mf:go_serotonin_gated_cation_selective_channel_activity
GO_cc:go_growth_cone_membrane	SET	7	0.50612	0.0097444	0.30463	0.04832	GO_cc:go_growth_cone_membrane
GO_bp:go_endocrine_hormone_s...	SET	45	0.20836	0.010161	0.12542	0.048338	GO_bp:go_endocrine_hormone_secretion
Curated_gene_sets:hoegerkorp...4	SET	11	0.40277	0.0097198	0.24251	0.048381	Curated_gene_sets:hoegerkorp_cd44_targets_temporal_up
GO_bp:go_regulation_of_cellu...3	SET	61	0.17716	0.010054	0.10667	0.048385	GO_bp:go_regulation_of_cellular_amino_acid_metabolic_process
GO_cc:go_exocyst	SET	18	0.34427	0.010626	0.20734	0.048428	GO_cc:go_exocyst
GO_bp:go_positive_regulation...458	SET	6	0.67295	0.011996	0.40542	0.048476	GO_bp:go_positive_regulation_of_long_term_synaptic_depression
GO_mf:go_mdm2_mdm4_family_pr...	SET	7	0.58741	0.01131	0.35403	0.048544	GO_mf:go_mdm2_mdm4_family_protein_binding
Curated_gene_sets:pid_p73pat...	SET	78	0.14568	0.0093451	0.087804	0.048551	Curated_gene_sets:pid_p73pathway
GO_bp:go_establishment_of_pr...5	SET	18	0.29484	0.0091002	0.17792	0.048751	GO_bp:go_establishment_of_protein_localization_to_mitochondrial_membrane
GO_bp:go_regulation_of_arach...	SET	8	0.46476	0.0095656	0.28056	0.048813	GO_bp:go_regulation_of_arachidonic_acid_secretion
GO_bp:go_negative_regulation...705	SET	11	0.51484	0.012424	0.31079	0.048816	GO_bp:go_negative_regulation_of_tyrosine_phosphorylation_of_stat_protein
Curated_gene_sets:tonks_targ...2	SET	151	0.11974	0.010666	0.072284	0.048824	Curated_gene_sets:tonks_targets_of_runx1_runx1t1_fusion_erythrocyte_up
GO_bp:go_negative_regulation...456	SET	9	0.51638	0.011272	0.31174	0.048827	GO_bp:go_negative_regulation_of_natural_killer_cell_activation
GO_bp:go_positive_regulation...545	SET	22	0.31868	0.010873	0.19239	0.048828	GO_bp:go_positive_regulation_of_myoblast_differentiation
Curated_gene_sets:reactome_d...62	SET	5	0.64676	0.010525	0.39134	0.049206	Curated_gene_sets:reactome_disinhibition_of_snare_formation
Curated_gene_sets:myllykanga...11	SET	9	0.44279	0.0096661	0.26796	0.049229	Curated_gene_sets:myllykangas_amplification_hot_spot_25
GO_bp:go_pigment_metabolic_p...	SET	66	0.16242	0.0095868	0.098292	0.049239	GO_bp:go_pigment_metabolic_process
Curated_gene_sets:biocarta_s...15	SET	20	0.32177	0.010468	0.19474	0.049242	Curated_gene_sets:biocarta_stathmin_pathway
GO_bp:go_positive_regulation...225	SET	14	0.33699	0.0091738	0.20402	0.049306	GO_bp:go_positive_regulation_of_dna_damage_response_signal_transduction_by_p53_class_mediator
Curated_gene_sets:kegg_selen...	SET	26	0.27216	0.010093	0.16479	0.049326	Curated_gene_sets:kegg_selenoamino_acid_metabolism
GO_mf:go_proton_transporting...1	SET	16	0.29142	0.0084807	0.17648	0.049349	GO_mf:go_proton_transporting_atp_synthase_activity_rotational_mechanism
Curated_gene_sets:yao_tempor...15	SET	72	0.17059	0.010516	0.10332	0.049366	Curated_gene_sets:yao_temporal_response_to_progesterone_cluster_6
GO_bp:go_regulation_of_lipop...4	SET	10	0.45044	0.010365	0.27289	0.049416	GO_bp:go_regulation_of_lipoprotein_metabolic_process
GO_bp:go_regulation_of_toler...	SET	16	0.37179	0.01082	0.22528	0.049444	GO_bp:go_regulation_of_tolerance_induction
Curated_gene_sets:reactome_t...79	SET	97	0.14487	0.010358	0.087812	0.049504	Curated_gene_sets:reactome_transcriptional_regulation_by_runx3
Curated_gene_sets:kegg_ether...	SET	33	0.2317	0.009679	0.14046	0.049528	Curated_gene_sets:kegg_ether_lipid_metabolism
GO_bp:go_positive_regulation...281	SET	17	0.35147	0.010543	0.21309	0.049547	GO_bp:go_positive_regulation_of_extrinsic_apoptotic_signaling_pathway_via_death_domain_receptors
GO_bp:go_establishment_or_ma...5	SET	19	0.26547	0.0084181	0.16104	0.049629	GO_bp:go_establishment_or_maintenance_of_monopolar_cell_polarity
GO_bp:go_regulation_of_cell_...18	SET	725	0.050939	0.0097893	0.0309	0.04963	GO_bp:go_regulation_of_cell_cycle_process
GO_bp:go_chorio_allantoic_fu...	SET	7	0.60864	0.011718	0.36939	0.049719	GO_bp:go_chorio_allantoic_fusion
GO_bp:go_vasculogenesis	SET	71	0.17412	0.010658	0.1057	0.049755	GO_bp:go_vasculogenesis
Curated_gene_sets:mullighan_...9	SET	156	0.11325	0.010253	0.068799	0.049882	Curated_gene_sets:mullighan_npm1_signature_3_dn
GO_bp:go_regulation_of_long_...2	SET	25	0.27844	0.010126	0.16924	0.049964	GO_bp:go_regulation_of_long_term_neuronal_synaptic_plasticity
GO_mf:go_virion_binding	SET	9	0.4627	0.010101	0.2813	0.050005	GO_mf:go_virion_binding
GO_bp:go_regulation_of_cardi...1	SET	65	0.1741	0.010198	0.10584	0.050012	GO_bp:go_regulation_of_cardiac_conduction
Curated_gene_sets:samols_tar...2	SET	8	0.44428	0.0091442	0.27018	0.05006	Curated_gene_sets:samols_targets_of_khsv_mirnas_up
GO_mf:go_calcium_dependent_p...3	SET	59	0.16939	0.009455	0.10305	0.050128	GO_mf:go_calcium_dependent_protein_binding
GO_bp:go_interferon_alpha_pr...	SET	27	0.24813	0.0093774	0.15105	0.050227	GO_bp:go_interferon_alpha_production
Curated_gene_sets:biocarta_p...7	SET	8	0.48487	0.0099796	0.2953	0.050306	Curated_gene_sets:biocarta_parkin_pathway
Curated_gene_sets:huttmann_b...2	SET	259	0.084227	0.0097979	0.051352	0.050491	Curated_gene_sets:huttmann_b_cll_poor_survival_up
GO_bp:go_fatty_acid_transport	SET	94	0.14587	0.010268	0.089016	0.050648	GO_bp:go_fatty_acid_transport
Curated_gene_sets:pedersen_m...4	SET	11	0.43828	0.010577	0.26747	0.050654	Curated_gene_sets:pedersen_metastasis_by_erbb2_isoform_5
Curated_gene_sets:senese_hda...3	SET	237	0.091879	0.01023	0.056107	0.050765	Curated_gene_sets:senese_hdac1_targets_dn
GO_bp:go_regulation_of_relax...2	SET	12	0.50253	0.012666	0.30697	0.050815	GO_bp:go_regulation_of_relaxation_of_muscle
GO_mf:go_small_gtpase_binding	SET	403	0.067559	0.0097653	0.04127	0.050822	GO_mf:go_small_gtpase_binding
Curated_gene_sets:reactome_a...24	SET	78	0.15298	0.0098133	0.093535	0.050979	Curated_gene_sets:reactome_activation_of_apc_c_and_apc_c:cdc20_mediated_degradation_of_mitotic_proteins
Curated_gene_sets:zhu_cmv_24...2	SET	82	0.13965	0.0091844	0.085432	0.051065	Curated_gene_sets:zhu_cmv_24_hr_up
GO_mf:go_proximal_promoter_s...	SET	513	0.062527	0.010167	0.038254	0.051082	GO_mf:go_proximal_promoter_sequence_specific_dna_binding
GO_bp:go_regulation_of_type_...1	SET	30	0.25859	0.0103	0.15838	0.05128	GO_bp:go_regulation_of_type_2_immune_response
GO_bp:go_dna_damage_response...3	SET	16	0.36249	0.010549	0.22205	0.051296	GO_bp:go_dna_damage_response_signal_transduction_resulting_in_transcription
Curated_gene_sets:reactome_s...103	SET	9	0.42156	0.0092027	0.25842	0.051418	Curated_gene_sets:reactome_small_interfering_rna_sirna_biogenesis
GO_bp:go_negative_regulation...658	SET	18	0.31913	0.0098499	0.19566	0.051451	GO_bp:go_negative_regulation_of_t_cell_mediated_immunity
Curated_gene_sets:mootha_gly...1	SET	19	0.30739	0.0097471	0.18847	0.051464	Curated_gene_sets:mootha_glycogen_metabolism
GO_bp:go_long_term_synaptic_...2	SET	84	0.14806	0.0098549	0.090827	0.051541	GO_bp:go_long_term_synaptic_potentiation
GO_bp:go_negative_regulation...98	SET	589	0.055278	0.0096109	0.033911	0.051549	GO_bp:go_negative_regulation_of_cell_cycle
GO_bp:go_pronephros_developm...	SET	8	0.568	0.01169	0.34851	0.051582	GO_bp:go_pronephros_development
Curated_gene_sets:reactome_f...13	SET	81	0.14954	0.0097745	0.091758	0.051593	Curated_gene_sets:reactome_fceri_mediated_nf_kb_activation
GO_bp:go_negative_regulation...634	SET	7	0.61819	0.011902	0.37977	0.051792	GO_bp:go_negative_regulation_of_stem_cell_population_maintenance
GO_bp:go_developmental_induc...	SET	31	0.25821	0.010455	0.15864	0.051803	GO_bp:go_developmental_induction
GO_bp:go_regulation_of_methy...	SET	13	0.42029	0.011026	0.25843	0.051945	GO_bp:go_regulation_of_methylation_dependent_chromatin_silencing
Curated_gene_sets:reactome_i...18	SET	20	0.27678	0.0090043	0.17023	0.051994	Curated_gene_sets:reactome_insertion_of_tail_anchored_proteins_into_the_endoplasmic_reticulum_membrane
Curated_gene_sets:iritani_ma...2	SET	12	0.40807	0.010285	0.25116	0.052121	Curated_gene_sets:iritani_mad1_targets_up
Curated_gene_sets:reactome_g...9	SET	75	0.16359	0.010291	0.1007	0.05213	Curated_gene_sets:reactome_g_alpha_12_13_signalling_events
GO_bp:go_icosanoid_catabolic...	SET	5	0.56866	0.0092537	0.35017	0.052202	GO_bp:go_icosanoid_catabolic_process
GO_mf:go_calcium_sensitive_g...	SET	5	0.57538	0.0093631	0.35455	0.052319	GO_mf:go_calcium_sensitive_guanylate_cyclase_activator_activity
GO_bp:go_regulation_of_stem_...3	SET	27	0.27521	0.010401	0.16961	0.052347	GO_bp:go_regulation_of_stem_cell_population_maintenance
GO_bp:go_establishment_of_me...	SET	5	0.51414	0.0083665	0.317	0.052421	GO_bp:go_establishment_of_meiotic_spindle_localization
GO_bp:go_embryonic_morphogen...	SET	560	0.061061	0.01036	0.03765	0.052434	GO_bp:go_embryonic_morphogenesis
Curated_gene_sets:reactome_l...6	SET	8	0.45193	0.0093016	0.27915	0.052739	Curated_gene_sets:reactome_lectin_pathway_of_complement_activation
GO_bp:go_fibroblast_migration	SET	37	0.2142	0.009474	0.13234	0.052779	GO_bp:go_fibroblast_migration
GO_bp:go_amine_metabolic_pro...	SET	124	0.12233	0.0098819	0.07564	0.052922	GO_bp:go_amine_metabolic_process
Curated_gene_sets:mori_plasm...1	SET	34	0.24196	0.01026	0.14967	0.052986	Curated_gene_sets:mori_plasma_cell_dn
GO_bp:go_chromosome_localiza...	SET	75	0.14227	0.0089497	0.088015	0.053013	GO_bp:go_chromosome_localization
GO_bp:go_somatic_stem_cell_p...	SET	69	0.15819	0.0095462	0.097872	0.053028	GO_bp:go_somatic_stem_cell_population_maintenance
Curated_gene_sets:biocarta_a...9	SET	11	0.4065	0.0098099	0.25169	0.053153	Curated_gene_sets:biocarta_akap95_pathway
Curated_gene_sets:gaussmann_...10	SET	93	0.14614	0.010232	0.090498	0.053184	Curated_gene_sets:gaussmann_mll_af4_fusion_targets_e_up
GO_bp:go_heart_process	SET	267	0.085746	0.010125	0.05314	0.053316	GO_bp:go_heart_process
Curated_gene_sets:kreppel_cd...	SET	7	0.47512	0.0091476	0.29446	0.053322	Curated_gene_sets:kreppel_cd99_targets_dn
Curated_gene_sets:wong_mitoc...	SET	212	0.086007	0.0090633	0.053317	0.053369	Curated_gene_sets:wong_mitochondria_gene_module
GO_bp:go_regulation_of_leuko...9	SET	8	0.48591	0.010001	0.30129	0.053404	GO_bp:go_regulation_of_leukocyte_tethering_or_rolling
GO_mf:go_extracellular_matri...6	SET	39	0.23417	0.010633	0.14523	0.053451	GO_mf:go_extracellular_matrix_structural_constituent_conferring_tensile_strength
GO_cc:go_ragulator_complex	SET	6	0.52145	0.0092951	0.32343	0.05346	GO_cc:go_ragulator_complex
GO_bp:go_negative_regulation...500	SET	4	0.66761	0.0097172	0.41431	0.053557	GO_bp:go_negative_regulation_of_oxidative_stress_induced_neuron_intrinsic_apoptotic_signaling_pathway
GO_bp:go_transforming_growth...3	SET	9	0.41026	0.0089559	0.25472	0.053637	GO_bp:go_transforming_growth_factor_beta_activation
GO_mf:go_udp_glucosyltransfe...	SET	10	0.4129	0.0095008	0.25643	0.053688	GO_mf:go_udp_glucosyltransferase_activity
GO_bp:go_negative_regulation...226	SET	111	0.1273	0.0097331	0.079111	0.053801	GO_bp:go_negative_regulation_of_epithelial_cell_proliferation
Curated_gene_sets:zhu_skil_t...2	SET	20	0.33659	0.01095	0.20922	0.053842	Curated_gene_sets:zhu_skil_targets_up
Curated_gene_sets:lindgren_b...9	SET	115	0.13251	0.010311	0.082398	0.053906	Curated_gene_sets:lindgren_bladder_cancer_with_loh_in_chr9q
GO_cc:go_spanning_component_...2	SET	6	0.61386	0.010942	0.38219	0.054129	GO_cc:go_spanning_component_of_plasma_membrane
GO_cc:go_spanning_component_...1	SET	8	0.52297	0.010764	0.32568	0.054172	GO_cc:go_spanning_component_of_membrane
Curated_gene_sets:kondo_colo...2	SET	4	0.58632	0.008534	0.36531	0.054259	Curated_gene_sets:kondo_colon_cancer_hcp_with_h3k27me3
Curated_gene_sets:reactome_s...117	SET	100	0.13766	0.0099926	0.085776	0.054272	Curated_gene_sets:reactome_stimuli_sensing_channels
GO_bp:go_response_to_defense...	SET	6	0.46672	0.0083195	0.29095	0.054355	GO_bp:go_response_to_defenses_of_other_organism_involved_in_symbiotic_interaction
GO_bp:go_molybdopterin_cofac...	SET	7	0.58683	0.011298	0.36586	0.054369	GO_bp:go_molybdopterin_cofactor_biosynthetic_process
GO_bp:go_cellular_response_t...21	SET	9	0.50959	0.011124	0.3178	0.054419	GO_bp:go_cellular_response_to_cold
Curated_gene_sets:kegg_cyste...	SET	33	0.22774	0.0095136	0.14214	0.054566	Curated_gene_sets:kegg_cysteine_and_methionine_metabolism
Curated_gene_sets:reactome_d...16	SET	63	0.16379	0.0094462	0.10234	0.054762	Curated_gene_sets:reactome_defective_cftr_causes_cystic_fibrosis
Curated_gene_sets:ikeda_mir1...2	SET	41	0.2159	0.010051	0.1349	0.054767	Curated_gene_sets:ikeda_mir133_targets_up
GO_mf:go_cation_transmembran...	SET	609	0.056522	0.0099871	0.035326	0.054807	GO_mf:go_cation_transmembrane_transporter_activity
GO_bp:go_complement_receptor...	SET	11	0.49183	0.011869	0.30772	0.054996	GO_bp:go_complement_receptor_mediated_signaling_pathway
GO_bp:go_exit_from_mitosis	SET	30	0.22209	0.0088467	0.13896	0.055004	GO_bp:go_exit_from_mitosis
Curated_gene_sets:reactome_l...8	SET	14	0.31275	0.0085139	0.19574	0.055062	Curated_gene_sets:reactome_lgi_adam_interactions
GO_bp:go_positive_regulation...830	SET	5	0.66273	0.010784	0.41487	0.055093	GO_bp:go_positive_regulation_of_transcription_from_rna_polymerase_ii_promoter_involved_in_heart_development
GO_bp:go_renal_system_develo...	SET	282	0.085021	0.010314	0.053231	0.055118	GO_bp:go_renal_system_development
Curated_gene_sets:davicioni_...7	SET	63	0.18154	0.01047	0.11368	0.055157	Curated_gene_sets:davicioni_targets_of_pax_foxo1_fusions_dn
Curated_gene_sets:bertucci_i...2	SET	24	0.27218	0.0096988	0.17047	0.055179	Curated_gene_sets:bertucci_invasive_carcinoma_ductal_vs_lobular_up
Curated_gene_sets:kauffmann_...4	SET	59	0.16932	0.0094511	0.10611	0.055284	Curated_gene_sets:kauffmann_melanoma_relapse_up
GO_bp:go_outflow_tract_morph...	SET	75	0.17029	0.010712	0.10677	0.055377	GO_bp:go_outflow_tract_morphogenesis
GO_bp:go_regulation_of_saliv...	SET	8	0.65287	0.013437	0.40946	0.055422	GO_bp:go_regulation_of_saliva_secretion
Curated_gene_sets:liu_vav3_p...1	SET	16	0.31851	0.0092689	0.19997	0.055611	Curated_gene_sets:liu_vav3_prostate_carcinogenesis_dn
GO_mf:go_translation_initiat...1	SET	46	0.17625	0.0086899	0.11074	0.055742	GO_mf:go_translation_initiation_factor_activity
GO_bp:go_n_terminal_peptidyl...	SET	8	0.55462	0.011415	0.34849	0.055757	GO_bp:go_n_terminal_peptidyl_methionine_acetylation
GO_bp:go_positive_regulation...609	SET	26	0.27751	0.010292	0.17439	0.055772	GO_bp:go_positive_regulation_of_p38mapk_cascade
GO_bp:go_sequestering_of_met...	SET	14	0.33423	0.0090987	0.21012	0.055855	GO_bp:go_sequestering_of_metal_ion
GO_bp:go_regulation_of_prote...29	SET	5	0.52398	0.0085266	0.32969	0.056004	GO_bp:go_regulation_of_protein_lipidation
GO_bp:go_negative_regulation...654	SET	8	0.45928	0.0094529	0.28919	0.056132	GO_bp:go_negative_regulation_of_t_cell_cytokine_production
GO_mf:go_organic_hydroxy_com...	SET	44	0.20723	0.0099931	0.13057	0.056249	GO_mf:go_organic_hydroxy_compound_transmembrane_transporter_activity
Curated_gene_sets:ingram_shh...1	SET	6	0.69116	0.01232	0.43609	0.056504	Curated_gene_sets:ingram_shh_targets
Curated_gene_sets:enk_uv_res...1	SET	501	0.062349	0.010022	0.039345	0.056529	Curated_gene_sets:enk_uv_response_epidermis_dn
GO_bp:go_mesenchyme_migration	SET	5	0.72115	0.011735	0.45594	0.056872	GO_bp:go_mesenchyme_migration
Curated_gene_sets:reactome_s...2	SET	19	0.29776	0.0094418	0.18826	0.056873	Curated_gene_sets:reactome_scavenging_by_class_a_receptors
GO_bp:go_actin_filament_bund...	SET	144	0.1142	0.0099357	0.072259	0.05702	GO_bp:go_actin_filament_bundle_organization
Curated_gene_sets:watanabe_c...2	SET	29	0.23893	0.0093576	0.1512	0.05704	Curated_gene_sets:watanabe_colon_cancer_msi_vs_mss_up
Curated_gene_sets:reactome_e...47	SET	288	0.083262	0.010206	0.052716	0.057124	Curated_gene_sets:reactome_extracellular_matrix_organization
Curated_gene_sets:jison_sick...1	SET	170	0.095822	0.0090523	0.060695	0.057207	Curated_gene_sets:jison_sickle_cell_disease_dn
GO_bp:go_collateral_sproutin...	SET	5	0.48862	0.0079511	0.30958	0.057254	GO_bp:go_collateral_sprouting_in_absence_of_injury
Curated_gene_sets:park_hsc_v...1	SET	13	0.37444	0.0098228	0.23726	0.057273	Curated_gene_sets:park_hsc_vs_multipotent_progenitors_dn
Curated_gene_sets:west_adren...1	SET	24	0.27982	0.0099711	0.17731	0.057275	Curated_gene_sets:west_adrenocortical_carcinoma_vs_adenoma_dn
Curated_gene_sets:biocarta_l...3	SET	11	0.37776	0.0091162	0.23947	0.057356	Curated_gene_sets:biocarta_lectin_pathway
Curated_gene_sets:reactome_h...3	SET	8	0.49217	0.01013	0.31218	0.057461	Curated_gene_sets:reactome_hdl_assembly
Curated_gene_sets:reactome_r...28	SET	165	0.095827	0.0089198	0.060791	0.057485	Curated_gene_sets:reactome_regulation_of_expression_of_slits_and_robos
GO_cc:go_microtubule	SET	396	0.067142	0.0096222	0.042599	0.057505	GO_cc:go_microtubule
GO_mf:go_extracellular_matri...3	SET	5	0.61732	0.010045	0.39175	0.057545	GO_mf:go_extracellular_matrix_protein_binding
Curated_gene_sets:mcbryan_pu...8	SET	179	0.098962	0.0095909	0.062834	0.05764	Curated_gene_sets:mcbryan_pubertal_breast_6_7wk_up
Curated_gene_sets:nikolsky_b...27	SET	55	0.30124	0.016237	0.19131	0.057681	Curated_gene_sets:nikolsky_breast_cancer_8p12_p11_amplicon
GO_bp:go_mda_5_signaling_pat...	SET	9	0.39376	0.0085958	0.25023	0.0578	GO_bp:go_mda_5_signaling_pathway
GO_bp:go_regulation_of_endoc...1	SET	42	0.20976	0.0098834	0.13333	0.057844	GO_bp:go_regulation_of_endocrine_process
Curated_gene_sets:reactome_a...34	SET	30	0.26381	0.010509	0.16775	0.057903	Curated_gene_sets:reactome_activation_of_matrix_metalloproteinases
Curated_gene_sets:reactome_c...98	SET	8	0.4353	0.0089592	0.2769	0.057979	Curated_gene_sets:reactome_creb3_factors_activate_genes
GO_cc:go_msl_complex	SET	3	0.9166	0.011554	0.58311	0.057993	GO_cc:go_msl_complex
GO_bp:go_negative_regulation...191	SET	96	0.136	0.0096741	0.086531	0.058015	GO_bp:go_negative_regulation_of_developmental_growth
Curated_gene_sets:ting_silen...	SET	31	0.25027	0.010134	0.15925	0.058036	Curated_gene_sets:ting_silenced_by_dicer
Curated_gene_sets:yamashita_...2	SET	46	0.20442	0.010079	0.13012	0.0581	Curated_gene_sets:yamashita_liver_cancer_stem_cell_up
GO_cc:go_small_ribosomal_sub...	SET	67	0.14858	0.0088358	0.094575	0.058103	GO_cc:go_small_ribosomal_subunit
GO_cc:go_intrinsic_component...3	SET	64	0.16043	0.0093256	0.10213	0.058118	GO_cc:go_intrinsic_component_of_golgi_membrane
Curated_gene_sets:reactome_t...48	SET	78	0.14282	0.0091615	0.091012	0.058307	Curated_gene_sets:reactome_tp53_regulates_metabolic_genes
GO_bp:go_protein_localizatio...23	SET	17	0.28474	0.0085411	0.18146	0.058315	GO_bp:go_protein_localization_to_kinetochore
Curated_gene_sets:tesar_alk_...2	SET	5	0.70541	0.011479	0.44955	0.058316	Curated_gene_sets:tesar_alk_targets_episc_3d_up
Curated_gene_sets:rickman_tu...4	SET	104	0.126	0.0093267	0.080313	0.058344	Curated_gene_sets:rickman_tumor_differentiated_well_vs_moderately_up
GO_bp:go_establishment_or_ma...3	SET	200	0.093922	0.0096162	0.059889	0.058417	GO_bp:go_establishment_or_maintenance_of_cell_polarity
GO_bp:go_cell_cycle_checkpoi...	SET	211	0.084844	0.0089198	0.054104	0.058431	GO_bp:go_cell_cycle_checkpoint
GO_mf:go_transmembrane_trans...	SET	983	0.043741	0.0097183	0.027908	0.058528	GO_mf:go_transmembrane_transporter_activity
GO_bp:go_positive_regulation...34	SET	48	0.19059	0.0095986	0.12164	0.058579	GO_bp:go_positive_regulation_of_anion_transport
Curated_gene_sets:doane_resp...1	SET	230	0.085546	0.009385	0.054598	0.058586	Curated_gene_sets:doane_response_to_androgen_dn
GO_bp:go_immune_response_inh...1	SET	6	0.53955	0.0096177	0.34484	0.058846	GO_bp:go_immune_response_inhibiting_cell_surface_receptor_signaling_pathway
GO_bp:go_cytoplasmic_sequest...3	SET	14	0.34346	0.0093501	0.21953	0.058853	GO_bp:go_cytoplasmic_sequestering_of_transcription_factor
GO_mf:go_triglyceride_lipase...	SET	19	0.33411	0.010595	0.21358	0.058877	GO_mf:go_triglyceride_lipase_activity
GO_bp:go_positive_regulation...693	SET	10	0.35489	0.0081662	0.22698	0.058967	GO_bp:go_positive_regulation_of_receptor_biosynthetic_process
GO_bp:go_regulation_of_cell_...13	SET	104	0.11789	0.0087265	0.075418	0.059012	GO_bp:go_regulation_of_cell_cycle_arrest
Curated_gene_sets:reactome_a...5	SET	102	0.12606	0.0092415	0.080668	0.059068	Curated_gene_sets:reactome_abc_family_proteins_mediated_transport
GO_bp:go_regulation_of_syncy...	SET	29	0.24698	0.0096729	0.15826	0.059321	GO_bp:go_regulation_of_syncytium_formation_by_plasma_membrane_fusion
GO_bp:go_ribosomal_protein_i...	SET	8	0.58474	0.012035	0.37474	0.059346	GO_bp:go_ribosomal_protein_import_into_nucleus
GO_mf:go_cation_chloride_sym...	SET	16	0.31232	0.0090889	0.20018	0.059363	GO_mf:go_cation_chloride_symporter_activity
Curated_gene_sets:reactome_s...59	SET	11	0.46251	0.011161	0.29649	0.059393	Curated_gene_sets:reactome_signaling_by_leptin
Curated_gene_sets:reactome_c...115	SET	22	0.2578	0.0087959	0.16532	0.059458	Curated_gene_sets:reactome_cytosolic_sulfonation_of_small_molecules
GO_bp:go_regulation_of_trans...15	SET	7	0.4842	0.0093223	0.3105	0.059462	GO_bp:go_regulation_of_transforming_growth_factor_beta_activation
Curated_gene_sets:durchdewal...1	SET	249	0.085338	0.0097362	0.054729	0.059476	Curated_gene_sets:durchdewald_skin_carcinogenesis_dn
GO_bp:go_regulation_of_inosi...2	SET	16	0.31786	0.0092501	0.2039	0.05952	GO_bp:go_regulation_of_inositol_phosphate_biosynthetic_process
Curated_gene_sets:zhong_resp...1	SET	65	0.15511	0.0090863	0.099504	0.059526	Curated_gene_sets:zhong_response_to_azacitidine_and_tsa_dn
GO_bp:go_l_serine_biosynthet...	SET	7	0.54277	0.01045	0.3484	0.05964	GO_bp:go_l_serine_biosynthetic_process
GO_bp:go_folate_transmembran...	SET	6	0.61984	0.011049	0.39796	0.059682	GO_bp:go_folate_transmembrane_transport
GO_bp:go_positive_regulation...725	SET	10	0.41307	0.0095049	0.2654	0.05981	GO_bp:go_positive_regulation_of_rna_polymerase_ii_transcriptional_preinitiation_complex_assembly
Curated_gene_sets:suzuki_ctc...	SET	13	0.38575	0.010119	0.24789	0.059848	Curated_gene_sets:suzuki_ctcfl_targets_up
GO_bp:go_regulation_of_actin...4	SET	87	0.14588	0.0098807	0.093754	0.059865	GO_bp:go_regulation_of_actin_filament_bundle_assembly
Curated_gene_sets:biocarta_v...3	SET	26	0.29234	0.010842	0.18793	0.059913	Curated_gene_sets:biocarta_vip_pathway
Curated_gene_sets:pellicciot...1	SET	52	0.17748	0.0093022	0.1142	0.060095	Curated_gene_sets:pellicciotta_hdac_in_antigen_presentation_dn
Curated_gene_sets:wang_immor...2	SET	26	0.27938	0.010361	0.1798	0.060124	Curated_gene_sets:wang_immortalized_by_hoxa9_and_meis1_up
Curated_gene_sets:reactome_t...95	SET	6	0.44299	0.0078965	0.28512	0.060135	Curated_gene_sets:reactome_transport_and_synthesis_of_paps
GO_bp:go_3_phosphoadenosine_...1	SET	6	0.44299	0.0078965	0.28512	0.060135	GO_bp:go_3_phosphoadenosine_5_phosphosulfate_biosynthetic_process
Curated_gene_sets:biocarta_t...8	SET	8	0.38935	0.0080136	0.25063	0.060165	Curated_gene_sets:biocarta_tert_pathway
GO_bp:go_sulfur_amino_acid_c...	SET	9	0.4843	0.010572	0.312	0.06031	GO_bp:go_sulfur_amino_acid_catabolic_process
GO_bp:go_neuron_remodeling	SET	13	0.40041	0.010504	0.25801	0.060351	GO_bp:go_neuron_remodeling
GO_bp:go_plus_end_directed_o...	SET	8	0.42088	0.0086625	0.27129	0.060413	GO_bp:go_plus_end_directed_organelle_transport_along_microtubule
GO_bp:go_mitotic_cell_cycle_...2	SET	162	0.094513	0.0087179	0.060938	0.060465	GO_bp:go_mitotic_cell_cycle_checkpoint
GO_bp:go_positive_regulation...230	SET	61	0.16318	0.0092612	0.10528	0.060585	GO_bp:go_positive_regulation_of_dna_repair
GO_bp:go_antigen_processing_...6	SET	76	0.15296	0.0096862	0.098732	0.060666	GO_bp:go_antigen_processing_and_presentation_of_exogenous_peptide_antigen_via_mhc_class_i
Curated_gene_sets:biocarta_c...2	SET	18	0.3236	0.0099879	0.20913	0.060896	Curated_gene_sets:biocarta_calcineurin_pathway
Curated_gene_sets:kauffmann_...3	SET	6	0.44906	0.0080047	0.29028	0.060945	Curated_gene_sets:kauffmann_melanoma_relapse_dn
GO_bp:go_trophoblast_giant_c...	SET	11	0.4287	0.010346	0.27715	0.060962	GO_bp:go_trophoblast_giant_cell_differentiation
GO_bp:go_epoxygenase_p450_pa...	SET	19	0.34727	0.011012	0.22469	0.061112	GO_bp:go_epoxygenase_p450_pathway
GO_cc:go_excitatory_synapse	SET	43	0.19663	0.0093738	0.12726	0.061174	GO_cc:go_excitatory_synapse
GO_mf:go_transforming_growth...4	SET	49	0.18762	0.0095464	0.12144	0.061189	GO_mf:go_transforming_growth_factor_beta_receptor_binding
Curated_gene_sets:reactome_n...14	SET	9	0.40133	0.0087611	0.25984	0.061237	Curated_gene_sets:reactome_nef_mediated_downregulation_of_mhc_class_i_complex_cell_surface_expression
Curated_gene_sets:dorn_adeno...7	SET	40	0.20304	0.0093365	0.1315	0.061297	Curated_gene_sets:dorn_adenovirus_infection_48hr_dn
Curated_gene_sets:senese_hda...8	SET	456	0.063687	0.0097781	0.041258	0.061351	Curated_gene_sets:senese_hdac3_targets_up
GO_bp:go_establishment_of_pr...9	SET	17	0.27657	0.008296	0.17922	0.061403	GO_bp:go_establishment_of_protein_localization_to_telomere
Curated_gene_sets:reactome_s...89	SET	109	0.12388	0.0093862	0.080311	0.061486	Curated_gene_sets:reactome_signaling_by_the_b_cell_receptor_bcr
GO_bp:go_mesonephros_develop...	SET	96	0.13808	0.0098219	0.089537	0.061526	GO_bp:go_mesonephros_development
Curated_gene_sets:wikman_asb...1	SET	30	0.22902	0.0091226	0.14853	0.061556	Curated_gene_sets:wikman_asbestos_lung_cancer_dn
GO_bp:go_myoblast_differenti...	SET	83	0.13625	0.0090147	0.088412	0.061658	GO_bp:go_myoblast_differentiation
GO_bp:go_negative_regulation...710	SET	6	0.62521	0.011145	0.4057	0.061662	GO_bp:go_negative_regulation_of_vascular_associated_smooth_muscle_cell_migration
GO_cc:go_cell_cortex_region	SET	40	0.20008	0.0092002	0.12992	0.061793	GO_cc:go_cell_cortex_region
Curated_gene_sets:yih_respon...2	SET	14	0.33582	0.0091422	0.21817	0.061881	Curated_gene_sets:yih_response_to_arsenite_c2
GO_bp:go_cardiac_cell_develo...	SET	80	0.14388	0.0093469	0.093511	0.061951	GO_bp:go_cardiac_cell_development
Curated_gene_sets:kegg_gluta...	SET	46	0.20723	0.010217	0.13471	0.061991	Curated_gene_sets:kegg_glutathione_metabolism
Curated_gene_sets:hoegerkorp...2	SET	25	0.26935	0.0097958	0.17515	0.062052	Curated_gene_sets:hoegerkorp_cd44_targets_direct_up
GO_bp:go_carnitine_biosynthe...	SET	4	0.51367	0.0074766	0.33415	0.062126	GO_bp:go_carnitine_biosynthetic_process
GO_cc:go_motile_cilium	SET	175	0.094722	0.0090778	0.061683	0.062324	GO_cc:go_motile_cilium
GO_bp:go_positive_regulation...357	SET	7	0.40343	0.0077672	0.26278	0.062371	GO_bp:go_positive_regulation_of_histone_phosphorylation
GO_cc:go_troponin_complex	SET	8	0.4452	0.0091631	0.28999	0.062374	GO_cc:go_troponin_complex
Curated_gene_sets:benporath_...11	SET	173	0.10085	0.0096106	0.065726	0.062468	Curated_gene_sets:benporath_nos_targets
GO_bp:go_cardiac_neural_cres...3	SET	7	0.57726	0.011114	0.3762	0.062469	GO_bp:go_cardiac_neural_crest_cell_migration_involved_in_outflow_tract_morphogenesis
GO_bp:go_dna_topological_cha...	SET	10	0.42406	0.0097577	0.27638	0.062483	GO_bp:go_dna_topological_change
Curated_gene_sets:matzuk_spe...1	SET	36	0.20396	0.0088987	0.13303	0.062623	Curated_gene_sets:matzuk_spermatid_differentiation
GO_cc:go_microtubule_associa...	SET	142	0.10732	0.0092734	0.070011	0.06265	GO_cc:go_microtubule_associated_complex
Curated_gene_sets:neben_aml_...2	SET	7	0.52867	0.010179	0.34488	0.062659	Curated_gene_sets:neben_aml_with_flt3_or_nras_up
Curated_gene_sets:coller_myc...1	SET	7	0.58066	0.011179	0.3788	0.062661	Curated_gene_sets:coller_myc_targets_dn
GO_bp:go_metanephric_glomeru...2	SET	15	0.3739	0.010536	0.24408	0.062786	GO_bp:go_metanephric_glomerulus_development
Curated_gene_sets:wang_respo...5	SET	21	0.27266	0.009089	0.1782	0.063015	Curated_gene_sets:wang_response_to_forskolin_up
Curated_gene_sets:schaeffer_...9	SET	7	0.49435	0.0095178	0.32339	0.063188	Curated_gene_sets:schaeffer_prostate_development_and_cancer_box2_dn
GO_bp:go_cellular_response_t...48	SET	5	0.67547	0.010992	0.44212	0.063292	GO_bp:go_cellular_response_to_heparin
Curated_gene_sets:wang_barre...3	SET	24	0.28127	0.010023	0.18447	0.063665	Curated_gene_sets:wang_barretts_esophagus_dn
GO_bp:go_transforming_growth...2	SET	8	0.45615	0.0093884	0.29928	0.063742	GO_bp:go_transforming_growth_factor_beta2_production
Curated_gene_sets:pid_hes_he...	SET	46	0.18955	0.0093458	0.12442	0.063834	Curated_gene_sets:pid_hes_hey_pathway
GO_bp:go_nuclear_transcribed...5	SET	10	0.33073	0.0076102	0.21714	0.063875	GO_bp:go_nuclear_transcribed_mrna_catabolic_process_exonucleolytic_3_5_
GO_bp:go_positive_regulation...429	SET	9	0.46705	0.010196	0.30673	0.063928	GO_bp:go_positive_regulation_of_keratinocyte_proliferation
GO_bp:go_nucleobase_transport	SET	8	0.39805	0.0081927	0.26144	0.063946	GO_bp:go_nucleobase_transport
GO_bp:go_regulation_of_t_cel...9	SET	64	0.16803	0.009767	0.11037	0.063959	GO_bp:go_regulation_of_t_cell_mediated_immunity
Curated_gene_sets:pid_cone_p...	SET	21	0.26471	0.008824	0.17387	0.063963	Curated_gene_sets:pid_cone_pathway
Curated_gene_sets:reactome_d...32	SET	85	0.14513	0.0097169	0.095369	0.064039	Curated_gene_sets:reactome_degradation_of_beta_catenin_by_the_destruction_complex
Curated_gene_sets:li_wilms_t...7	SET	29	0.24752	0.0096942	0.16278	0.064193	Curated_gene_sets:li_wilms_tumor_vs_fetal_kidney_2_up
Curated_gene_sets:takada_gas...2	SET	7	0.52396	0.010088	0.34466	0.064237	Curated_gene_sets:takada_gastric_cancer_copy_number_up
Curated_gene_sets:stark_hypp...1	SET	20	0.32181	0.010469	0.2117	0.064249	Curated_gene_sets:stark_hyppocampus_22q11_deletion_dn
Curated_gene_sets:reactome_h...27	SET	130	0.11524	0.0095305	0.07582	0.064271	Curated_gene_sets:reactome_host_interactions_of_hiv_factors
GO_bp:go_metanephric_distal_...	SET	7	0.43621	0.0083985	0.28703	0.064296	GO_bp:go_metanephric_distal_tubule_development
Curated_gene_sets:reactome_d...37	SET	14	0.3383	0.0092097	0.22267	0.064351	Curated_gene_sets:reactome_depolymerisation_of_the_nuclear_lamina
GO_mf:go_transmembrane_recep...4	SET	13	0.4043	0.010606	0.26643	0.064584	GO_mf:go_transmembrane_receptor_protein_serine_threonine_kinase_binding
GO_mf:go_fatz_binding	SET	5	0.54287	0.008834	0.35781	0.064616	GO_mf:go_fatz_binding
Curated_gene_sets:reactome_r...4	SET	114	0.11094	0.0085949	0.073144	0.064683	Curated_gene_sets:reactome_rab_regulation_of_trafficking
GO_bp:go_rna_interference	SET	15	0.33277	0.0093768	0.21945	0.064717	GO_bp:go_rna_interference
Curated_gene_sets:pid_ar_non...	SET	30	0.21334	0.0084983	0.14074	0.064778	Curated_gene_sets:pid_ar_nongenomic_pathway
Curated_gene_sets:ray_target...2	SET	13	0.35514	0.0093166	0.23454	0.064999	Curated_gene_sets:ray_targets_of_p210_bcr_abl_fusion_up
Curated_gene_sets:reactome_t...61	SET	28	0.23104	0.0088914	0.15261	0.06504	Curated_gene_sets:reactome_traf6_mediated_irf7_activation
GO_bp:go_lipoprotein_metabol...	SET	30	0.25021	0.0099669	0.1655	0.065295	GO_bp:go_lipoprotein_metabolic_process
Curated_gene_sets:collis_prk...1	SET	19	0.28936	0.0091756	0.19143	0.065332	Curated_gene_sets:collis_prkdc_regulators
Curated_gene_sets:lee_liver_...3	SET	64	0.15858	0.0092178	0.10497	0.065434	Curated_gene_sets:lee_liver_cancer_ciprofibrate_dn
GO_cc:go_eukaryotic_translat...1	SET	4	0.6066	0.0088292	0.40158	0.065462	GO_cc:go_eukaryotic_translation_initiation_factor_2_complex
Curated_gene_sets:reactome_s...73	SET	83	0.14087	0.0093205	0.093335	0.065619	Curated_gene_sets:reactome_signaling_by_notch4
Curated_gene_sets:xu_gh1_exo...2	SET	54	0.18078	0.009655	0.11983	0.065709	Curated_gene_sets:xu_gh1_exogenous_targets_up
GO_cc:go_proton_transporting...3	SET	11	0.28056	0.0067706	0.18613	0.065878	GO_cc:go_proton_transporting_atp_synthase_complex_coupling_factor_f_o_
GO_bp:go_antigen_processing_...9	SET	180	0.0967	0.0093976	0.064187	0.065975	GO_bp:go_antigen_processing_and_presentation_of_peptide_antigen
Curated_gene_sets:kyng_dna_d...8	SET	197	0.089765	0.0091221	0.059591	0.065999	Curated_gene_sets:kyng_dna_damage_up
Curated_gene_sets:zhan_multi...1	SET	54	0.18042	0.0096359	0.11982	0.066079	Curated_gene_sets:zhan_multiple_myeloma_cd1_and_cd2_dn
GO_mf:go_repressing_transcri...	SET	69	0.15743	0.0095007	0.10456	0.06608	GO_mf:go_repressing_transcription_factor_binding
GO_bp:go_localization_within...	SET	141	0.10134	0.0087257	0.067306	0.066085	GO_bp:go_localization_within_membrane
Curated_gene_sets:wiemann_te...	SET	11	0.36772	0.0088739	0.24435	0.066188	Curated_gene_sets:wiemann_telomere_shortening_and_chronic_liver_damage_up
GO_mf:go_muscle_alpha_actini...	SET	16	0.31215	0.0090838	0.20755	0.066305	GO_mf:go_muscle_alpha_actinin_binding
GO_bp:go_isg15_protein_conju...	SET	6	0.40161	0.0071588	0.26711	0.066365	GO_bp:go_isg15_protein_conjugation
GO_bp:go_ureter_development	SET	16	0.34248	0.0099665	0.22815	0.066672	GO_bp:go_ureter_development
Curated_gene_sets:yang_breas...4	SET	46	0.18243	0.0089947	0.12164	0.066838	Curated_gene_sets:yang_breast_cancer_esr1_laser_dn
GO_bp:go_positive_regulation...795	SET	6	0.50867	0.0090673	0.33916	0.066842	GO_bp:go_positive_regulation_of_t_cell_tolerance_induction
Curated_gene_sets:reactome_e...16	SET	11	0.44298	0.01069	0.29548	0.066922	Curated_gene_sets:reactome_endosomal_vacuolar_pathway
GO_mf:go_protein_serine_thre...5	SET	11	0.39164	0.0094512	0.26125	0.066936	GO_mf:go_protein_serine_threonine_phosphatase_inhibitor_activity
GO_bp:go_pericardium_morphog...	SET	9	0.48118	0.010504	0.32113	0.067026	GO_bp:go_pericardium_morphogenesis
GO_mf:go_intracellular_calci...	SET	16	0.36804	0.01071	0.2457	0.067084	GO_mf:go_intracellular_calcium_activated_chloride_channel_activity
GO_mf:go_complement_receptor...	SET	5	0.68939	0.011218	0.46029	0.067113	GO_mf:go_complement_receptor_activity
GO_bp:go_regulation_of_glial...4	SET	31	0.22621	0.0091595	0.15107	0.067153	GO_bp:go_regulation_of_glial_cell_proliferation
Curated_gene_sets:reactome_x...	SET	24	0.30319	0.010804	0.20258	0.06725	Curated_gene_sets:reactome_xenobiotics
Curated_gene_sets:ohguchi_li...2	SET	45	0.20284	0.0098916	0.13562	0.067386	Curated_gene_sets:ohguchi_liver_hnf4a_targets_up
Curated_gene_sets:riz_erythr...7	SET	26	0.24841	0.0092126	0.16613	0.067436	Curated_gene_sets:riz_erythroid_differentiation_hemgn
GO_bp:go_basement_membrane_o...	SET	21	0.26324	0.008775	0.17619	0.067589	GO_bp:go_basement_membrane_organization
Curated_gene_sets:reactome_n...39	SET	9	0.42401	0.009256	0.28386	0.067635	Curated_gene_sets:reactome_neurotransmitter_clearance
GO_bp:go_positive_regulation...342	SET	7	0.47284	0.0091036	0.31655	0.067636	GO_bp:go_positive_regulation_of_helicase_activity
GO_bp:go_ncrna_catabolic_pro...	SET	31	0.22017	0.0089147	0.14745	0.067703	GO_bp:go_ncrna_catabolic_process
GO_bp:go_positive_regulation...401	SET	29	0.23785	0.0093153	0.15937	0.067802	GO_bp:go_positive_regulation_of_interleukin_2_production
GO_bp:go_negative_regulation...177	SET	7	0.4579	0.0088159	0.30697	0.067903	GO_bp:go_negative_regulation_of_cytoplasmic_translation
Curated_gene_sets:mullighan_...6	SET	246	0.077372	0.0087748	0.051877	0.06793	Curated_gene_sets:mullighan_npm1_mutated_signature_1_up
GO_bp:go_mirna_loading_onto_...	SET	7	0.48002	0.009242	0.32194	0.067983	GO_bp:go_mirna_loading_onto_risc_involved_in_gene_silencing_by_mirna
GO_bp:go_cellular_amino_acid...3	SET	281	0.072306	0.008756	0.048498	0.068	GO_bp:go_cellular_amino_acid_metabolic_process
GO_bp:go_mammary_gland_forma...	SET	7	0.54606	0.010513	0.36635	0.068052	GO_bp:go_mammary_gland_formation
GO_mf:go_voltage_gated_calci...1	SET	45	0.1982	0.0096653	0.13307	0.068201	GO_mf:go_voltage_gated_calcium_channel_activity
GO_bp:go_negative_regulation...353	SET	13	0.30415	0.007979	0.20429	0.068279	GO_bp:go_negative_regulation_of_jun_kinase_activity
Curated_gene_sets:reactome_p...26	SET	19	0.32028	0.010156	0.21529	0.068431	Curated_gene_sets:reactome_phase_4_resting_membrane_potential
Curated_gene_sets:nakamura_a...4	SET	97	0.12884	0.0092121	0.086621	0.06846	Curated_gene_sets:nakamura_adipogenesis_late_up
GO_mf:go_phosphatidylinosito...24	SET	10	0.37176	0.0085542	0.24996	0.068481	GO_mf:go_phosphatidylinositol_phosphate_5_phosphatase_activity
GO_mf:go_estrogen_receptor_a...	SET	5	0.55163	0.0089765	0.37096	0.068516	GO_mf:go_estrogen_receptor_activity
Curated_gene_sets:kegg_parki...	SET	111	0.10766	0.0082311	0.072405	0.068535	Curated_gene_sets:kegg_parkinsons_disease
Curated_gene_sets:reactome_a...107	SET	59	0.17401	0.0097133	0.11707	0.068588	Curated_gene_sets:reactome_assembly_of_collagen_fibrils_and_other_multimeric_structures
GO_bp:go_positive_regulation...694	SET	5	0.51591	0.0083953	0.34719	0.068651	GO_bp:go_positive_regulation_of_receptor_catabolic_process
Curated_gene_sets:mueller_pl...	SET	293	0.068019	0.0084081	0.045806	0.068791	Curated_gene_sets:mueller_plurinet
GO_mf:go_fatty_acid_transmem...	SET	7	0.489	0.0094147	0.32931	0.068796	GO_mf:go_fatty_acid_transmembrane_transporter_activity
GO_bp:go_response_to_interfe...2	SET	30	0.25325	0.010088	0.17062	0.068869	GO_bp:go_response_to_interferon_beta
GO_bp:go_regulation_of_synap...13	SET	18	0.25292	0.0078063	0.17048	0.068969	GO_bp:go_regulation_of_synaptic_vesicle_endocytosis
Curated_gene_sets:reactome_v...10	SET	5	0.50004	0.008137	0.33745	0.069204	Curated_gene_sets:reactome_vitamin_b1_thiamin_metabolism
GO_bp:go_protein_k27_linked_...	SET	5	0.54984	0.0089475	0.37126	0.069308	GO_bp:go_protein_k27_linked_ubiquitination
GO_bp:go_cytoplasmic_transla...3	SET	28	0.21437	0.0082498	0.14479	0.069379	GO_bp:go_cytoplasmic_translational_initiation
GO_bp:go_receptor_diffusion_...	SET	9	0.42333	0.0092413	0.28627	0.069608	GO_bp:go_receptor_diffusion_trapping
GO_bp:go_autophagosome_matur...	SET	34	0.18665	0.0079142	0.12639	0.069876	GO_bp:go_autophagosome_maturation
Curated_gene_sets:reactome_g...16	SET	28	0.23146	0.0089076	0.15674	0.069888	Curated_gene_sets:reactome_g_protein_activation
GO_bp:go_response_to_pain	SET	30	0.24332	0.0096922	0.16484	0.069973	GO_bp:go_response_to_pain
GO_bp:go_lateral_sprouting_f...	SET	11	0.44778	0.010806	0.30339	0.069989	GO_bp:go_lateral_sprouting_from_an_epithelium
GO_bp:go_regulation_of_actom...	SET	85	0.13973	0.0093549	0.094677	0.070005	GO_bp:go_regulation_of_actomyosin_structure_organization
GO_mf:go_g_quadruplex_rna_bi...	SET	5	0.50176	0.0081651	0.34026	0.070162	GO_mf:go_g_quadruplex_rna_binding
GO_mf:go_guanylate_cyclase_r...	SET	7	0.46422	0.0089377	0.3148	0.070164	GO_mf:go_guanylate_cyclase_regulator_activity
GO_bp:go_regulation_of_prote...37	SET	7	0.42494	0.0081815	0.28828	0.070244	GO_bp:go_regulation_of_protein_localization_to_cilium
GO_bp:go_organonitrogen_comp...1	SET	1663	0.03071	0.0087043	0.020848	0.070379	GO_bp:go_organonitrogen_compound_biosynthetic_process
GO_bp:go_membranous_septum_m...	SET	9	0.47317	0.010329	0.3213	0.070427	GO_bp:go_membranous_septum_morphogenesis
Curated_gene_sets:nakamura_l...2	SET	14	0.29318	0.0079811	0.19909	0.070446	Curated_gene_sets:nakamura_lung_cancer_differentiation_markers
GO_cc:go_brca1_a_complex	SET	6	0.52261	0.0093158	0.35493	0.070463	GO_cc:go_brca1_a_complex
GO_bp:go_positive_regulation...846	SET	7	0.51776	0.0099686	0.3517	0.070498	GO_bp:go_positive_regulation_of_triglyceride_catabolic_process
Curated_gene_sets:reactome_c...75	SET	86	0.13857	0.0093314	0.094192	0.070641	Curated_gene_sets:reactome_collagen_formation
GO_bp:go_meiotic_cell_cycle_...2	SET	8	0.32994	0.0067909	0.22434	0.070689	GO_bp:go_meiotic_cell_cycle_phase_transition
GO_bp:go_positive_regulation...28	SET	7	0.56018	0.010785	0.38092	0.070709	GO_bp:go_positive_regulation_of_ampa_receptor_activity
GO_bp:go_negative_regulation...13	SET	44	0.19224	0.0092703	0.1308	0.070825	GO_bp:go_negative_regulation_of_adaptive_immune_response
Curated_gene_sets:amit_egf_r...12	SET	37	0.21958	0.009712	0.14942	0.070841	Curated_gene_sets:amit_egf_response_60_mcf10a
Curated_gene_sets:burton_adi...3	SET	45	0.19163	0.009345	0.13045	0.070928	Curated_gene_sets:burton_adipogenesis_11
GO_bp:go_positive_regulation...647	SET	26	0.26425	0.0098002	0.17989	0.070928	GO_bp:go_positive_regulation_of_protein_autophosphorylation
GO_cc:go_pseudopodium	SET	14	0.30343	0.0082602	0.20665	0.071017	GO_cc:go_pseudopodium
Curated_gene_sets:bhat_esr1_...1	SET	88	0.13863	0.009443	0.09442	0.071032	Curated_gene_sets:bhat_esr1_targets_not_via_akt1_dn
GO_bp:go_regulation_of_cell_...37	SET	13	0.37449	0.0098243	0.2551	0.071054	GO_bp:go_regulation_of_cell_proliferation_involved_in_kidney_development
GO_mf:go_solute_sodium_sympo...	SET	71	0.15751	0.0096418	0.10729	0.071054	GO_mf:go_solute_sodium_symporter_activity
GO_bp:go_pericardium_develop...	SET	20	0.30762	0.010008	0.20955	0.071059	GO_bp:go_pericardium_development
Curated_gene_sets:biocarta_t...21	SET	4	0.71925	0.010469	0.49009	0.071115	Curated_gene_sets:biocarta_tubby_pathway
GO_bp:go_regulation_of_pepti...9	SET	41	0.20148	0.0093795	0.13729	0.071127	GO_bp:go_regulation_of_peptidyl_threonine_phosphorylation
GO_bp:go_transmembrane_trans...	SET	1488	0.03357	0.0090461	0.02288	0.071168	GO_bp:go_transmembrane_transport
Curated_gene_sets:yao_tempor...4	SET	95	0.11754	0.0083175	0.080113	0.071171	Curated_gene_sets:yao_temporal_response_to_progesterone_cluster_11
GO_bp:go_hematopoietic_proge...	SET	163	0.1	0.0092525	0.068175	0.071217	GO_bp:go_hematopoietic_progenitor_cell_differentiation
Curated_gene_sets:reactome_m...91	SET	9	0.35497	0.0077489	0.242	0.071225	Curated_gene_sets:reactome_multifunctional_anion_exchangers
GO_mf:go_structural_molecule...1	SET	762	0.046623	0.0091763	0.031806	0.071352	GO_mf:go_structural_molecule_activity
Curated_gene_sets:rankin_ang...2	SET	5	0.69658	0.011335	0.47544	0.071452	Curated_gene_sets:rankin_angiogenic_targets_of_vhl_hif2a_up
Curated_gene_sets:reactome_g...14	SET	19	0.26617	0.00844	0.18172	0.071513	Curated_gene_sets:reactome_g_beta:gamma_signalling_through_cdc42
GO_bp:go_contractile_actin_f...	SET	89	0.1362	0.0093302	0.09302	0.071572	GO_bp:go_contractile_actin_filament_bundle_assembly
GO_bp:go_positive_regulation...185	SET	5	0.52772	0.0085874	0.36044	0.071594	GO_bp:go_positive_regulation_of_cortisol_secretion
Curated_gene_sets:reactome_c...72	SET	63	0.15966	0.0092083	0.10911	0.071705	Curated_gene_sets:reactome_collagen_biosynthesis_and_modifying_enzymes
GO_bp:go_protein_destabiliza...	SET	44	0.199	0.0095966	0.136	0.071713	GO_bp:go_protein_destabilization
GO_mf:go_axon_guidance_recep...	SET	8	0.46301	0.0095296	0.31653	0.071775	GO_mf:go_axon_guidance_receptor_activity
GO_bp:go_gonadotropin_secret...	SET	15	0.3091	0.0087097	0.21149	0.07194	GO_bp:go_gonadotropin_secretion
Curated_gene_sets:reactome_m...72	SET	149	0.094162	0.0083326	0.064426	0.071941	Curated_gene_sets:reactome_mitotic_g1_g1_s_phases
Curated_gene_sets:yagi_aml_w...3	SET	344	0.065456	0.0087552	0.044795	0.071986	Curated_gene_sets:yagi_aml_with_t_8_21_translocation
Curated_gene_sets:reactome_r...116	SET	8	0.40236	0.0082813	0.27557	0.072144	Curated_gene_sets:reactome_rnf_mutants_show_enhanced_wnt_signaling_and_proliferation
Curated_gene_sets:lee_neural...2	SET	139	0.10892	0.0093122	0.074639	0.072247	Curated_gene_sets:lee_neural_crest_stem_cell_up
Curated_gene_sets:alcalay_am...2	SET	132	0.11415	0.0095119	0.078223	0.072255	Curated_gene_sets:alcalay_aml_by_npm1_localization_up
GO_cc:go_copi_vesicle_coat	SET	15	0.30772	0.0086708	0.21095	0.072326	GO_cc:go_copi_vesicle_coat
GO_bp:go_purine_containing_c...2	SET	45	0.1814	0.0088462	0.12437	0.072349	GO_bp:go_purine_containing_compound_catabolic_process
Curated_gene_sets:mulligan_n...2	SET	22	0.24531	0.0083696	0.16827	0.072449	Curated_gene_sets:mulligan_ntf3_signaling_via_insr_and_igf1r_up
Curated_gene_sets:reactome_r...88	SET	130	0.11151	0.0092216	0.076499	0.072479	Curated_gene_sets:reactome_rho_gtpase_cycle
GO_bp:go_tissue_regeneration	SET	62	0.16605	0.0095005	0.11398	0.072592	GO_bp:go_tissue_regeneration
GO_bp:go_response_to_isolati...	SET	6	0.43794	0.0078065	0.30066	0.07262	GO_bp:go_response_to_isolation_stress
Curated_gene_sets:ross_aml_w...1	SET	72	0.1433	0.0088334	0.098382	0.072622	Curated_gene_sets:ross_aml_with_aml1_eto_fusion
GO_bp:go_stabilization_of_me...	SET	17	0.32351	0.0097039	0.22213	0.072653	GO_bp:go_stabilization_of_membrane_potential
GO_bp:go_positive_regulation...124	SET	148	0.096823	0.0085395	0.066496	0.072697	GO_bp:go_positive_regulation_of_cell_growth
GO_bp:go_regulation_of_recep...6	SET	14	0.28047	0.0076354	0.19273	0.072809	GO_bp:go_regulation_of_receptor_localization_to_synapse
Curated_gene_sets:bandres_re...8	SET	18	0.26674	0.008233	0.18344	0.072963	Curated_gene_sets:bandres_response_to_carmustin_without_mgmt_48hr_up
GO_bp:go_gamma_delta_t_cell_...1	SET	15	0.28413	0.0080063	0.19541	0.072976	GO_bp:go_gamma_delta_t_cell_activation
GO_mf:go_transforming_growth...5	SET	10	0.41141	0.0094665	0.28335	0.073266	GO_mf:go_transforming_growth_factor_beta_receptor_cytoplasmic_mediator_activity
Curated_gene_sets:rao_bound_...1	SET	211	0.085717	0.0090115	0.059084	0.073432	Curated_gene_sets:rao_bound_by_sall4
GO_bp:go_regulation_of_volta...2	SET	3	0.75656	0.0095368	0.52157	0.073464	GO_bp:go_regulation_of_voltage_gated_potassium_channel_activity_involved_in_ventricular_cardiac_muscle_cell_action_potential_repolarization
Curated_gene_sets:reactome_g...21	SET	39	0.20182	0.009164	0.13915	0.073488	Curated_gene_sets:reactome_gaba_b_receptor_activation
Curated_gene_sets:pid_rb_1pa...	SET	62	0.15767	0.009021	0.10877	0.073604	Curated_gene_sets:pid_rb_1pathway
Curated_gene_sets:croonquist...7	SET	11	0.35452	0.0085556	0.24474	0.073734	Curated_gene_sets:croonquist_stromal_stimulation_dn
Curated_gene_sets:naba_colla...	SET	41	0.20506	0.0095464	0.14164	0.073849	Curated_gene_sets:naba_collagens
Curated_gene_sets:reactome_c...73	SET	41	0.20506	0.0095464	0.14164	0.073849	Curated_gene_sets:reactome_collagen_chain_trimerization
Curated_gene_sets:xu_respons...3	SET	11	0.4002	0.0096578	0.27645	0.073868	Curated_gene_sets:xu_response_to_tretinoin_dn
GO_bp:go_macrophage_chemotax...	SET	35	0.18202	0.0078302	0.12575	0.07389	GO_bp:go_macrophage_chemotaxis
GO_mf:go_chemokine_activity	SET	46	0.21021	0.010364	0.14531	0.074007	GO_mf:go_chemokine_activity
Curated_gene_sets:tong_inter...	SET	56	0.17001	0.0092458	0.11755	0.074056	Curated_gene_sets:tong_interact_with_pttg1
Curated_gene_sets:dang_myc_t...1	SET	28	0.21382	0.0082288	0.14803	0.07432	Curated_gene_sets:dang_myc_targets_dn
GO_bp:go_response_to_mycotox...	SET	7	0.50171	0.0096596	0.34738	0.074338	GO_bp:go_response_to_mycotoxin
GO_bp:go_antigen_processing_...11	SET	9	0.48686	0.010628	0.33719	0.074398	GO_bp:go_antigen_processing_and_presentation_of_peptide_antigen_via_mhc_class_ib
GO_bp:go_nerve_growth_factor...	SET	12	0.31691	0.0079878	0.21956	0.074459	GO_bp:go_nerve_growth_factor_signaling_pathway
GO_bp:go_l_methionine_salvag...	SET	5	0.39465	0.0064221	0.27348	0.074508	GO_bp:go_l_methionine_salvage_from_methylthioadenosine
Curated_gene_sets:spielman_l...4	SET	460	0.054572	0.0084145	0.037828	0.07457	Curated_gene_sets:spielman_lymphoblast_european_vs_asian_up
Curated_gene_sets:pomeroy_me...3	SET	44	0.16457	0.0079359	0.11416	0.074722	Curated_gene_sets:pomeroy_medulloblastoma_prognosis_dn
Curated_gene_sets:reactome_p...71	SET	7	0.48354	0.0093097	0.3357	0.074884	Curated_gene_sets:reactome_post_transcriptional_silencing_by_small_rnas
Curated_gene_sets:reactome_c...74	SET	59	0.16355	0.0091289	0.11358	0.074963	Curated_gene_sets:reactome_collagen_degradation
Curated_gene_sets:sung_metas...2	SET	105	0.12448	0.0092582	0.086495	0.075058	Curated_gene_sets:sung_metastasis_stroma_up
GO_cc:go_platelet_dense_gran...3	SET	5	0.58705	0.0095529	0.40808	0.075147	GO_cc:go_platelet_dense_granule_membrane
GO_bp:go_pre_mirna_processing	SET	15	0.2925	0.0082419	0.20352	0.075346	GO_bp:go_pre_mirna_processing
Curated_gene_sets:turjanski_...2	SET	9	0.46694	0.010193	0.32499	0.075402	Curated_gene_sets:turjanski_mapk14_targets
GO_bp:go_organophosphate_cat...	SET	122	0.11004	0.0088178	0.076607	0.075447	GO_bp:go_organophosphate_catabolic_process
GO_bp:go_maturation_of_ssu_r...1	SET	43	0.168	0.0080092	0.11699	0.075504	GO_bp:go_maturation_of_ssu_rrna
Curated_gene_sets:vernell_re...2	SET	69	0.13311	0.008033	0.092741	0.075609	Curated_gene_sets:vernell_retinoblastoma_pathway_up
Curated_gene_sets:reactome_s...79	SET	58	0.164	0.0090768	0.11427	0.075623	Curated_gene_sets:reactome_signaling_by_pdgf
Curated_gene_sets:reactome_a...62	SET	25	0.24615	0.0089517	0.17154	0.075667	Curated_gene_sets:reactome_adp_signalling_through_p2y_purinoceptor_1
Curated_gene_sets:manalo_hyp...2	SET	194	0.092254	0.0093041	0.064305	0.075706	Curated_gene_sets:manalo_hypoxia_up
Curated_gene_sets:zhan_multi...13	SET	44	0.19367	0.0093393	0.13502	0.075738	Curated_gene_sets:zhan_multiple_myeloma_lb_up
GO_bp:go_cdc42_protein_signa...	SET	12	0.39415	0.0099344	0.2749	0.075831	GO_bp:go_cdc42_protein_signal_transduction
GO_bp:go_regulation_of_dna_r...3	SET	100	0.11227	0.0081495	0.078353	0.075962	GO_bp:go_regulation_of_dna_replication
GO_cc:go_actin_filament_bund...	SET	64	0.16482	0.0095809	0.11506	0.076004	GO_cc:go_actin_filament_bundle
GO_bp:go_t_cell_cytokine_pro...	SET	37	0.19794	0.0087547	0.13821	0.076056	GO_bp:go_t_cell_cytokine_production
Curated_gene_sets:reactome_o...9	SET	88	0.13036	0.0088801	0.091071	0.076157	Curated_gene_sets:reactome_opioid_signalling
GO_cc:go_micro_ribonucleopro...	SET	12	0.39917	0.010061	0.27903	0.076289	GO_cc:go_micro_ribonucleoprotein_complex
Curated_gene_sets:reactome_p...23	SET	6	0.42647	0.0076021	0.29823	0.076363	Curated_gene_sets:reactome_phase_1_inactivation_of_fast_naplus_channels
GO_bp:go_dna_damage_response...1	SET	38	0.16804	0.0075317	0.11753	0.076401	GO_bp:go_dna_damage_response_detection_of_dna_damage
Curated_gene_sets:reactome_t...6	SET	115	0.11548	0.008986	0.080793	0.076461	Curated_gene_sets:reactome_tcr_signaling
GO_bp:go_osteoclast_prolifer...	SET	8	0.50689	0.010433	0.35483	0.076572	GO_bp:go_osteoclast_proliferation
GO_cc:go_axoneme_part	SET	38	0.19497	0.0087388	0.13657	0.076709	GO_cc:go_axoneme_part
GO_mf:go_neurotransmitter_tr...	SET	48	0.19435	0.009788	0.13617	0.076752	GO_mf:go_neurotransmitter_transporter_activity
GO_mf:go_aspartic_type_pepti...	SET	24	0.23292	0.0082999	0.16324	0.07682	GO_mf:go_aspartic_type_peptidase_activity
GO_bp:go_regulation_of_low_d...3	SET	5	0.56983	0.0092727	0.39943	0.076856	GO_bp:go_regulation_of_low_density_lipoprotein_particle_receptor_catabolic_process
GO_bp:go_gamma_delta_t_cell_...2	SET	9	0.36742	0.0080208	0.25756	0.076862	GO_bp:go_gamma_delta_t_cell_differentiation
Curated_gene_sets:okawa_neur...	SET	22	0.43953	0.014996	0.30813	0.076881	Curated_gene_sets:okawa_neuroblastoma_1p36_31_deletion
GO_bp:go_positive_regulation...849	SET	13	0.32295	0.0084722	0.22641	0.076889	GO_bp:go_positive_regulation_of_tumor_necrosis_factor_biosynthetic_process
Curated_gene_sets:petretto_b...2	SET	12	0.35674	0.0089917	0.25017	0.076942	Curated_gene_sets:petretto_blood_pressure_up
Curated_gene_sets:reactome_c...55	SET	5	0.54882	0.0089308	0.38487	0.076942	Curated_gene_sets:reactome_chylomicron_clearance
Curated_gene_sets:ichiba_gra...1	SET	54	0.16767	0.008955	0.11759	0.076958	Curated_gene_sets:ichiba_graft_versus_host_disease_35d_dn
Curated_gene_sets:nikolsky_b...2	SET	155	0.16337	0.014743	0.11457	0.07696	Curated_gene_sets:nikolsky_breast_cancer_11q12_q14_amplicon
GO_mf:go_azole_transmembrane...	SET	7	0.4216	0.0081171	0.29571	0.076983	GO_mf:go_azole_transmembrane_transporter_activity
Curated_gene_sets:tcga_gliob...2	SET	72	0.17115	0.01055	0.12012	0.077116	Curated_gene_sets:tcga_glioblastoma_copy_number_up
GO_bp:go_negative_regulation...651	SET	5	0.46788	0.0076137	0.32843	0.077144	GO_bp:go_negative_regulation_of_synaptic_vesicle_transport
GO_mf:go_wnt_protein_binding	SET	36	0.21302	0.0092935	0.14955	0.077177	GO_mf:go_wnt_protein_binding
GO_mf:go_sumo_specific_prote...	SET	5	0.6538	0.010639	0.45926	0.077291	GO_mf:go_sumo_specific_protease_activity
GO_bp:go_cellular_response_t...39	SET	18	0.30693	0.0094733	0.21566	0.077345	GO_bp:go_cellular_response_to_fluid_shear_stress
Curated_gene_sets:boyault_li...16	SET	64	0.1501	0.0087253	0.10547	0.077347	Curated_gene_sets:boyault_liver_cancer_subclass_g6_up
Curated_gene_sets:conrad_ste...	SET	37	0.19154	0.0084718	0.13464	0.077431	Curated_gene_sets:conrad_stem_cell
GO_mf:go_ribonucleotide_bind...	SET	1790	0.028831	0.0084466	0.020267	0.077443	GO_mf:go_ribonucleotide_binding
GO_bp:go_positive_regulation...170	SET	14	0.346	0.0094192	0.24332	0.077523	GO_bp:go_positive_regulation_of_chromatin_silencing
Curated_gene_sets:abe_vegfa_...1	SET	18	0.28441	0.0087783	0.20005	0.077563	Curated_gene_sets:abe_vegfa_targets
GO_bp:go_cardiocyte_differen...	SET	140	0.10164	0.0087207	0.071498	0.07758	GO_bp:go_cardiocyte_differentiation
GO_mf:go_gamma_tubulin_bindi...	SET	24	0.27728	0.0098806	0.19506	0.077589	GO_mf:go_gamma_tubulin_binding
GO_bp:go_creatine_metabolic_...	SET	7	0.4289	0.0082577	0.30177	0.077626	GO_bp:go_creatine_metabolic_process
GO_bp:go_positive_regulation...233	SET	25	0.25328	0.0092112	0.17824	0.077661	GO_bp:go_positive_regulation_of_dna_templated_transcription_initiation
Curated_gene_sets:shedden_lu...3	SET	65	0.14254	0.0083501	0.10032	0.077681	Curated_gene_sets:shedden_lung_cancer_good_survival_a5
GO_cc:go_axonemal_dynein_com...	SET	18	0.28981	0.0089449	0.20397	0.077693	GO_cc:go_axonemal_dynein_complex
GO_bp:go_negative_regulation...35	SET	5	0.63821	0.010385	0.44964	0.077902	GO_bp:go_negative_regulation_of_apoptotic_process_involved_in_development
Curated_gene_sets:reactome_c...37	SET	77	0.13512	0.0086122	0.095203	0.077915	Curated_gene_sets:reactome_cellular_response_to_hypoxia
GO_mf:go_transition_metal_io...2	SET	37	0.17311	0.0076566	0.12197	0.07792	GO_mf:go_transition_metal_ion_transmembrane_transporter_activity
Curated_gene_sets:rizki_tumo...2	SET	64	0.13956	0.0081122	0.098357	0.077975	Curated_gene_sets:rizki_tumor_invasiveness_2d_up
Curated_gene_sets:reactome_s...99	SET	240	0.078073	0.0087471	0.055105	0.07828	Curated_gene_sets:reactome_slc_mediated_transmembrane_transport
Curated_gene_sets:brueckner_...2	SET	103	0.12724	0.009373	0.089844	0.078368	Curated_gene_sets:brueckner_targets_of_mirlet7a3_up
Curated_gene_sets:grade_colo...3	SET	52	0.15437	0.0080911	0.10902	0.078402	Curated_gene_sets:grade_colon_vs_rectal_cancer_dn
GO_bp:go_positive_regulation...74	SET	8	0.37882	0.0077969	0.26778	0.07859	GO_bp:go_positive_regulation_of_bone_development
GO_bp:go_maturation_of_5_8s_...2	SET	21	0.22606	0.0075356	0.15986	0.078675	GO_bp:go_maturation_of_5_8s_rrna_from_tricistronic_rrna_transcript_ssu_rrna_5_8s_rrna_lsu_rrna_
GO_bp:go_negative_regulation...302	SET	5	0.49553	0.0080637	0.35042	0.078676	GO_bp:go_negative_regulation_of_hydrogen_peroxide_mediated_programmed_cell_death
GO_bp:go_mitochondrion_morph...	SET	19	0.25318	0.0080281	0.17906	0.078704	GO_bp:go_mitochondrion_morphogenesis
GO_bp:go_positive_regulation...268	SET	28	0.24235	0.0093268	0.17142	0.07872	GO_bp:go_positive_regulation_of_erythrocyte_differentiation
GO_bp:go_inner_mitochondrial...	SET	41	0.15372	0.0071564	0.10886	0.078965	GO_bp:go_inner_mitochondrial_membrane_organization
GO_bp:go_nephric_duct_format...	SET	5	0.63899	0.010398	0.45255	0.07899	GO_bp:go_nephric_duct_formation
GO_bp:go_response_to_interle...1	SET	187	0.090432	0.008956	0.064065	0.079048	GO_bp:go_response_to_interleukin_1
GO_bp:go_positive_regulation...188	SET	5	0.48351	0.0078681	0.34277	0.079189	GO_bp:go_positive_regulation_of_cyclic_nucleotide_phosphodiesterase_activity
Curated_gene_sets:reactome_a...110	SET	70	0.13666	0.0083062	0.096882	0.0792	Curated_gene_sets:reactome_assembly_of_the_pre_replicative_complex
GO_bp:go_follicle_stimulatin...	SET	7	0.43265	0.0083299	0.307	0.079385	GO_bp:go_follicle_stimulating_hormone_secretion
GO_bp:go_positive_regulation...763	SET	10	0.36319	0.0083571	0.25772	0.079392	GO_bp:go_positive_regulation_of_steroid_hormone_secretion
GO_bp:go_forelimb_morphogene...	SET	40	0.19458	0.0089475	0.13812	0.079452	GO_bp:go_forelimb_morphogenesis
GO_mf:go_lamin_binding	SET	15	0.26066	0.0073447	0.18504	0.079477	GO_mf:go_lamin_binding
GO_bp:go_regulation_of_myelo...2	SET	8	0.51703	0.010641	0.36708	0.079499	GO_bp:go_regulation_of_myeloid_dendritic_cell_activation
GO_bp:go_muscle_cell_migrati...	SET	79	0.13697	0.0088421	0.097268	0.079552	GO_bp:go_muscle_cell_migration
GO_cc:go_sperm_midpiece	SET	22	0.24322	0.0082983	0.1728	0.079644	GO_cc:go_sperm_midpiece
Curated_gene_sets:wang_respo...1	SET	27	0.21953	0.0082965	0.15604	0.079741	Curated_gene_sets:wang_response_to_androgen_up
Curated_gene_sets:holleman_a...2	SET	24	0.24536	0.0087431	0.17445	0.079803	Curated_gene_sets:holleman_asparaginase_resistance_all_up
GO_bp:go_noradrenergic_neuro...	SET	7	0.49241	0.0094805	0.35054	0.08006	GO_bp:go_noradrenergic_neuron_differentiation
GO_cc:go_rna_polymerase_ii_t...2	SET	5	0.48753	0.0079335	0.34711	0.080083	GO_cc:go_rna_polymerase_ii_transcription_repressor_complex
Curated_gene_sets:wang_thoc1...1	SET	17	0.28507	0.0085511	0.20298	0.080107	Curated_gene_sets:wang_thoc1_targets_dn
Curated_gene_sets:reactome_h...37	SET	12	0.26285	0.0066251	0.1872	0.080152	Curated_gene_sets:reactome_hyaluronan_uptake_and_degradation
Curated_gene_sets:burton_adi...5	SET	65	0.14445	0.0084618	0.10299	0.08038	Curated_gene_sets:burton_adipogenesis_2
Curated_gene_sets:yao_tempor...18	SET	69	0.13083	0.0078954	0.093305	0.080438	Curated_gene_sets:yao_temporal_response_to_progesterone_cluster_9
GO_mf:go_supercoiled_dna_bin...	SET	5	0.53769	0.0087496	0.38362	0.080525	GO_mf:go_supercoiled_dna_binding
GO_bp:go_protein_modificatio...3	SET	262	0.070278	0.0082219	0.050172	0.080655	GO_bp:go_protein_modification_by_small_protein_removal
GO_mf:go_tat_protein_binding	SET	10	0.39554	0.0091014	0.2826	0.080817	GO_mf:go_tat_protein_binding
Curated_gene_sets:chebotaev_...1	SET	114	0.11929	0.009242	0.08523	0.080826	Curated_gene_sets:chebotaev_gr_targets_dn
GO_bp:go_regulation_of_gastr...3	SET	37	0.19759	0.0087394	0.14122	0.080882	GO_bp:go_regulation_of_gastrulation
GO_bp:go_cellular_response_t...59	SET	21	0.27369	0.0091235	0.19564	0.080919	GO_bp:go_cellular_response_to_interferon_beta
GO_bp:go_morphogenesis_of_an...5	SET	506	0.055211	0.0089173	0.039486	0.081031	GO_bp:go_morphogenesis_of_an_epithelium
GO_bp:go_type_i_interferon_s...	SET	9	0.44596	0.0097353	0.31904	0.081094	GO_bp:go_type_i_interferon_secretion
Curated_gene_sets:dacosta_uv...7	SET	84	0.13415	0.0089291	0.095979	0.081104	Curated_gene_sets:dacosta_uv_response_via_ercc3_xpcs_dn
GO_bp:go_ribosomal_small_sub...2	SET	61	0.14388	0.0081658	0.10296	0.081157	GO_bp:go_ribosomal_small_subunit_biogenesis
GO_bp:go_negative_regulation...315	SET	6	0.46809	0.0083439	0.33505	0.081207	GO_bp:go_negative_regulation_of_insulin_like_growth_factor_receptor_signaling_pathway
GO_bp:go_proteasomal_ubiquit...	SET	25	0.2417	0.00879	0.17314	0.081371	GO_bp:go_proteasomal_ubiquitin_independent_protein_catabolic_process
GO_bp:go_regulation_of_chole...3	SET	11	0.35743	0.0086258	0.25636	0.081628	GO_bp:go_regulation_of_cholesterol_esterification
GO_bp:go_extracellular_exoso...	SET	7	0.40875	0.0078698	0.29318	0.08164	GO_bp:go_extracellular_exosome_assembly
Curated_gene_sets:reactome_s...55	SET	152	0.092032	0.0082251	0.066103	0.081931	Curated_gene_sets:reactome_signaling_by_hedgehog
Curated_gene_sets:iwanaga_e2...2	SET	6	0.38595	0.0068798	0.27732	0.082014	Curated_gene_sets:iwanaga_e2f1_targets_not_induced_by_serum
Curated_gene_sets:mann_respo...1	SET	9	0.37168	0.0081136	0.26707	0.08202	Curated_gene_sets:mann_response_to_amifostine_dn
GO_bp:go_flavonoid_metabolic...	SET	14	0.40675	0.011073	0.29232	0.082053	GO_bp:go_flavonoid_metabolic_process
GO_bp:go_negative_regulation...60	SET	29	0.20563	0.0080534	0.14801	0.082381	GO_bp:go_negative_regulation_of_blood_vessel_endothelial_cell_migration
GO_bp:go_regulation_of_cellu...7	SET	848	0.040108	0.0083077	0.028878	0.082446	GO_bp:go_regulation_of_cellular_component_biogenesis
GO_bp:go_embryonic_forelimb_...	SET	33	0.209	0.0087309	0.15063	0.082651	GO_bp:go_embryonic_forelimb_morphogenesis
Curated_gene_sets:reactome_m...51	SET	6	0.36544	0.0065141	0.2634	0.082671	Curated_gene_sets:reactome_methionine_salvage_pathway
GO_mf:go_thiamine_pyrophosph...	SET	5	0.46696	0.0075987	0.33687	0.082855	GO_mf:go_thiamine_pyrophosphate_binding
GO_mf:go_ran_gtpase_binding	SET	37	0.16919	0.0074831	0.12206	0.08286	GO_mf:go_ran_gtpase_binding
GO_bp:go_regulation_of_t_hel...6	SET	10	0.40861	0.0094021	0.29485	0.082911	GO_bp:go_regulation_of_t_helper_2_cell_cytokine_production
GO_mf:go_dna_polymerase_bind...	SET	17	0.286	0.0085787	0.20638	0.08292	GO_mf:go_dna_polymerase_binding
GO_bp:go_metanephros_develop...	SET	87	0.13507	0.0091485	0.097471	0.082921	GO_bp:go_metanephros_development
Curated_gene_sets:lein_astro...	SET	41	0.17306	0.0080564	0.12492	0.082989	Curated_gene_sets:lein_astrocyte_markers
GO_bp:go_interleukin_35_medi...	SET	11	0.36991	0.0089269	0.26713	0.083074	GO_bp:go_interleukin_35_mediated_signaling_pathway
GO_bp:go_negative_regulation...238	SET	4	0.46347	0.0067459	0.33472	0.083089	GO_bp:go_negative_regulation_of_extracellular_matrix_disassembly
Curated_gene_sets:pid_p38_mk...2	SET	26	0.21453	0.0079562	0.15498	0.083151	Curated_gene_sets:pid_p38_mkk3_6pathway
Curated_gene_sets:lee_aging_...3	SET	36	0.18863	0.0082296	0.13629	0.083188	Curated_gene_sets:lee_aging_muscle_dn
Curated_gene_sets:reactome_r...2	SET	84	0.11922	0.0079353	0.086213	0.083361	Curated_gene_sets:reactome_rab_gefs_exchange_gtp_for_gdp_on_rabs
GO_bp:go_adp_biosynthetic_pr...	SET	5	0.50616	0.0082367	0.36666	0.083732	GO_bp:go_adp_biosynthetic_process
GO_bp:go_tolerance_induction	SET	25	0.24713	0.0089874	0.17905	0.083775	GO_bp:go_tolerance_induction
GO_bp:go_pigment_cell_differ...	SET	33	0.20728	0.0086592	0.15041	0.084086	GO_bp:go_pigment_cell_differentiation
GO_mf:go_kinase_inhibitor_ac...	SET	66	0.13904	0.0082071	0.10097	0.084255	GO_mf:go_kinase_inhibitor_activity
GO_bp:go_embryo_development	SET	949	0.039855	0.0087086	0.028985	0.08457	GO_bp:go_embryo_development
Curated_gene_sets:pid_ar_pat...	SET	60	0.15303	0.0086136	0.1113	0.084584	Curated_gene_sets:pid_ar_pathway
GO_bp:go_positive_regulation...603	SET	4	0.50013	0.0072795	0.36376	0.08459	GO_bp:go_positive_regulation_of_osteoclast_development
GO_bp:go_regulation_of_growt...1	SET	5	0.42908	0.0069823	0.31213	0.084621	GO_bp:go_regulation_of_growth_hormone_receptor_signaling_pathway
GO_mf:go_gtpase_binding	SET	496	0.050995	0.0081568	0.037112	0.084715	GO_mf:go_gtpase_binding
Curated_gene_sets:reactome_t...84	SET	30	0.22277	0.0088738	0.16214	0.084741	Curated_gene_sets:reactome_transcriptional_regulation_of_pluripotent_stem_cells
GO_bp:go_interaction_with_sy...	SET	74	0.12985	0.008114	0.094537	0.084804	GO_bp:go_interaction_with_symbiont
GO_bp:go_embryonic_digestive...1	SET	33	0.21374	0.0089287	0.15565	0.084858	GO_bp:go_embryonic_digestive_tract_development
Curated_gene_sets:baker_hema...2	SET	6	0.42832	0.007635	0.31195	0.084876	Curated_gene_sets:baker_hematopoesis_stat5_targets
GO_bp:go_renal_tubule_develo...	SET	89	0.13028	0.0089247	0.094916	0.084943	GO_bp:go_renal_tubule_development
GO_bp:go_regulation_of_t_cel...12	SET	9	0.39398	0.0086005	0.28702	0.084944	GO_bp:go_regulation_of_t_cell_tolerance_induction
GO_bp:go_branching_morphogen...1	SET	10	0.41333	0.0095107	0.30128	0.085053	GO_bp:go_branching_morphogenesis_of_a_nerve
Curated_gene_sets:boylan_mul...6	SET	46	0.18368	0.0090563	0.13396	0.085169	Curated_gene_sets:boylan_multiple_myeloma_c_up
GO_bp:go_negative_regulation...686	SET	8	0.37508	0.0077198	0.27369	0.085286	GO_bp:go_negative_regulation_of_transforming_growth_factor_beta_production
GO_bp:go_iron_sulfur_cluster...	SET	20	0.21673	0.0070507	0.15817	0.085323	GO_bp:go_iron_sulfur_cluster_assembly
GO_bp:go_cell_adhesion_molec...	SET	7	0.48615	0.00936	0.35494	0.0854	GO_bp:go_cell_adhesion_molecule_production
Curated_gene_sets:lian_neutr...	SET	23	0.241	0.0084072	0.17612	0.085601	Curated_gene_sets:lian_neutrophil_granule_constituents
GO_bp:go_polyamine_biosynthe...	SET	11	0.30208	0.00729	0.22099	0.085828	GO_bp:go_polyamine_biosynthetic_process
GO_bp:go_maturation_of_5_8s_...1	SET	26	0.20259	0.0075135	0.14822	0.085846	GO_bp:go_maturation_of_5_8s_rrna
GO_mf:go_peroxisome_targetin...	SET	5	0.47837	0.0077843	0.34999	0.085855	GO_mf:go_peroxisome_targeting_sequence_binding
GO_bp:go_substrate_adhesion_...	SET	87	0.12825	0.0086866	0.093836	0.085861	GO_bp:go_substrate_adhesion_dependent_cell_spreading
Curated_gene_sets:li_cytidin...2	SET	14	0.28751	0.0078269	0.21043	0.085934	Curated_gene_sets:li_cytidine_analogs_cyctotoxicity
Curated_gene_sets:natsume_re...1	SET	51	0.15072	0.0078237	0.11033	0.085962	Curated_gene_sets:natsume_response_to_interferon_beta_dn
GO_bp:go_prostate_gland_morp...	SET	27	0.2675	0.010109	0.19589	0.086043	GO_bp:go_prostate_gland_morphogenesis
GO_bp:go_muscle_structure_de...	SET	591	0.047997	0.0083585	0.03516	0.086119	GO_bp:go_muscle_structure_development
Curated_gene_sets:thillainad...1	SET	8	0.3999	0.0082307	0.29296	0.086127	Curated_gene_sets:thillainadesan_znf217_targets_dn
Curated_gene_sets:jaeger_met...2	SET	39	0.17671	0.0080239	0.12945	0.086128	Curated_gene_sets:jaeger_metastasis_up
GO_bp:go_regulation_of_pseud...	SET	13	0.27247	0.0071478	0.19986	0.086407	GO_bp:go_regulation_of_pseudopodium_assembly
Curated_gene_sets:reactome_m...55	SET	24	0.20099	0.0071621	0.14745	0.086437	Curated_gene_sets:reactome_microrna_mirna_biogenesis
Curated_gene_sets:nikolsky_b...28	SET	130	0.1449	0.011984	0.10648	0.086789	Curated_gene_sets:nikolsky_breast_cancer_8q12_q22_amplicon
GO_bp:go_sertoli_cell_develo...	SET	12	0.33671	0.0084869	0.24747	0.086823	GO_bp:go_sertoli_cell_development
Curated_gene_sets:reactome_l...11	SET	6	0.43384	0.0077334	0.31899	0.086914	Curated_gene_sets:reactome_lipid_particle_organization
GO_bp:go_muscle_tissue_devel...	SET	370	0.060268	0.0083546	0.044383	0.087256	GO_bp:go_muscle_tissue_development
Curated_gene_sets:gargalovic...20	SET	11	0.434	0.010473	0.31966	0.087292	Curated_gene_sets:gargalovic_response_to_oxidized_phospholipids_tan_dn
GO_bp:go_regulation_of_cellu...24	SET	670	0.043968	0.008135	0.032385	0.087298	GO_bp:go_regulation_of_cellular_response_to_stress
GO_bp:go_regulation_of_glome...2	SET	12	0.36317	0.0091537	0.26751	0.087306	GO_bp:go_regulation_of_glomerulus_development
Curated_gene_sets:reactome_d...6	SET	75	0.12417	0.0078113	0.091467	0.08731	Curated_gene_sets:reactome_ddx58_ifih1_mediated_induction_of_interferon_alpha_beta
Curated_gene_sets:petrova_pr...1	SET	56	0.15713	0.0085458	0.11587	0.087531	Curated_gene_sets:petrova_prox1_targets_dn
GO_bp:go_regulation_of_neuro...8	SET	9	0.33369	0.0072845	0.24608	0.08755	GO_bp:go_regulation_of_neuron_projection_arborization
Curated_gene_sets:wieland_up...	SET	98	0.11128	0.0079971	0.082139	0.087752	Curated_gene_sets:wieland_up_by_hbv_infection
GO_bp:go_bud_elongation_invo...	SET	7	0.44519	0.0085714	0.32881	0.087883	GO_bp:go_bud_elongation_involved_in_lung_branching
GO_bp:go_peptidyl_serine_aut...	SET	8	0.34979	0.0071993	0.25861	0.088106	GO_bp:go_peptidyl_serine_autophosphorylation
GO_bp:go_somite_development	SET	86	0.13438	0.0090495	0.099417	0.088248	GO_bp:go_somite_development
GO_bp:go_positive_regulation...418	SET	5	0.55545	0.0090388	0.41114	0.088354	GO_bp:go_positive_regulation_of_intrinsic_apoptotic_signaling_pathway_by_p53_class_mediator
GO_bp:go_positive_regulation...723	SET	1518	0.030122	0.0081912	0.022301	0.088406	GO_bp:go_positive_regulation_of_rna_biosynthetic_process
GO_bp:go_peroxisomal_membran...	SET	17	0.23271	0.0069805	0.17236	0.088495	GO_bp:go_peroxisomal_membrane_transport
GO_bp:go_production_of_small...	SET	51	0.15356	0.0079711	0.11376	0.088538	GO_bp:go_production_of_small_rna_involved_in_gene_silencing_by_rna
Curated_gene_sets:bafna_muc4...2	SET	7	0.48733	0.0093826	0.36124	0.088671	Curated_gene_sets:bafna_muc4_targets_up
GO_bp:go_negative_regulation...366	SET	47	0.1646	0.0082029	0.12203	0.088707	GO_bp:go_negative_regulation_of_leukocyte_mediated_immunity
GO_bp:go_protein_sulfation	SET	8	0.36724	0.0075585	0.27232	0.088745	GO_bp:go_protein_sulfation
Curated_gene_sets:kegg_melan...1	SET	99	0.11415	0.0082447	0.084648	0.088758	Curated_gene_sets:kegg_melanogenesis
GO_cc:go_site_of_dna_damage	SET	68	0.13236	0.0079295	0.09816	0.08878	GO_cc:go_site_of_dna_damage
GO_bp:go_axis_elongation	SET	30	0.208	0.0082852	0.15433	0.088873	GO_bp:go_axis_elongation
Curated_gene_sets:kegg_small...	SET	82	0.12072	0.007939	0.089571	0.088881	Curated_gene_sets:kegg_small_cell_lung_cancer
Curated_gene_sets:biocarta_p...30	SET	27	0.2148	0.008118	0.15944	0.088962	Curated_gene_sets:biocarta_pyk2_pathway
GO_bp:go_macrophage_fusion	SET	5	0.47098	0.0076642	0.34968	0.089017	GO_bp:go_macrophage_fusion
GO_mf:go_rna_polymerase_iii_...5	SET	5	0.63691	0.010364	0.47289	0.089023	GO_mf:go_rna_polymerase_iii_type_3_promoter_dna_binding
GO_bp:go_negative_regulation...715	SET	17	0.29983	0.0089936	0.22268	0.089086	GO_bp:go_negative_regulation_of_vascular_smooth_muscle_cell_proliferation
GO_mf:go_atpase_activity	SET	422	0.054266	0.0080225	0.040328	0.089224	GO_mf:go_atpase_activity
GO_bp:go_nucleoside_monophos...2	SET	5	0.49808	0.0081052	0.37023	0.089266	GO_bp:go_nucleoside_monophosphate_catabolic_process
Curated_gene_sets:pece_mamma...2	SET	134	0.090711	0.0076155	0.067438	0.089306	Curated_gene_sets:pece_mammary_stem_cell_up
GO_bp:go_endothelial_cell_ma...	SET	2	0.80378	0.008273	0.59771	0.089358	GO_bp:go_endothelial_cell_matrix_adhesion
GO_bp:go_cellular_response_t...63	SET	7	0.44922	0.0086488	0.33459	0.089709	GO_bp:go_cellular_response_to_laminar_fluid_shear_stress
GO_bp:go_sertoli_cell_differ...	SET	16	0.28774	0.0083736	0.21449	0.089881	GO_bp:go_sertoli_cell_differentiation
GO_mf:go_fibronectin_binding	SET	28	0.23444	0.0090224	0.17476	0.089884	GO_mf:go_fibronectin_binding
GO_cc:go_clathrin_coated_end...2	SET	40	0.1969	0.0090542	0.14678	0.089892	GO_cc:go_clathrin_coated_endocytic_vesicle_membrane
GO_mf:go_ww_domain_binding	SET	22	0.24102	0.0082233	0.17976	0.090001	GO_mf:go_ww_domain_binding
Curated_gene_sets:kegg_drug_...2	SET	49	0.18737	0.0095336	0.13976	0.090023	Curated_gene_sets:kegg_drug_metabolism_other_enzymes
Curated_gene_sets:bilanges_s...5	SET	29	0.19582	0.0076691	0.14607	0.090044	Curated_gene_sets:bilanges_serum_sensitive_via_tsc2
GO_mf:go_frizzled_binding	SET	37	0.17624	0.0077949	0.13149	0.090075	GO_mf:go_frizzled_binding
GO_bp:go_regulation_of_t_hel...3	SET	5	0.53206	0.0086581	0.39698	0.090087	GO_bp:go_regulation_of_t_helper_1_cell_cytokine_production
GO_bp:go_embryonic_organ_mor...	SET	279	0.071571	0.0086365	0.053427	0.090194	GO_bp:go_embryonic_organ_morphogenesis
Curated_gene_sets:reactome_f...28	SET	13	0.34857	0.0091442	0.26038	0.090346	Curated_gene_sets:reactome_fgfrl1_modulation_of_fgfr1_signaling
Curated_gene_sets:reactome_a...40	SET	9	0.40019	0.008736	0.29898	0.090374	Curated_gene_sets:reactome_activation_of_puma_and_translocation_to_mitochondria
Curated_gene_sets:wilson_pro...2	SET	20	0.27503	0.0089475	0.20551	0.09041	Curated_gene_sets:wilson_proteases_at_tumor_bone_interface_up
Curated_gene_sets:reactome_i...49	SET	12	0.34224	0.0086261	0.25577	0.090443	Curated_gene_sets:reactome_interleukin_35_signalling
Curated_gene_sets:verrecchia...7	SET	21	0.21674	0.0072249	0.16207	0.090575	Curated_gene_sets:verrecchia_response_to_tgfb1_c5
GO_bp:go_negative_regulation...40	SET	10	0.3076	0.007078	0.23034	0.090873	GO_bp:go_negative_regulation_of_autophagosome_assembly
GO_bp:go_negative_regulation...163	SET	7	0.54687	0.010529	0.40953	0.090887	GO_bp:go_negative_regulation_of_complement_activation
GO_bp:go_regulation_of_stero...4	SET	45	0.16851	0.0082179	0.12621	0.090908	GO_bp:go_regulation_of_sterol_transport
Curated_gene_sets:pedersen_t...	SET	73	0.13763	0.0085422	0.10309	0.090937	Curated_gene_sets:pedersen_targets_of_611ctf_isoform_of_erbb2
GO_bp:go_positive_regulation...241	SET	5	0.54347	0.0088437	0.40715	0.090979	GO_bp:go_positive_regulation_of_endocytic_recycling
GO_bp:go_endocrine_process	SET	79	0.12903	0.0083298	0.096689	0.091029	GO_bp:go_endocrine_process
GO_bp:go_regulation_of_intes...	SET	8	0.35724	0.0073528	0.26776	0.091078	GO_bp:go_regulation_of_intestinal_absorption
GO_bp:go_modulation_of_age_r...	SET	7	0.51298	0.0098764	0.38464	0.091168	GO_bp:go_modulation_of_age_related_behavioral_decline
GO_mf:go_ion_transmembrane_t...	SET	825	0.040732	0.0083272	0.030551	0.091234	GO_mf:go_ion_transmembrane_transporter_activity
GO_bp:go_positive_regulation...788	SET	17	0.27755	0.0083253	0.20819	0.091254	GO_bp:go_positive_regulation_of_t_cell_cytokine_production
GO_bp:go_p38mapk_cascade	SET	44	0.18056	0.0087073	0.13551	0.09136	GO_bp:go_p38mapk_cascade
GO_cc:go_protein_serine_thre...	SET	44	0.16326	0.0078728	0.12257	0.091447	GO_cc:go_protein_serine_threonine_phosphatase_complex
GO_mf:go_transferase_activit...5	SET	263	0.070365	0.0082475	0.052836	0.091478	GO_mf:go_transferase_activity_transferring_glycosyl_groups
GO_mf:go_receptor_serine_thr...	SET	19	0.28918	0.0091697	0.21718	0.091523	GO_mf:go_receptor_serine_threonine_kinase_binding
GO_bp:go_acetate_ester_trans...	SET	6	0.44999	0.0080213	0.33798	0.091533	GO_bp:go_acetate_ester_transport
Curated_gene_sets:reactome_r...47	SET	88	0.11589	0.0078942	0.087117	0.091721	Curated_gene_sets:reactome_regulation_of_mitotic_cell_cycle
GO_cc:go_cerebellar_mossy_fi...	SET	6	0.5319	0.0094813	0.39989	0.091748	GO_cc:go_cerebellar_mossy_fiber
GO_bp:go_regulation_of_devel...2	SET	301	0.067076	0.0084022	0.050446	0.091823	GO_bp:go_regulation_of_developmental_growth
GO_bp:go_maturation_of_ssu_r...2	SET	33	0.18131	0.0075739	0.13648	0.092021	GO_bp:go_maturation_of_ssu_rrna_from_tricistronic_rrna_transcript_ssu_rrna_5_8s_rrna_lsu_rrna_
Curated_gene_sets:reactome_r...48	SET	89	0.1164	0.0079738	0.087644	0.092075	Curated_gene_sets:reactome_regulation_of_mrna_stability_by_proteins_that_bind_au_rich_elements
Curated_gene_sets:ivanova_he...7	SET	203	0.080037	0.0082551	0.060325	0.092304	Curated_gene_sets:ivanova_hematopoiesis_stem_cell_long_term
Curated_gene_sets:reactome_a...75	SET	9	0.48857	0.010666	0.36841	0.092398	Curated_gene_sets:reactome_amino_acid_conjugation
GO_bp:go_renal_water_transpo...	SET	7	0.50487	0.0097204	0.38071	0.092409	GO_bp:go_renal_water_transport
Curated_gene_sets:reactome_a...46	SET	55	0.13323	0.0071812	0.10058	0.09264	Curated_gene_sets:reactome_activation_of_the_mrna_upon_binding_of_the_cap_binding_complex_and_eifs_and_subsequent_binding_to_43s
GO_bp:go_cell_communication_...2	SET	24	0.24271	0.0086487	0.18348	0.092959	GO_bp:go_cell_communication_by_electrical_coupling_involved_in_cardiac_conduction
GO_mf:go_inorganic_anion_tra...	SET	135	0.09679	0.0081559	0.073199	0.093045	GO_mf:go_inorganic_anion_transmembrane_transporter_activity
Curated_gene_sets:mullighan_...5	SET	120	0.1001	0.0079555	0.075852	0.093484	Curated_gene_sets:mullighan_npm1_mutated_signature_1_dn
Curated_gene_sets:kegg_alani...	SET	31	0.20617	0.0083479	0.15628	0.093561	Curated_gene_sets:kegg_alanine_aspartate_and_glutamate_metabolism
Curated_gene_sets:biocarta_e...7	SET	21	0.26049	0.0086834	0.19752	0.093626	Curated_gene_sets:biocarta_eicosanoid_pathway
GO_mf:go_insulin_like_growth...1	SET	29	0.21999	0.0086157	0.16702	0.093901	GO_mf:go_insulin_like_growth_factor_binding
GO_cc:go_postsynaptic_actin_...	SET	5	0.54347	0.0088438	0.41268	0.093938	GO_cc:go_postsynaptic_actin_cytoskeleton
Curated_gene_sets:reactome_d...31	SET	57	0.1486	0.0081531	0.11285	0.093963	Curated_gene_sets:reactome_degradation_of_axin
GO_bp:go_cytokinesis	SET	161	0.082568	0.0075927	0.062711	0.093988	GO_bp:go_cytokinesis
Curated_gene_sets:reactome_t...25	SET	80	0.12498	0.0081191	0.09496	0.094067	Curated_gene_sets:reactome_the_role_of_gtse1_in_g2_m_progression_after_g2_checkpoint
GO_bp:go_negative_regulation...445	SET	26	0.20796	0.0077126	0.15814	0.09426	GO_bp:go_negative_regulation_of_muscle_hypertrophy
GO_cc:go_integral_component_...1	SET	5	0.47245	0.0076881	0.35929	0.094272	GO_cc:go_integral_component_of_cytoplasmic_side_of_endoplasmic_reticulum_membrane
Curated_gene_sets:biocarta_d...4	SET	5	0.50143	0.0081596	0.38149	0.094366	Curated_gene_sets:biocarta_dicer_pathway
GO_cc:go_organellar_small_ri...	SET	29	0.20526	0.0080391	0.15617	0.094377	GO_cc:go_organellar_small_ribosomal_subunit
GO_bp:go_glucose_import	SET	63	0.14149	0.0081601	0.10771	0.094498	GO_bp:go_glucose_import
GO_bp:go_positive_regulation...384	SET	20	0.23048	0.007498	0.17565	0.094743	GO_bp:go_positive_regulation_of_interferon_alpha_production
GO_bp:go_collagen_metabolic_...	SET	15	0.28189	0.0079431	0.2149	0.094812	GO_bp:go_collagen_metabolic_process
GO_bp:go_bleb_assembly	SET	11	0.3778	0.0091172	0.28807	0.094858	GO_bp:go_bleb_assembly
GO_bp:go_vascular_endothelia...1	SET	17	0.23927	0.0071771	0.18247	0.094894	GO_bp:go_vascular_endothelial_cell_proliferation
Curated_gene_sets:ding_lung_...2	SET	100	0.11502	0.0083493	0.087731	0.094929	Curated_gene_sets:ding_lung_cancer_expression_by_copy_number
GO_cc:go_histone_pre_mrna_3_...	SET	6	0.36642	0.0065315	0.27951	0.094953	GO_cc:go_histone_pre_mrna_3_end_processing_complex
Curated_gene_sets:conrad_ger...	SET	9	0.36495	0.0079667	0.27841	0.094968	Curated_gene_sets:conrad_germline_stem_cell
GO_cc:go_spindle_microtubule	SET	51	0.15346	0.0079655	0.11708	0.094985	GO_cc:go_spindle_microtubule
Curated_gene_sets:holleman_d...2	SET	6	0.39769	0.0070891	0.30343	0.094998	Curated_gene_sets:holleman_daunorubicin_all_up
Curated_gene_sets:tonks_targ...9	SET	42	0.17001	0.0080104	0.12973	0.095013	Curated_gene_sets:tonks_targets_of_runx1_runx1t1_fusion_sustainded_in_erythrocyte_up
GO_bp:go_positive_regulation...630	SET	19	0.26328	0.0083486	0.20091	0.095031	GO_bp:go_positive_regulation_of_phosphoprotein_phosphatase_activity
GO_bp:go_secretory_granule_o...	SET	33	0.20356	0.0085035	0.15539	0.095114	GO_bp:go_secretory_granule_organization
GO_bp:go_negative_regulation...71	SET	16	0.25184	0.0073288	0.19265	0.095575	GO_bp:go_negative_regulation_of_calcium_ion_transport_into_cytosol
GO_bp:go_negative_regulation...704	SET	41	0.15237	0.0070935	0.11656	0.095576	GO_bp:go_negative_regulation_of_type_i_interferon_production
Curated_gene_sets:pastural_r...1	SET	5	0.51292	0.0083466	0.39243	0.095607	Curated_gene_sets:pastural_riz1_targets_dn
Curated_gene_sets:xu_respons...4	SET	13	0.31449	0.0082502	0.24065	0.095643	Curated_gene_sets:xu_response_to_tretinoin_up
GO_bp:go_regulation_of_dna_t...2	SET	117	0.099877	0.0078387	0.076427	0.095645	GO_bp:go_regulation_of_dna_templated_transcription_in_response_to_stress
GO_bp:go_midbrain_development	SET	86	0.1136	0.0076501	0.08695	0.095703	GO_bp:go_midbrain_development
GO_bp:go_surfactant_homeosta...	SET	11	0.37496	0.0090488	0.28717	0.095832	GO_bp:go_surfactant_homeostasis
Curated_gene_sets:sana_respo...2	SET	73	0.12241	0.0075976	0.093772	0.095885	Curated_gene_sets:sana_response_to_ifng_up
GO_bp:go_negative_regulation...208	SET	6	0.38478	0.006859	0.29488	0.095977	GO_bp:go_negative_regulation_of_double_strand_break_repair_via_nonhomologous_end_joining
GO_mf:go_telethonin_binding	SET	7	0.40647	0.0078259	0.31185	0.096226	GO_mf:go_telethonin_binding
GO_cc:go_cis_golgi_network_m...	SET	5	0.50217	0.0081717	0.38536	0.096275	GO_cc:go_cis_golgi_network_membrane
GO_mf:go_phospholipase_d_act...	SET	6	0.46585	0.008304	0.35751	0.096291	GO_mf:go_phospholipase_d_activity
Curated_gene_sets:chiang_liv...1	SET	159	0.091272	0.0083413	0.070066	0.096357	Curated_gene_sets:chiang_liver_cancer_subclass_ctnnb1_dn
Curated_gene_sets:gaussmann_...11	SET	32	0.2045	0.0084125	0.15705	0.096451	Curated_gene_sets:gaussmann_mll_af4_fusion_targets_f_dn
GO_bp:go_establishment_of_ce...1	SET	126	0.096324	0.0078433	0.073978	0.096455	GO_bp:go_establishment_of_cell_polarity
Curated_gene_sets:biocarta_e...22	SET	18	0.26204	0.0080879	0.20134	0.096554	Curated_gene_sets:biocarta_ets_pathway
GO_bp:go_response_to_folic_a...	SET	10	0.39273	0.0090367	0.3018	0.096586	GO_bp:go_response_to_folic_acid
GO_bp:go_positive_regulation...326	SET	10	0.41202	0.0094806	0.31681	0.096718	GO_bp:go_positive_regulation_of_gonad_development
GO_mf:go_phosphatidylinosito...19	SET	18	0.24906	0.0076871	0.19156	0.096785	GO_mf:go_phosphatidylinositol_bisphosphate_phosphatase_activity
GO_bp:go_dopaminergic_neuron...2	SET	35	0.18572	0.0079896	0.14285	0.096792	GO_bp:go_dopaminergic_neuron_differentiation
Curated_gene_sets:kyng_envir...1	SET	17	0.25434	0.0076293	0.19566	0.096825	Curated_gene_sets:kyng_environmental_stress_response_dn
GO_bp:go_negative_regulation...401	SET	5	0.55824	0.0090842	0.42967	0.096938	GO_bp:go_negative_regulation_of_mast_cell_degranulation
Curated_gene_sets:iizuka_liv...6	SET	16	0.24604	0.0071601	0.1895	0.097094	Curated_gene_sets:iizuka_liver_cancer_progression_l0_l1_dn
Curated_gene_sets:pid_arf6_t...	SET	48	0.17305	0.0087153	0.13331	0.097126	Curated_gene_sets:pid_arf6_trafficking_pathway
GO_bp:go_vasculogenesis_invo...	SET	4	0.65505	0.0095344	0.50484	0.09723	GO_bp:go_vasculogenesis_involved_in_coronary_vascular_morphogenesis
GO_bp:go_long_chain_fatty_ac...2	SET	5	0.50833	0.0082719	0.39176	0.097233	GO_bp:go_long_chain_fatty_acid_catabolic_process
Curated_gene_sets:zirn_treti...4	SET	23	0.25622	0.0089382	0.19763	0.097418	Curated_gene_sets:zirn_tretinoin_response_wt1_up
GO_bp:go_positive_regulation...585	SET	47	0.17386	0.0086646	0.13419	0.097554	GO_bp:go_positive_regulation_of_notch_signaling_pathway
Curated_gene_sets:reactome_a...43	SET	5	0.40067	0.0065199	0.30928	0.09759	Curated_gene_sets:reactome_activation_of_ras_in_b_cells
GO_bp:go_regulation_of_cellu...10	SET	23	0.24606	0.0085837	0.19	0.097656	GO_bp:go_regulation_of_cellular_extravasation
Curated_gene_sets:perez_tp53...2	SET	1108	0.033411	0.0078533	0.025806	0.097727	Curated_gene_sets:perez_tp53_targets
GO_bp:go_protein_targeting_t...4	SET	32	0.18353	0.0075498	0.14177	0.09775	GO_bp:go_protein_targeting_to_vacuole
Curated_gene_sets:kegg_pancr...	SET	67	0.13125	0.0078052	0.1014	0.097773	Curated_gene_sets:kegg_pancreatic_cancer
GO_bp:go_maintenance_of_gast...	SET	20	0.26397	0.0085875	0.20421	0.098082	GO_bp:go_maintenance_of_gastrointestinal_epithelium
Curated_gene_sets:biocarta_t...7	SET	6	0.34219	0.0060997	0.26476	0.098106	Curated_gene_sets:biocarta_terc_pathway
Curated_gene_sets:dazard_res...1	SET	295	0.066515	0.0082498	0.05147	0.098136	Curated_gene_sets:dazard_response_to_uv_nhek_dn
Curated_gene_sets:xu_hgf_sig...3	SET	23	0.22705	0.0079207	0.17575	0.098207	Curated_gene_sets:xu_hgf_signaling_not_via_akt1_6hr
GO_cc:go_protein_phosphatase...2	SET	18	0.25212	0.0077817	0.19518	0.098235	GO_cc:go_protein_phosphatase_type_2a_complex
GO_mf:go_phosphatidylcholine...1	SET	6	0.40139	0.007155	0.31083	0.0983	GO_mf:go_phosphatidylcholine_sterol_o_acyltransferase_activator_activity
Curated_gene_sets:reactome_p...27	SET	101	0.12131	0.0088493	0.094113	0.098719	Curated_gene_sets:reactome_phase_i_functionalization_of_compounds
GO_bp:go_regulation_of_cell_...4	SET	5	0.5261	0.0085611	0.40829	0.09879	GO_bp:go_regulation_of_cell_adhesion_molecule_production
Curated_gene_sets:biocarta_c...16	SET	10	0.34661	0.0079756	0.26904	0.098821	Curated_gene_sets:biocarta_cell2cell_pathway
GO_bp:go_regulation_of_estab...1	SET	106	0.10497	0.0078441	0.081496	0.098868	GO_bp:go_regulation_of_establishment_of_planar_polarity
Curated_gene_sets:reactome_t...4	SET	41	0.15858	0.0073825	0.12319	0.099005	Curated_gene_sets:reactome_tbc_rabgaps
Curated_gene_sets:yih_respon...3	SET	28	0.20586	0.0079225	0.15993	0.099028	Curated_gene_sets:yih_response_to_arsenite_c3
Curated_gene_sets:greenbaum_...1	SET	18	0.26618	0.0082155	0.2068	0.09903	Curated_gene_sets:greenbaum_e2a_targets_dn
Curated_gene_sets:mizushima_...	SET	21	0.23367	0.0077893	0.1816	0.099107	Curated_gene_sets:mizushima_autophagosome_formation
GO_cc:go_transcription_facto...7	SET	6	0.56208	0.010019	0.43692	0.099151	GO_cc:go_transcription_factor_tfiiib_complex
GO_mf:go_g_quadruplex_dna_bi...	SET	9	0.44358	0.0096833	0.34485	0.099177	GO_mf:go_g_quadruplex_dna_binding
GO_bp:go_tissue_morphogenesis	SET	633	0.045484	0.0081883	0.035376	0.099276	GO_bp:go_tissue_morphogenesis
GO_bp:go_polyol_transport	SET	12	0.35546	0.0089593	0.27653	0.09933	GO_bp:go_polyol_transport
GO_bp:go_defense_response_to...3	SET	70	0.13591	0.0082607	0.10576	0.099392	GO_bp:go_defense_response_to_gram_negative_bacterium
Curated_gene_sets:maloney_re...1	SET	74	0.12355	0.0077202	0.096184	0.099494	Curated_gene_sets:maloney_response_to_17aag_dn
GO_bp:go_anaphase_promoting_...	SET	82	0.11397	0.0074952	0.088735	0.099514	GO_bp:go_anaphase_promoting_complex_dependent_catabolic_process
GO_bp:go_translational_termi...	SET	103	0.096317	0.0070952	0.075036	0.099649	GO_bp:go_translational_termination
Curated_gene_sets:dacosta_uv...4	SET	84	0.12903	0.0085882	0.10067	0.099971	Curated_gene_sets:dacosta_uv_response_via_ercc3_ttd_dn
Curated_gene_sets:hoffmann_s...1	SET	35	0.18143	0.0078051	0.14155	0.099978	Curated_gene_sets:hoffmann_small_pre_bii_to_immature_b_lymphocyte_dn
Curated_gene_sets:reactome_m...8	SET	286	0.065575	0.0080101	0.051166	0.099998	Curated_gene_sets:reactome_mapk_family_signaling_cascades
Curated_gene_sets:zhan_multi...8	SET	45	0.171	0.0083392	0.13343	0.1	Curated_gene_sets:zhan_multiple_myeloma_cd2_up
GO_bp:go_muscle_cell_fate_co...	SET	17	0.28799	0.0086385	0.2248	0.10009	GO_bp:go_muscle_cell_fate_commitment
Curated_gene_sets:pid_fancon...	SET	45	0.14583	0.0071117	0.11392	0.10026	Curated_gene_sets:pid_fanconi_pathway
GO_bp:go_negative_regulation...229	SET	13	0.25626	0.0067227	0.20019	0.10026	GO_bp:go_negative_regulation_of_erad_pathway
GO_bp:go_response_to_parathy...	SET	9	0.36597	0.0079891	0.2859	0.10027	GO_bp:go_response_to_parathyroid_hormone
Curated_gene_sets:reactome_g...22	SET	52	0.16033	0.0084035	0.12533	0.10041	Curated_gene_sets:reactome_gaba_receptor_activation
GO_bp:go_putrescine_biosynth...	SET	5	0.43108	0.0070148	0.33706	0.10047	GO_bp:go_putrescine_biosynthetic_process
GO_cc:go_septin_cytoskeleton	SET	15	0.26121	0.0073604	0.20425	0.10047	GO_cc:go_septin_cytoskeleton
Curated_gene_sets:quintens_e...	SET	78	0.12023	0.0077125	0.094016	0.10049	Curated_gene_sets:quintens_embryonic_brain_response_to_ir
GO_bp:go_regulation_of_type_...4	SET	30	0.17487	0.0069658	0.13675	0.1005	GO_bp:go_regulation_of_type_i_interferon_mediated_signaling_pathway
Curated_gene_sets:biocarta_d...5	SET	10	0.37791	0.0086958	0.29569	0.10062	Curated_gene_sets:biocarta_dnafragment_pathway
GO_bp:go_positive_regulation...201	SET	10	0.32665	0.0075163	0.25558	0.10062	GO_bp:go_positive_regulation_of_cytoplasmic_translation
GO_cc:go_myelin_sheath	SET	49	0.15843	0.0080614	0.12396	0.10063	GO_cc:go_myelin_sheath
GO_bp:go_negative_regulation...72	SET	28	0.19249	0.0074078	0.15064	0.10067	GO_bp:go_negative_regulation_of_calcium_mediated_signaling
Curated_gene_sets:lui_thyroi...7	SET	45	0.1615	0.0078759	0.12642	0.10071	Curated_gene_sets:lui_thyroid_cancer_pax8_pparg_up
Curated_gene_sets:naba_basem...	SET	38	0.20082	0.0090011	0.15719	0.10071	Curated_gene_sets:naba_basement_membranes
Curated_gene_sets:reactome_m...80	SET	6	0.50074	0.0089259	0.39201	0.10075	Curated_gene_sets:reactome_molybdenum_cofactor_biosynthesis
Curated_gene_sets:krige_resp...4	SET	855	0.03717	0.0077295	0.029119	0.1009	Curated_gene_sets:krige_response_to_tosedostat_6hr_up
GO_bp:go_rab_protein_signal_...	SET	64	0.12875	0.0074842	0.10092	0.10102	GO_bp:go_rab_protein_signal_transduction
GO_bp:go_zinc_ion_transport	SET	27	0.19273	0.0072837	0.15113	0.10111	GO_bp:go_zinc_ion_transport
Curated_gene_sets:kegg_perox...	SET	75	0.11393	0.0071672	0.08937	0.10119	Curated_gene_sets:kegg_peroxisome
GO_bp:go_metanephric_nephron...2	SET	23	0.2305	0.0080409	0.18082	0.1012	GO_bp:go_metanephric_nephron_epithelium_development
GO_bp:go_depyrimidination	SET	8	0.35745	0.0073571	0.28048	0.10126	GO_bp:go_depyrimidination
GO_bp:go_platelet_derived_gr...1	SET	6	0.41376	0.0073755	0.32484	0.10139	GO_bp:go_platelet_derived_growth_factor_receptor_alpha_signaling_pathway
GO_bp:go_protein_k11_linked_...1	SET	9	0.29243	0.0063837	0.22963	0.10143	GO_bp:go_protein_k11_linked_deubiquitination
GO_bp:go_regulation_of_long_...3	SET	13	0.35605	0.0093405	0.2798	0.10161	GO_bp:go_regulation_of_long_term_synaptic_depression
GO_bp:go_response_to_zinc_ion	SET	51	0.15879	0.0082423	0.12483	0.10168	GO_bp:go_response_to_zinc_ion
GO_bp:go_exocyst_localization	SET	9	0.36945	0.008065	0.29047	0.10171	GO_bp:go_exocyst_localization
GO_bp:go_regulation_of_fibro...2	SET	28	0.19748	0.0075999	0.15529	0.10175	GO_bp:go_regulation_of_fibroblast_migration
GO_bp:go_cardiac_muscle_tiss...1	SET	202	0.076641	0.0078856	0.060293	0.10185	GO_bp:go_cardiac_muscle_tissue_development
GO_cc:go_midbody	SET	169	0.078709	0.0074139	0.061928	0.10188	GO_cc:go_midbody
GO_bp:go_transdifferentiation	SET	8	0.44519	0.0091629	0.35035	0.10193	GO_bp:go_transdifferentiation
GO_cc:go_swr1_complex	SET	11	0.28696	0.006925	0.22586	0.10196	GO_cc:go_swr1_complex
Curated_gene_sets:hummerich_...2	SET	13	0.26518	0.0069566	0.20872	0.10197	Curated_gene_sets:hummerich_benign_skin_tumor_up
GO_bp:go_response_to_growth_...2	SET	35	0.18951	0.0081527	0.14923	0.10206	GO_bp:go_response_to_growth_hormone
GO_bp:go_energy_coupled_prot...2	SET	23	0.18425	0.0064276	0.14513	0.10213	GO_bp:go_energy_coupled_proton_transport_down_electrochemical_gradient
GO_bp:go_regulation_of_perk_...	SET	10	0.32492	0.0074764	0.25606	0.10224	GO_bp:go_regulation_of_perk_mediated_unfolded_protein_response
GO_bp:go_neuron_projection_g...	SET	263	0.07032	0.0082422	0.055455	0.1024	GO_bp:go_neuron_projection_guidance
GO_mf:go_aspartic_endopeptid...	SET	6	0.4405	0.007852	0.34738	0.1024	GO_mf:go_aspartic_endopeptidase_activity_intramembrane_cleaving
GO_bp:go_response_to_cgmp	SET	7	0.42832	0.0082466	0.33788	0.10247	GO_bp:go_response_to_cgmp
GO_cc:go_nuclear_inner_membr...	SET	53	0.13266	0.0070195	0.10465	0.10248	GO_cc:go_nuclear_inner_membrane
GO_bp:go_ventricular_septum_...2	SET	41	0.18308	0.0085229	0.14455	0.10267	GO_bp:go_ventricular_septum_morphogenesis
GO_bp:go_negative_regulation...308	SET	135	0.090322	0.0076109	0.071314	0.10267	GO_bp:go_negative_regulation_of_immune_response
GO_mf:go_1_alkyl_2_acetylgly...	SET	5	0.33413	0.0054373	0.26382	0.10267	GO_mf:go_1_alkyl_2_acetylglycerophosphocholine_esterase_activity
GO_bp:go_positive_regulation...117	SET	90	0.10084	0.0069464	0.07965	0.10275	GO_bp:go_positive_regulation_of_cell_cycle_phase_transition
Curated_gene_sets:reactome_t...3	SET	12	0.3545	0.0089352	0.28018	0.10289	Curated_gene_sets:reactome_tandem_pore_domain_potassium_channels
GO_bp:go_amino_acid_betaine_...1	SET	6	0.37704	0.0067208	0.298	0.1029	GO_bp:go_amino_acid_betaine_biosynthetic_process
GO_bp:go_cellular_response_t...49	SET	8	0.37467	0.0077115	0.29616	0.10292	GO_bp:go_cellular_response_to_histamine
Curated_gene_sets:alonso_met...1	SET	24	0.21399	0.0076253	0.16919	0.10298	Curated_gene_sets:alonso_metastasis_dn
Curated_gene_sets:sweet_lung...1	SET	398	0.057124	0.0082067	0.045191	0.10311	Curated_gene_sets:sweet_lung_cancer_kras_dn
GO_bp:go_lipid_hydroxylation	SET	6	0.48725	0.0086854	0.3855	0.10313	GO_bp:go_lipid_hydroxylation
Curated_gene_sets:vanloo_sp3...1	SET	85	0.10537	0.0070547	0.083381	0.10318	Curated_gene_sets:vanloo_sp3_targets_dn
GO_cc:go_9plus2_motile_cilium	SET	92	0.10679	0.0074372	0.084513	0.10319	GO_cc:go_9plus2_motile_cilium
GO_bp:go_intestine_smooth_mu...	SET	7	0.4225	0.0081344	0.33443	0.10324	GO_bp:go_intestine_smooth_muscle_contraction
GO_bp:go_cellular_response_t...105	SET	7	0.38391	0.0073915	0.30411	0.10341	GO_bp:go_cellular_response_to_salt
Curated_gene_sets:matzuk_cen...	SET	28	0.18796	0.0072336	0.14893	0.10348	Curated_gene_sets:matzuk_central_for_female_fertility
GO_bp:go_renal_system_vascul...1	SET	24	0.24728	0.0088117	0.19595	0.10348	GO_bp:go_renal_system_vasculature_development
Curated_gene_sets:ambrosini_...	SET	104	0.10341	0.0076543	0.081942	0.10349	Curated_gene_sets:ambrosini_flavopiridol_treatment_tp53
Curated_gene_sets:ongusaha_t...	SET	32	0.18581	0.0076437	0.14727	0.10353	Curated_gene_sets:ongusaha_tp53_targets
GO_bp:go_cardiac_neural_cres...1	SET	9	0.42065	0.0091827	0.33347	0.10359	GO_bp:go_cardiac_neural_crest_cell_development_involved_in_outflow_tract_morphogenesis
GO_bp:go_eosinophil_chemotax...	SET	20	0.24504	0.0079718	0.19454	0.10391	GO_bp:go_eosinophil_chemotaxis
Curated_gene_sets:bystrykh_h...2	SET	149	0.086402	0.0076459	0.068612	0.10397	Curated_gene_sets:bystrykh_hematopoiesis_stem_cell_and_brain_qtl_trans
GO_bp:go_type_i_interferon_p...	SET	117	0.091154	0.0071541	0.072472	0.10425	GO_bp:go_type_i_interferon_production
GO_bp:go_urogenital_system_d...	SET	319	0.063132	0.0081372	0.050211	0.10432	GO_bp:go_urogenital_system_development
Curated_gene_sets:reactome_s...29	SET	32	0.18752	0.0077142	0.14916	0.10435	Curated_gene_sets:reactome_signal_amplification
GO_bp:go_positive_regulation...617	SET	27	0.21625	0.0081728	0.17204	0.10439	GO_bp:go_positive_regulation_of_peptidyl_threonine_phosphorylation
Curated_gene_sets:reactome_m...19	SET	30	0.21384	0.0085179	0.17017	0.10445	Curated_gene_sets:reactome_met_activates_ptk2_signaling
GO_bp:go_cell_proliferation_...5	SET	18	0.25092	0.0077444	0.19973	0.10451	GO_bp:go_cell_proliferation_involved_in_heart_morphogenesis
GO_bp:go_positive_regulation...602	SET	9	0.33955	0.0074124	0.27033	0.10455	GO_bp:go_positive_regulation_of_osteoblast_proliferation
GO_bp:go_cardiac_muscle_cell...5	SET	111	0.097982	0.0074914	0.078014	0.10457	GO_bp:go_cardiac_muscle_cell_differentiation
GO_bp:go_glucan_catabolic_pr...	SET	21	0.22756	0.0075856	0.18121	0.10461	GO_bp:go_glucan_catabolic_process
GO_bp:go_epithelial_to_mesen...1	SET	129	0.093471	0.0077005	0.07446	0.10469	GO_bp:go_epithelial_to_mesenchymal_transition
Curated_gene_sets:reactome_o...11	SET	73	0.11788	0.0073166	0.093945	0.10478	Curated_gene_sets:reactome_orc1_removal_from_chromatin
Curated_gene_sets:krige_resp...3	SET	886	0.033799	0.0071486	0.026935	0.10478	Curated_gene_sets:krige_response_to_tosedostat_6hr_dn
GO_bp:go_protein_localizatio...33	SET	11	0.2839	0.0068511	0.2263	0.10484	GO_bp:go_protein_localization_to_nucleoplasm
Curated_gene_sets:le_neurona...2	SET	17	0.25327	0.0075971	0.20191	0.10486	Curated_gene_sets:le_neuronal_differentiation_up
GO_bp:go_establishment_of_si...	SET	7	0.38743	0.0074593	0.30893	0.10491	GO_bp:go_establishment_of_sister_chromatid_cohesion
GO_bp:go_pyrimidine_containi...3	SET	22	0.23178	0.0079081	0.18484	0.10493	GO_bp:go_pyrimidine_containing_compound_metabolic_process
GO_cc:go_heterotrimeric_g_pr...	SET	29	0.20107	0.0078748	0.16036	0.10496	GO_cc:go_heterotrimeric_g_protein_complex
GO_mf:go_dynein_intermediate...	SET	29	0.20556	0.0080508	0.16399	0.10501	GO_mf:go_dynein_intermediate_chain_binding
GO_bp:go_protein_localizatio...8	SET	79	0.10743	0.0069354	0.085705	0.10502	GO_bp:go_protein_localization_to_chromosome
Curated_gene_sets:winter_hyp...1	SET	47	0.15067	0.007509	0.12036	0.10532	Curated_gene_sets:winter_hypoxia_dn
GO_bp:go_metanephric_nephron...1	SET	39	0.18459	0.0083817	0.14745	0.10532	GO_bp:go_metanephric_nephron_development
Curated_gene_sets:wang_barre...2	SET	25	0.21109	0.0076767	0.16869	0.10541	Curated_gene_sets:wang_barretts_esophagus_and_esophagus_cancer_up
Curated_gene_sets:ikeda_mir1...1	SET	6	0.50148	0.0089392	0.40128	0.10571	Curated_gene_sets:ikeda_mir133_targets_dn
GO_mf:go_guanyl_nucleotide_b...	SET	364	0.054586	0.0075065	0.043741	0.10604	GO_mf:go_guanyl_nucleotide_binding
Curated_gene_sets:reactome_s...11	SET	20	0.24709	0.0080386	0.19806	0.1061	Curated_gene_sets:reactome_sema4d_induced_cell_migration_and_growth_cone_collapse
GO_bp:go_regulation_of_smoot...4	SET	76	0.11938	0.0075595	0.095713	0.10616	GO_bp:go_regulation_of_smoothened_signaling_pathway
GO_bp:go_protein_localizatio...30	SET	12	0.31908	0.0080424	0.25589	0.10622	GO_bp:go_protein_localization_to_non_motile_cilium
Curated_gene_sets:kegg_argin...	SET	48	0.15318	0.0077142	0.12284	0.10623	Curated_gene_sets:kegg_arginine_and_proline_metabolism
GO_bp:go_positive_regulation...531	SET	33	0.18344	0.007663	0.14714	0.10627	GO_bp:go_positive_regulation_of_multicellular_organism_growth
Curated_gene_sets:reactome_o...12	SET	7	0.48368	0.0093125	0.388	0.10628	Curated_gene_sets:reactome_orexin_and_neuropeptides_ff_and_qrfp_bind_to_their_respective_receptors
GO_bp:go_selenium_compound_m...	SET	6	0.47003	0.0083785	0.37706	0.10629	GO_bp:go_selenium_compound_metabolic_process
Curated_gene_sets:wu_hbx_tar...1	SET	22	0.22534	0.0076882	0.18081	0.10634	Curated_gene_sets:wu_hbx_targets_1_dn
Curated_gene_sets:der_ifn_ga...1	SET	9	0.32829	0.0071665	0.26347	0.10639	Curated_gene_sets:der_ifn_gamma_response_dn
GO_mf:go_adenylate_cyclase_b...	SET	13	0.27777	0.0072869	0.22302	0.10648	GO_mf:go_adenylate_cyclase_binding
GO_cc:go_myelin_sheath_adaxo...	SET	6	0.42957	0.0076572	0.34523	0.10671	GO_cc:go_myelin_sheath_adaxonal_region
GO_bp:go_leukocyte_aggregati...	SET	11	0.3548	0.0085623	0.28517	0.10673	GO_bp:go_leukocyte_aggregation
GO_bp:go_organelle_transport...	SET	77	0.11198	0.0071374	0.090014	0.10675	GO_bp:go_organelle_transport_along_microtubule
GO_bp:go_protein_localizatio...24	SET	36	0.17292	0.0075444	0.13905	0.10683	GO_bp:go_protein_localization_to_lysosome
GO_mf:go_atp_dependent_prote...	SET	8	0.33756	0.0069476	0.2716	0.10697	GO_mf:go_atp_dependent_protein_binding
GO_bp:go_positive_regulation...50	SET	11	0.29436	0.0071037	0.23698	0.1071	GO_bp:go_positive_regulation_of_autophagosome_assembly
GO_bp:go_cellular_response_t...28	SET	12	0.30174	0.0076054	0.24297	0.10714	GO_bp:go_cellular_response_to_electrical_stimulus
Curated_gene_sets:zhu_cmv_al...2	SET	106	0.095082	0.0071049	0.076639	0.10738	Curated_gene_sets:zhu_cmv_all_up
GO_bp:go_establishment_of_ce...2	SET	7	0.42589	0.0081998	0.34335	0.10742	GO_bp:go_establishment_of_centrosome_localization
GO_bp:go_positive_regulation...513	SET	9	0.34063	0.0074359	0.27465	0.10746	GO_bp:go_positive_regulation_of_mitophagy
GO_bp:go_cytolysis	SET	40	0.16533	0.0076024	0.13337	0.10757	GO_bp:go_cytolysis
GO_mf:go_oxidoreductase_acti...4	SET	9	0.39183	0.0085537	0.31613	0.10759	GO_mf:go_oxidoreductase_activity_acting_on_a_sulfur_group_of_donors_disulfide_as_acceptor
Curated_gene_sets:kegg_prost...	SET	86	0.11084	0.0074643	0.089426	0.1076	Curated_gene_sets:kegg_prostate_cancer
GO_bp:go_negative_regulation...360	SET	5	0.54617	0.0088877	0.44078	0.10766	GO_bp:go_negative_regulation_of_leukocyte_adhesion_to_vascular_endothelial_cell
GO_bp:go_protein_localizatio...9	SET	22	0.20445	0.0069757	0.16515	0.10786	GO_bp:go_protein_localization_to_chromosome_centromeric_region
GO_bp:go_protein_insertion_i...3	SET	11	0.26306	0.0063484	0.2125	0.10788	GO_bp:go_protein_insertion_into_mitochondrial_inner_membrane
Curated_gene_sets:zhang_adip...	SET	14	0.25539	0.0069524	0.20634	0.10792	Curated_gene_sets:zhang_adipogenesis_by_bmp7
Curated_gene_sets:kaposi_liv...1	SET	5	0.56108	0.0091303	0.45338	0.10795	Curated_gene_sets:kaposi_liver_cancer_met_dn
Curated_gene_sets:reactome_t...70	SET	20	0.18526	0.0060271	0.14971	0.10796	Curated_gene_sets:reactome_transcription_of_e2f_targets_under_negative_control_by_dream_complex
GO_bp:go_maturation_of_lsu_r...2	SET	13	0.24171	0.0063408	0.19532	0.10796	GO_bp:go_maturation_of_lsu_rrna_from_tricistronic_rrna_transcript_ssu_rrna_5_8s_rrna_lsu_rrna_
GO_bp:go_roof_of_mouth_devel...	SET	88	0.12009	0.0081802	0.097102	0.1081	GO_bp:go_roof_of_mouth_development
Curated_gene_sets:schaeffer_...14	SET	8	0.36309	0.0074731	0.29396	0.1084	Curated_gene_sets:schaeffer_prostate_development_and_cancer_box5_dn
Curated_gene_sets:kegg_pento...1	SET	27	0.26965	0.010191	0.21841	0.1085	Curated_gene_sets:kegg_pentose_and_glucuronate_interconversions
GO_cc:go_vacuolar_membrane	SET	388	0.052364	0.0074297	0.042432	0.1086	GO_cc:go_vacuolar_membrane
GO_mf:go_transporter_activity	SET	1178	0.031559	0.0076338	0.025579	0.10865	GO_mf:go_transporter_activity
GO_bp:go_natural_killer_cell...9	SET	10	0.3371	0.0077568	0.27355	0.10892	GO_bp:go_natural_killer_cell_proliferation
GO_bp:go_cell_substrate_junc...	SET	93	0.1085	0.0075966	0.088158	0.10922	GO_bp:go_cell_substrate_junction_assembly
GO_bp:go_choline_transport	SET	6	0.42903	0.0076477	0.34872	0.1093	GO_bp:go_choline_transport
Curated_gene_sets:reactome_d...76	SET	85	0.10532	0.0070511	0.085654	0.10944	Curated_gene_sets:reactome_dna_replication_pre_initiation
Curated_gene_sets:kim_germin...2	SET	60	0.14336	0.0080695	0.11668	0.10961	Curated_gene_sets:kim_germinal_center_t_helper_up
GO_bp:go_positive_regulation...137	SET	8	0.38512	0.0079264	0.31348	0.10963	GO_bp:go_positive_regulation_of_cell_proliferation_involved_in_kidney_development
GO_bp:go_positive_regulation...820	SET	20	0.21773	0.0070833	0.17727	0.10969	GO_bp:go_positive_regulation_of_transcription_by_rna_polymerase_i
Curated_gene_sets:li_wilms_t...2	SET	5	0.52737	0.0085818	0.42942	0.10971	Curated_gene_sets:li_wilms_tumor_anaplastic_dn
GO_bp:go_locomotor_rhythm	SET	13	0.31531	0.0082716	0.25686	0.10982	GO_bp:go_locomotor_rhythm
GO_bp:go_regulation_of_rna_b...	SET	11	0.25354	0.0061186	0.20655	0.10982	GO_bp:go_regulation_of_rna_binding
GO_bp:go_extrinsic_apoptotic...2	SET	79	0.11445	0.0073885	0.09324	0.10983	GO_bp:go_extrinsic_apoptotic_signaling_pathway_via_death_domain_receptors
Curated_gene_sets:amit_serum...2	SET	17	0.25526	0.0076568	0.20816	0.11005	Curated_gene_sets:amit_serum_response_20_mcf10a
Curated_gene_sets:schlosser_...4	SET	157	0.080614	0.0073212	0.065745	0.11008	Curated_gene_sets:schlosser_myc_targets_repressed_by_serum
Curated_gene_sets:wamunyokol...4	SET	263	0.061515	0.0072102	0.050175	0.11011	Curated_gene_sets:wamunyokoli_ovarian_cancer_lmp_up
GO_bp:go_changes_to_dna_meth...	SET	8	0.38278	0.0078783	0.31228	0.11015	GO_bp:go_changes_to_dna_methylation_involved_in_embryo_development
Curated_gene_sets:kegg_valin...1	SET	10	0.25559	0.0058811	0.20853	0.11017	Curated_gene_sets:kegg_valine_leucine_and_isoleucine_biosynthesis
GO_mf:go_naadp_sensitive_cal...	SET	5	0.47699	0.0077619	0.38921	0.1102	GO_mf:go_naadp_sensitive_calcium_release_channel_activity
Curated_gene_sets:maclachlan...2	SET	19	0.2196	0.0069634	0.1792	0.11021	Curated_gene_sets:maclachlan_brca1_targets_up
Curated_gene_sets:berenjeno_...1	SET	48	0.16436	0.0082774	0.13415	0.11027	Curated_gene_sets:berenjeno_rock_signaling_not_via_rhoa_dn
Curated_gene_sets:setlur_pro...2	SET	67	0.12701	0.0075531	0.10371	0.11036	Curated_gene_sets:setlur_prostate_cancer_tmprss2_erg_fusion_up
Curated_gene_sets:hendricks_...2	SET	52	0.15488	0.0081179	0.12647	0.11037	Curated_gene_sets:hendricks_smarca4_targets_up
GO_bp:go_negative_regulation...170	SET	248	0.064623	0.0073582	0.052819	0.11059	GO_bp:go_negative_regulation_of_cytokine_production
Curated_gene_sets:reactome_r...104	SET	45	0.14205	0.0069271	0.11611	0.1106	Curated_gene_sets:reactome_rna_polymerase_i_transcription_initiation
GO_cc:go_deuterosome	SET	5	0.48564	0.0079027	0.39722	0.11075	GO_cc:go_deuterosome
GO_bp:go_chondrocyte_develop...2	SET	24	0.20402	0.0072699	0.16694	0.11085	GO_bp:go_chondrocyte_development_involved_in_endochondral_bone_morphogenesis
GO_bp:go_triglyceride_catabo...	SET	32	0.20695	0.0085135	0.16945	0.11099	GO_bp:go_triglyceride_catabolic_process
Curated_gene_sets:rutella_re...2	SET	319	0.059573	0.0076786	0.048779	0.111	Curated_gene_sets:rutella_response_to_csf2rb_and_il4_up
Curated_gene_sets:nikolsky_m...	SET	94	0.10417	0.0073324	0.085307	0.11103	Curated_gene_sets:nikolsky_mutated_and_amplified_in_breast_cancer
GO_bp:go_protein_quality_con...	SET	25	0.19093	0.0069435	0.15639	0.11108	GO_bp:go_protein_quality_control_for_misfolded_or_incompletely_synthesized_proteins
GO_bp:go_response_to_water	SET	15	0.2504	0.0070556	0.20531	0.11131	GO_bp:go_response_to_water
Curated_gene_sets:reactome_r...53	SET	70	0.1199	0.007288	0.098345	0.11139	Curated_gene_sets:reactome_regulation_of_pten_stability_and_activity
GO_bp:go_calcium_ion_import_...	SET	12	0.29321	0.0073904	0.24064	0.11153	GO_bp:go_calcium_ion_import_into_cytosol
Curated_gene_sets:reactome_c...111	SET	64	0.14839	0.0086257	0.12179	0.11154	Curated_gene_sets:reactome_cytochrome_p450_arranged_by_substrate_type
GO_bp:go_positive_regulation...469	SET	14	0.24463	0.0066596	0.20085	0.11163	GO_bp:go_positive_regulation_of_macrophage_chemotaxis
Curated_gene_sets:biocarta_f...6	SET	33	0.17921	0.0074864	0.14723	0.11177	Curated_gene_sets:biocarta_fmlp_pathway
GO_bp:go_endonucleolytic_cle...2	SET	8	0.34574	0.0071159	0.28417	0.11187	GO_bp:go_endonucleolytic_cleavage_in_its1_to_separate_ssu_rrna_from_5_8s_rrna_and_lsu_rrna_from_tricistronic_rrna_transcript_ssu_rrna_5_8s_rrna_lsu_rrna_
GO_bp:go_myoblast_proliferat...	SET	17	0.23538	0.0070604	0.19358	0.11202	GO_bp:go_myoblast_proliferation
GO_bp:go_cell_substrate_adhe...	SET	321	0.060124	0.0077734	0.049453	0.11204	GO_bp:go_cell_substrate_adhesion
Curated_gene_sets:reactome_m...12	SET	4	0.67793	0.0098673	0.55779	0.11212	Curated_gene_sets:reactome_mecp2_regulates_transcription_factors
GO_cc:go_kinesin_complex	SET	52	0.14141	0.0074118	0.11639	0.1122	GO_cc:go_kinesin_complex
GO_bp:go_developmental_growt...	SET	215	0.0734	0.0077886	0.060417	0.11221	GO_bp:go_developmental_growth_involved_in_morphogenesis
Curated_gene_sets:boyault_li...10	SET	51	0.13756	0.0071403	0.11324	0.11224	Curated_gene_sets:boyault_liver_cancer_subclass_g3_dn
GO_bp:go_regulation_of_morph...2	SET	169	0.080406	0.0075738	0.066197	0.11226	GO_bp:go_regulation_of_morphogenesis_of_an_epithelium
Curated_gene_sets:bystrykh_h...4	SET	9	0.28751	0.0062764	0.23676	0.11231	Curated_gene_sets:bystrykh_hematopoiesis_stem_cell_fli1
GO_bp:go_cohesin_loading	SET	5	0.42167	0.0068617	0.34728	0.11235	GO_bp:go_cohesin_loading
GO_bp:go_regulation_of_posts...4	SET	60	0.13612	0.0076618	0.11212	0.11239	GO_bp:go_regulation_of_postsynaptic_membrane_neurotransmitter_receptor_levels
Curated_gene_sets:reactome_m...35	SET	8	0.38176	0.0078574	0.31455	0.11245	Curated_gene_sets:reactome_metabolism_of_ingested_semet_sec_mesec_into_h2se
Curated_gene_sets:dacosta_uv...2	SET	69	0.11991	0.0072362	0.098851	0.11257	Curated_gene_sets:dacosta_uv_response_via_ercc3_common_up
GO_cc:go_organelle_subcompar...	SET	354	0.055009	0.007462	0.045348	0.11257	GO_cc:go_organelle_subcompartment
GO_cc:go_borc_complex	SET	8	0.32678	0.0067257	0.26948	0.11265	GO_cc:go_borc_complex
GO_bp:go_deoxyribonucleoside...1	SET	10	0.30842	0.0070967	0.25442	0.11272	GO_bp:go_deoxyribonucleoside_monophosphate_biosynthetic_process
GO_bp:go_loop_of_henle_devel...	SET	11	0.31666	0.0076418	0.26124	0.11273	GO_bp:go_loop_of_henle_development
GO_bp:go_regionalization	SET	330	0.061539	0.0080652	0.050768	0.11273	GO_bp:go_regionalization
Curated_gene_sets:reactome_s...121	SET	28	0.18081	0.0069584	0.1492	0.11279	Curated_gene_sets:reactome_sulfur_amino_acid_metabolism
GO_mf:go_transmembrane_recep...7	SET	12	0.31441	0.0079246	0.25944	0.11279	GO_mf:go_transmembrane_receptor_protein_tyrosine_kinase_adaptor_activity
Curated_gene_sets:liao_metas...	SET	498	0.045654	0.0073168	0.037689	0.11289	Curated_gene_sets:liao_metastasis
GO_bp:go_establishment_of_pr...10	SET	43	0.15202	0.0072473	0.12553	0.11295	GO_bp:go_establishment_of_protein_localization_to_vacuole
GO_bp:go_peripheral_nervous_...1	SET	5	0.47017	0.007651	0.38824	0.11295	GO_bp:go_peripheral_nervous_system_axon_regeneration
GO_bp:go_skeletal_muscle_tis...2	SET	34	0.18036	0.0076477	0.14896	0.11299	GO_bp:go_skeletal_muscle_tissue_regeneration
Curated_gene_sets:oswald_hem...1	SET	263	0.063582	0.0074524	0.052515	0.11301	Curated_gene_sets:oswald_hematopoietic_stem_cell_in_collagen_gel_dn
GO_bp:go_positive_regulation...836	SET	5	0.48314	0.0078619	0.39905	0.11301	GO_bp:go_positive_regulation_of_transforming_growth_factor_beta1_production
GO_mf:go_wnt_activated_recep...	SET	17	0.2616	0.0078471	0.21608	0.11302	GO_mf:go_wnt_activated_receptor_activity
Curated_gene_sets:reactome_t...59	SET	14	0.23059	0.0062774	0.19065	0.11325	Curated_gene_sets:reactome_traf3_dependent_irf_activation_pathway
Curated_gene_sets:reactome_r...66	SET	19	0.20434	0.0064795	0.16896	0.11327	Curated_gene_sets:reactome_regulation_of_tp53_activity_through_methylation
GO_bp:go_cardiac_septum_morp...	SET	72	0.13217	0.0081472	0.10931	0.11332	GO_bp:go_cardiac_septum_morphogenesis
GO_bp:go_male_genitalia_deve...	SET	20	0.26224	0.0085313	0.21705	0.11349	GO_bp:go_male_genitalia_development
GO_mf:go_hsp70_protein_bindi...	SET	41	0.14761	0.0068716	0.1223	0.11374	GO_mf:go_hsp70_protein_binding
Curated_gene_sets:reactome_g...46	SET	24	0.32771	0.011678	0.27157	0.11378	Curated_gene_sets:reactome_glucuronidation
GO_bp:go_positive_regulation...740	SET	8	0.4259	0.0087659	0.35296	0.11379	GO_bp:go_positive_regulation_of_skeletal_muscle_fiber_development
Curated_gene_sets:mori_emu_m...2	SET	105	0.093343	0.0069422	0.077377	0.11385	Curated_gene_sets:mori_emu_myc_lymphoma_by_onset_time_up
GO_bp:go_telencephalon_regio...	SET	13	0.33866	0.0088842	0.28093	0.11401	GO_bp:go_telencephalon_regionalization
GO_bp:go_negative_regulation...219	SET	14	0.26996	0.0073492	0.22401	0.11409	GO_bp:go_negative_regulation_of_epidermal_growth_factor_activated_receptor_activity
GO_mf:go_ephrin_receptor_act...	SET	20	0.23976	0.0078001	0.19918	0.11435	GO_mf:go_ephrin_receptor_activity
Curated_gene_sets:wang_targe...1	SET	39	0.1501	0.0068153	0.12471	0.11438	Curated_gene_sets:wang_targets_of_mll_cbp_fusion_dn
Curated_gene_sets:reactome_p...114	SET	18	0.22328	0.0068916	0.18552	0.11439	Curated_gene_sets:reactome_purine_catabolism
GO_bp:go_negative_regulation...543	SET	10	0.25431	0.0058518	0.21135	0.11444	GO_bp:go_negative_regulation_of_protein_exit_from_endoplasmic_reticulum
GO_mf:go_carnitine_o_acyltra...	SET	6	0.45978	0.0081957	0.38229	0.11456	GO_mf:go_carnitine_o_acyltransferase_activity
GO_bp:go_multinuclear_osteoc...	SET	7	0.39437	0.0075928	0.32792	0.11457	GO_bp:go_multinuclear_osteoclast_differentiation
GO_mf:go_dna_apurinic_or_apy...	SET	12	0.26127	0.0065852	0.21726	0.11458	GO_mf:go_dna_apurinic_or_apyrimidinic_site_endonuclease_activity
GO_bp:go_calcium_activated_p...	SET	5	0.4957	0.0080663	0.4123	0.11464	GO_bp:go_calcium_activated_phospholipid_scrambling
GO_mf:go_atpase_activity_cou...1	SET	341	0.053737	0.0071569	0.044742	0.11488	GO_mf:go_atpase_activity_coupled
GO_bp:go_regulation_of_recep...2	SET	20	0.19969	0.0064964	0.16627	0.11489	GO_bp:go_regulation_of_receptor_biosynthetic_process
GO_mf:go_oxidoreductase_acti...14	SET	5	0.5341	0.0086912	0.44475	0.1149	GO_mf:go_oxidoreductase_activity_acting_on_other_nitrogenous_compounds_as_donors
GO_bp:go_positive_regulation...236	SET	28	0.18535	0.0071332	0.15443	0.11503	GO_bp:go_positive_regulation_of_double_strand_break_repair
GO_bp:go_response_to_interle...7	SET	12	0.28807	0.0072607	0.24003	0.11505	GO_bp:go_response_to_interleukin_2
GO_bp:go_cellular_response_t...101	SET	180	0.069573	0.0067613	0.057975	0.11507	GO_bp:go_cellular_response_to_radiation
Curated_gene_sets:takeda_tar...3	SET	112	0.096468	0.0074086	0.080405	0.11512	Curated_gene_sets:takeda_targets_of_nup98_hoxa9_fusion_16d_dn
GO_bp:go_positive_regulation...292	SET	8	0.3722	0.0076606	0.31042	0.11527	GO_bp:go_positive_regulation_of_fibroblast_apoptotic_process
GO_bp:go_positive_regulation...674	SET	10	0.30225	0.0069549	0.25222	0.11539	GO_bp:go_positive_regulation_of_protein_localization_to_synapse
GO_bp:go_antibacterial_humor...	SET	36	0.18392	0.0080241	0.15351	0.11544	GO_bp:go_antibacterial_humoral_response
GO_bp:go_positive_regulation...245	SET	18	0.26119	0.0080615	0.21812	0.11557	GO_bp:go_positive_regulation_of_endothelial_cell_apoptotic_process
GO_cc:go_multivesicular_body...1	SET	7	0.37892	0.0072954	0.31649	0.11561	GO_cc:go_multivesicular_body_lumen
GO_bp:go_neurotransmitter_re...4	SET	22	0.21578	0.007362	0.1803	0.11571	GO_bp:go_neurotransmitter_reuptake
GO_bp:go_midbrain_dopaminerg...	SET	16	0.2631	0.0076564	0.21987	0.11574	GO_bp:go_midbrain_dopaminergic_neuron_differentiation
Curated_gene_sets:pid_endoth...	SET	62	0.13046	0.0074642	0.10903	0.11576	Curated_gene_sets:pid_endothelin_pathway
GO_bp:go_cyclic_nucleotide_c...	SET	14	0.2726	0.0074211	0.22788	0.11581	GO_bp:go_cyclic_nucleotide_catabolic_process
GO_cc:go_dystroglycan_complex	SET	7	0.37248	0.0071715	0.3114	0.11582	GO_cc:go_dystroglycan_complex
GO_bp:go_taxis	SET	603	0.043435	0.007638	0.036313	0.11583	GO_bp:go_taxis
GO_bp:go_positive_regulation...812	SET	9	0.34745	0.0075849	0.2905	0.11585	GO_bp:go_positive_regulation_of_tolerance_induction
Curated_gene_sets:biocarta_n...10	SET	21	0.2267	0.0075571	0.18957	0.11588	Curated_gene_sets:biocarta_nos1_pathway
Curated_gene_sets:nakamura_a...5	SET	5	0.3614	0.005881	0.30226	0.11592	Curated_gene_sets:nakamura_alveolar_epithelium
GO_bp:go_regulation_of_prote...17	SET	24	0.16794	0.0059842	0.14046	0.11593	GO_bp:go_regulation_of_protein_exit_from_endoplasmic_reticulum
GO_bp:go_regulation_of_branc...5	SET	5	0.51634	0.0084023	0.43201	0.11601	GO_bp:go_regulation_of_branching_morphogenesis_of_a_nerve
GO_mf:go_oxidoreductase_acti...36	SET	8	0.31551	0.0064938	0.26397	0.11601	GO_mf:go_oxidoreductase_activity_oxidizing_metal_ions_nad_or_nadp_as_acceptor
GO_mf:go_nerve_growth_factor...	SET	5	0.38956	0.0063392	0.32597	0.11604	GO_mf:go_nerve_growth_factor_binding
Curated_gene_sets:reactome_c...94	SET	14	0.28555	0.0077736	0.23896	0.11605	Curated_gene_sets:reactome_creation_of_c4_and_c2_activators
GO_bp:go_cytoplasmic_sequest...1	SET	4	0.66038	0.0096119	0.55287	0.11616	GO_bp:go_cytoplasmic_sequestering_of_nf_kappab
Curated_gene_sets:reactome_h...35	SET	5	0.47166	0.0076752	0.39495	0.1162	Curated_gene_sets:reactome_hyaluronan_biosynthesis_and_export
GO_mf:go_iron_ion_binding	SET	140	0.090134	0.0077334	0.075525	0.11636	GO_mf:go_iron_ion_binding
GO_mf:go_rs_domain_binding	SET	6	0.4221	0.0075242	0.35388	0.11648	GO_mf:go_rs_domain_binding
Curated_gene_sets:reactome_i...46	SET	11	0.27907	0.0067347	0.23405	0.11657	Curated_gene_sets:reactome_interleukin_27_signaling
GO_bp:go_interleukin_27_medi...	SET	11	0.27907	0.0067347	0.23405	0.11657	GO_bp:go_interleukin_27_mediated_signaling_pathway
GO_bp:go_regulation_of_lipid...8	SET	3	0.58807	0.0074129	0.49346	0.11669	GO_bp:go_regulation_of_lipid_transporter_activity
GO_mf:go_promoter_specific_c...	SET	47	0.13559	0.0067573	0.11382	0.11678	GO_mf:go_promoter_specific_chromatin_binding
Curated_gene_sets:reactome_a...33	SET	29	0.17511	0.0068583	0.14702	0.11682	Curated_gene_sets:reactome_activation_of_kainate_receptors_upon_glutamate_binding
GO_bp:go_regulation_of_cell_...24	SET	12	0.28587	0.0072055	0.24003	0.11683	GO_bp:go_regulation_of_cell_fate_specification
Curated_gene_sets:gautschi_s...	SET	8	0.33692	0.0069344	0.28291	0.11685	Curated_gene_sets:gautschi_src_signaling
GO_mf:go_ras_guanyl_nucleoti...	SET	132	0.090166	0.0075134	0.075731	0.11691	GO_mf:go_ras_guanyl_nucleotide_exchange_factor_activity
Curated_gene_sets:reactome_s...3	SET	6	0.42144	0.0075123	0.35417	0.11705	Curated_gene_sets:reactome_scavenging_by_class_b_receptors
Curated_gene_sets:reactome_s...4	SET	6	0.37058	0.0066057	0.31166	0.11722	Curated_gene_sets:reactome_scavenging_by_class_f_receptors
GO_bp:go_embryo_development_...	SET	599	0.042807	0.0075034	0.036015	0.11731	GO_bp:go_embryo_development_ending_in_birth_or_egg_hatching
GO_bp:go_protein_maturation_...1	SET	5	0.38604	0.006282	0.32485	0.11735	GO_bp:go_protein_maturation_by_4fe_4s_cluster_transfer
GO_bp:go_negative_regulation...471	SET	20	0.23082	0.0075092	0.19426	0.11739	GO_bp:go_negative_regulation_of_neurotransmitter_transport
GO_bp:go_postsynaptic_modula...	SET	16	0.25883	0.0075322	0.21784	0.11739	GO_bp:go_postsynaptic_modulation_of_chemical_synaptic_transmission
GO_bp:go_positive_regulation...486	SET	5	0.54009	0.0087888	0.4547	0.11746	GO_bp:go_positive_regulation_of_melanocyte_differentiation
Curated_gene_sets:shi_sparc_...2	SET	23	0.23325	0.0081368	0.19638	0.11747	Curated_gene_sets:shi_sparc_targets_up
GO_mf:go_arrestin_family_pro...	SET	9	0.2604	0.0056845	0.21927	0.11751	GO_mf:go_arrestin_family_protein_binding
Curated_gene_sets:lee_liver_...11	SET	62	0.12982	0.0074278	0.10933	0.11753	Curated_gene_sets:lee_liver_cancer_myc_e2f1_dn
GO_bp:go_cellular_response_t...96	SET	18	0.24011	0.0074111	0.20221	0.11754	GO_bp:go_cellular_response_to_ph
GO_bp:go_collagen_activated_...2	SET	8	0.43646	0.0089832	0.36789	0.11774	GO_bp:go_collagen_activated_tyrosine_kinase_receptor_signaling_pathway
GO_bp:go_receptor_catabolic_...	SET	31	0.17363	0.0070306	0.14636	0.11775	GO_bp:go_receptor_catabolic_process
Curated_gene_sets:biocarta_c...17	SET	24	0.19752	0.0070385	0.16654	0.11782	Curated_gene_sets:biocarta_cellcycle_pathway
GO_bp:go_glomerulus_developm...	SET	56	0.14826	0.0080634	0.12507	0.11792	GO_bp:go_glomerulus_development
GO_bp:go_multicellular_organ...8	SET	190	0.075835	0.0075697	0.064016	0.11809	GO_bp:go_multicellular_organismal_signaling
GO_mf:go_n_acetylglucosamine...	SET	6	0.35583	0.0063428	0.30049	0.11818	GO_mf:go_n_acetylglucosamine_6_o_sulfotransferase_activity
GO_bp:go_positive_regulation...710	SET	25	0.19933	0.0072493	0.16834	0.11819	GO_bp:go_positive_regulation_of_response_to_drug
GO_bp:go_regulation_of_muscl...4	SET	57	0.13218	0.0072523	0.11163	0.1182	GO_bp:go_regulation_of_muscle_hypertrophy
GO_bp:go_modification_of_mor...2	SET	104	0.093489	0.0069201	0.078958	0.11821	GO_bp:go_modification_of_morphology_or_physiology_of_other_organism_involved_in_symbiotic_interaction
GO_cc:go_male_pronucleus	SET	5	0.48764	0.0079353	0.41192	0.11825	GO_cc:go_male_pronucleus
GO_bp:go_regulation_of_pepti...8	SET	22	0.29091	0.0099255	0.24585	0.11836	GO_bp:go_regulation_of_peptidyl_serine_phosphorylation_of_stat_protein
GO_bp:go_chorionic_trophobla...	SET	5	0.50125	0.0081567	0.42368	0.11839	GO_bp:go_chorionic_trophoblast_cell_differentiation
GO_bp:go_chemical_homeostasi...	SET	13	0.31379	0.0082317	0.26524	0.1184	GO_bp:go_chemical_homeostasis_within_a_tissue
GO_bp:go_actin_polymerizatio...1	SET	6	0.4196	0.0074795	0.35475	0.11845	GO_bp:go_actin_polymerization_dependent_cell_motility
GO_bp:go_trophectodermal_cel...	SET	15	0.26713	0.0075271	0.22601	0.11862	GO_bp:go_trophectodermal_cell_differentiation
GO_mf:go_nucleotidase_activi...	SET	15	0.24234	0.0068285	0.20516	0.11877	GO_mf:go_nucleotidase_activity
GO_bp:go_protein_localizatio...42	SET	76	0.10699	0.0067753	0.090621	0.11887	GO_bp:go_protein_localization_to_synapse
GO_bp:go_negative_regulation...304	SET	5	0.36809	0.0059898	0.31184	0.11893	GO_bp:go_negative_regulation_of_hypoxia_induced_intrinsic_apoptotic_signaling_pathway
GO_bp:go_low_density_lipopro...5	SET	23	0.19874	0.0069331	0.16838	0.11894	GO_bp:go_low_density_lipoprotein_receptor_particle_metabolic_process
GO_bp:go_regulation_of_autop...2	SET	10	0.27626	0.0063568	0.23415	0.11904	GO_bp:go_regulation_of_autophagosome_maturation
GO_bp:go_negative_regulation...719	SET	18	0.27971	0.0086332	0.23714	0.1191	GO_bp:go_negative_regulation_of_viral_entry_into_host_cell
Curated_gene_sets:fridman_se...1	SET	12	0.28448	0.0071704	0.24125	0.11916	Curated_gene_sets:fridman_senescence_dn
Curated_gene_sets:biocarta_a...16	SET	17	0.23639	0.0070906	0.2005	0.11921	Curated_gene_sets:biocarta_arap_pathway
Curated_gene_sets:kegg_linol...	SET	29	0.20428	0.0080007	0.17331	0.11926	Curated_gene_sets:kegg_linoleic_acid_metabolism
GO_cc:go_derlin_1_retrotrans...	SET	10	0.26487	0.0060947	0.22477	0.11932	GO_cc:go_derlin_1_retrotranslocation_complex
GO_mf:go_histone_acetyltrans...2	SET	27	0.18394	0.0069514	0.15609	0.11933	GO_mf:go_histone_acetyltransferase_binding
Curated_gene_sets:farmer_bre...6	SET	16	0.24415	0.0071051	0.20732	0.11947	Curated_gene_sets:farmer_breast_cancer_cluster_3
Curated_gene_sets:reactome_t...87	SET	283	0.053869	0.0065461	0.045754	0.11953	Curated_gene_sets:reactome_translation
GO_mf:go_polyol_transmembran...	SET	10	0.40279	0.0092682	0.34218	0.11958	GO_mf:go_polyol_transmembrane_transporter_activity
GO_bp:go_negative_regulation...216	SET	8	0.34193	0.0070376	0.2906	0.11968	GO_bp:go_negative_regulation_of_endothelial_cell_differentiation
Curated_gene_sets:zhan_multi...20	SET	21	0.21451	0.0071508	0.18232	0.1197	Curated_gene_sets:zhan_multiple_myeloma_spiked
Curated_gene_sets:valk_aml_c...2	SET	30	0.18476	0.0073597	0.15705	0.11972	Curated_gene_sets:valk_aml_cluster_10
Curated_gene_sets:reactome_g...56	SET	15	0.2545	0.0071712	0.21633	0.11972	Curated_gene_sets:reactome_glycogen_storage_diseases
GO_bp:go_endosomal_transport	SET	208	0.066989	0.006993	0.056954	0.11976	GO_bp:go_endosomal_transport
Curated_gene_sets:reactome_c...109	SET	11	0.37034	0.0089372	0.3149	0.11979	Curated_gene_sets:reactome_cyp2e1_reactions
GO_bp:go_negative_regulation...162	SET	8	0.36325	0.0074764	0.30894	0.11984	GO_bp:go_negative_regulation_of_collateral_sprouting
GO_bp:go_regulation_of_prote...35	SET	5	0.36016	0.0058609	0.30651	0.12	GO_bp:go_regulation_of_protein_localization_to_chromatin
Curated_gene_sets:mariadason...9	SET	13	0.26255	0.0068875	0.22348	0.12004	Curated_gene_sets:mariadason_response_to_curcumin_sulindac_7
Curated_gene_sets:ramjaun_ap...1	SET	8	0.34973	0.007198	0.29787	0.12018	Curated_gene_sets:ramjaun_apoptosis_by_tgfb1_via_mapk1_dn
GO_bp:go_positive_regulation...381	SET	32	0.18576	0.0076418	0.15833	0.12035	GO_bp:go_positive_regulation_of_insulin_secretion_involved_in_cellular_response_to_glucose_stimulus
GO_bp:go_negative_regulation...330	SET	15	0.25003	0.0070453	0.21313	0.12038	GO_bp:go_negative_regulation_of_interleukin_1_secretion
Curated_gene_sets:jazaeri_br...1	SET	41	0.1638	0.0076254	0.13964	0.12041	Curated_gene_sets:jazaeri_breast_cancer_brca1_vs_brca2_dn
GO_bp:go_camp_catabolic_proc...	SET	9	0.32689	0.007136	0.2787	0.12043	GO_bp:go_camp_catabolic_process
GO_bp:go_epithelial_to_mesen...2	SET	15	0.27945	0.0078743	0.23831	0.12048	GO_bp:go_epithelial_to_mesenchymal_transition_involved_in_endocardial_cushion_formation
GO_bp:go_regulation_of_trans...17	SET	8	0.32407	0.0066699	0.27647	0.12058	GO_bp:go_regulation_of_translation_in_response_to_endoplasmic_reticulum_stress
GO_cc:go_intrinsic_component...1	SET	149	0.078276	0.0069268	0.066789	0.12061	GO_cc:go_intrinsic_component_of_endoplasmic_reticulum_membrane
GO_bp:go_positive_regulation...182	SET	3	0.64778	0.0081655	0.55287	0.12068	GO_bp:go_positive_regulation_of_complement_activation
GO_bp:go_positive_regulation...107	SET	20	0.2205	0.0071735	0.18829	0.12079	GO_bp:go_positive_regulation_of_cell_adhesion_mediated_by_integrin
Curated_gene_sets:zhang_gata...2	SET	12	0.29311	0.0073877	0.2504	0.1209	Curated_gene_sets:zhang_gata6_targets_up
GO_bp:go_myoblast_fate_commi...	SET	5	0.50192	0.0081676	0.42879	0.1209	GO_bp:go_myoblast_fate_commitment
Curated_gene_sets:iizuka_liv...3	SET	12	0.25397	0.0064013	0.21697	0.12091	Curated_gene_sets:iizuka_liver_cancer_progression_g1_g2_up
Curated_gene_sets:weng_por_t...1	SET	21	0.21147	0.0070493	0.18081	0.12109	Curated_gene_sets:weng_por_targets_global_dn
Curated_gene_sets:bilban_b_c...1	SET	40	0.1608	0.0073941	0.13759	0.12127	Curated_gene_sets:bilban_b_cll_lpl_dn
Curated_gene_sets:yao_tempor...17	SET	47	0.14993	0.0074721	0.12834	0.12137	Curated_gene_sets:yao_temporal_response_to_progesterone_cluster_8
GO_mf:go_four_way_junction_h...	SET	5	0.33527	0.0054557	0.28702	0.12139	GO_mf:go_four_way_junction_helicase_activity
GO_bp:go_vesicle_cytoskeleta...	SET	51	0.12953	0.0067238	0.11092	0.12144	GO_bp:go_vesicle_cytoskeletal_trafficking
Curated_gene_sets:jackson_dn...2	SET	79	0.10896	0.0070342	0.093322	0.12149	Curated_gene_sets:jackson_dnmt1_targets_up
GO_bp:go_cell_migration_in_h...	SET	14	0.26504	0.0072152	0.22701	0.12151	GO_bp:go_cell_migration_in_hindbrain
Curated_gene_sets:gaurnier_p...	SET	68	0.12473	0.0074724	0.10692	0.12171	Curated_gene_sets:gaurnier_psmd4_targets
GO_cc:go_late_endosome_membr...	SET	120	0.084892	0.0067469	0.072782	0.12173	GO_cc:go_late_endosome_membrane
GO_bp:go_response_to_nitrosa...	SET	10	0.28027	0.0064491	0.24031	0.12176	GO_bp:go_response_to_nitrosative_stress
Curated_gene_sets:kegg_drug_...1	SET	66	0.15748	0.0092956	0.13506	0.12181	Curated_gene_sets:kegg_drug_metabolism_cytochrome_p450
GO_cc:go_neuronal_dense_core...	SET	6	0.411	0.0073262	0.35253	0.12185	GO_cc:go_neuronal_dense_core_vesicle
Curated_gene_sets:mense_hypo...	SET	95	0.1013	0.007168	0.086893	0.12186	Curated_gene_sets:mense_hypoxia_up
GO_bp:go_regulation_of_gastr...2	SET	5	0.36532	0.0059448	0.31341	0.12189	GO_bp:go_regulation_of_gastric_motility
Curated_gene_sets:kim_all_di...5	SET	31	0.18075	0.0073186	0.1551	0.12195	Curated_gene_sets:kim_all_disorders_oligodendrocyte_number_corr_dn
GO_bp:go_muscle_hypertrophy	SET	85	0.11058	0.0074037	0.094902	0.12197	GO_bp:go_muscle_hypertrophy
GO_bp:go_t_cell_mediated_imm...	SET	98	0.10639	0.0076458	0.091319	0.12201	GO_bp:go_t_cell_mediated_immunity
GO_mf:go_alpha_1_3_fucosyltr...	SET	8	0.3788	0.0077965	0.32538	0.12218	GO_mf:go_alpha_1_3_fucosyltransferase_activity
Curated_gene_sets:flechner_p...3	SET	48	0.13347	0.0067216	0.11468	0.12226	Curated_gene_sets:flechner_pbl_kidney_transplant_rejected_vs_ok_dn
Curated_gene_sets:reactome_t...30	SET	12	0.24227	0.0061064	0.20832	0.12243	Curated_gene_sets:reactome_ticam1_dependent_activation_of_irf3_irf7
GO_mf:go_g_protein_coupled_r...3	SET	7	0.30048	0.0057853	0.2584	0.12245	GO_mf:go_g_protein_coupled_receptor_kinase_activity
Curated_gene_sets:marks_acet...	SET	14	0.25289	0.0068845	0.21759	0.12258	Curated_gene_sets:marks_acetylated_non_histone_proteins
Curated_gene_sets:smid_breas...10	SET	441	0.048911	0.0073879	0.042099	0.12267	Curated_gene_sets:smid_breast_cancer_normal_like_up
GO_bp:go_complement_activati...3	SET	13	0.25972	0.0068134	0.22362	0.12274	GO_bp:go_complement_activation_lectin_pathway
GO_cc:go_ribosome	SET	214	0.061361	0.0064961	0.052843	0.12279	GO_cc:go_ribosome
Curated_gene_sets:reactome_a...85	SET	98	0.099672	0.0071629	0.085845	0.12282	Curated_gene_sets:reactome_antigen_processing_cross_presentation
GO_mf:go_extracellular_matri...4	SET	153	0.084839	0.0076069	0.073086	0.12287	GO_mf:go_extracellular_matrix_structural_constituent
GO_bp:go_t_helper_1_cell_cyt...	SET	7	0.37703	0.0072589	0.32486	0.12292	GO_bp:go_t_helper_1_cell_cytokine_production
Curated_gene_sets:gutierrez_...2	SET	11	0.32644	0.0078779	0.28144	0.12305	Curated_gene_sets:gutierrez_chronic_lymphocytic_leukemia_up
GO_bp:go_response_to_dietary...	SET	22	0.21599	0.0073692	0.18645	0.12336	GO_bp:go_response_to_dietary_excess
GO_bp:go_growth_plate_cartil...3	SET	19	0.21375	0.006778	0.18461	0.12347	GO_bp:go_growth_plate_cartilage_morphogenesis
Curated_gene_sets:pid_ras_pa...	SET	29	0.16786	0.0065741	0.14508	0.12364	Curated_gene_sets:pid_ras_pathway
Curated_gene_sets:bafna_muc4...1	SET	5	0.48039	0.0078173	0.4153	0.1237	Curated_gene_sets:bafna_muc4_targets_dn
Curated_gene_sets:finetti_br...2	SET	16	0.27274	0.007937	0.23578	0.1237	Curated_gene_sets:finetti_breast_cancer_kinome_red
GO_bp:go_formation_of_anatom...	SET	5	0.3629	0.0059054	0.31372	0.1237	GO_bp:go_formation_of_anatomical_boundary
GO_mf:go_ccr2_chemokine_rece...	SET	3	0.50544	0.0063714	0.43706	0.12376	GO_mf:go_ccr2_chemokine_receptor_binding
GO_cc:go_contractile_ring	SET	10	0.25983	0.0059788	0.22471	0.12378	GO_cc:go_contractile_ring
GO_mf:go_rna_strand_annealin...	SET	3	0.619	0.0078028	0.53534	0.12379	GO_mf:go_rna_strand_annealing_activity
GO_bp:go_response_to_ionizin...	SET	146	0.077925	0.0068266	0.067409	0.12385	GO_bp:go_response_to_ionizing_radiation
GO_mf:go_class_i_dna_apurini...	SET	9	0.2787	0.006084	0.24111	0.12386	GO_mf:go_class_i_dna_apurinic_or_apyrimidinic_site_endonuclease_activity
Curated_gene_sets:reactome_c...110	SET	12	0.24297	0.006124	0.21022	0.1239	Curated_gene_sets:reactome_cytochrome_c_mediated_apoptotic_response
GO_bp:go_regulation_of_macro...4	SET	24	0.17878	0.0063708	0.15474	0.12398	GO_bp:go_regulation_of_macrophage_chemotaxis
Curated_gene_sets:chng_multi...2	SET	53	0.1156	0.0061167	0.10012	0.12413	Curated_gene_sets:chng_multiple_myeloma_hyperploid_up
GO_bp:go_cell_communication_...1	SET	29	0.18361	0.0071909	0.15907	0.12421	GO_bp:go_cell_communication_by_electrical_coupling
GO_bp:go_2fe_2s_cluster_asse...	SET	3	0.58593	0.0073859	0.5078	0.12429	GO_bp:go_2fe_2s_cluster_assembly
GO_bp:go_regulation_of_dna_b...1	SET	120	0.090597	0.0072003	0.078528	0.12432	GO_bp:go_regulation_of_dna_binding
GO_bp:go_circulatory_system_...2	SET	508	0.045348	0.0073384	0.039308	0.12433	GO_bp:go_circulatory_system_process
Curated_gene_sets:valk_aml_c...5	SET	31	0.18592	0.0075279	0.16126	0.12449	Curated_gene_sets:valk_aml_cluster_13
GO_bp:go_pseudopodium_organi...	SET	15	0.22054	0.0062143	0.19132	0.12452	GO_bp:go_pseudopodium_organization
GO_bp:go_mitotic_nuclear_div...	SET	272	0.055947	0.0066672	0.048552	0.12461	GO_bp:go_mitotic_nuclear_division
GO_bp:go_primary_mirna_proce...	SET	10	0.31301	0.0072023	0.2717	0.12466	GO_bp:go_primary_mirna_processing
GO_mf:go_enhancer_binding	SET	128	0.087737	0.0072002	0.076171	0.1247	GO_mf:go_enhancer_binding
Curated_gene_sets:biocarta_a...20	SET	26	0.18778	0.0069642	0.1632	0.12496	Curated_gene_sets:biocarta_at1r_pathway
GO_bp:go_ganglioside_catabol...	SET	6	0.40561	0.0072301	0.35253	0.12496	GO_bp:go_ganglioside_catabolic_process
GO_bp:go_mitochondrial_trans...3	SET	89	0.094788	0.0064931	0.082399	0.12501	GO_bp:go_mitochondrial_translational_termination
GO_cc:go_translation_preinit...	SET	17	0.20775	0.0062315	0.18068	0.12512	GO_cc:go_translation_preinitiation_complex
GO_cc:go_astrocyte_projection	SET	12	0.24436	0.006159	0.21254	0.12514	GO_cc:go_astrocyte_projection
GO_bp:go_elastin_metabolic_p...	SET	5	0.37712	0.0061368	0.32808	0.12519	GO_bp:go_elastin_metabolic_process
GO_bp:go_metanephric_glomeru...3	SET	8	0.40622	0.0083608	0.35352	0.12527	GO_bp:go_metanephric_glomerulus_vasculature_development
GO_mf:go_ccr_chemokine_recep...	SET	34	0.18383	0.0077948	0.15999	0.12528	GO_mf:go_ccr_chemokine_receptor_binding
GO_mf:go_ammonia_lyase_activ...	SET	5	0.46802	0.0076159	0.40736	0.12531	GO_mf:go_ammonia_lyase_activity
GO_bp:go_positive_regulation...826	SET	5	0.50148	0.0081604	0.43655	0.12534	GO_bp:go_positive_regulation_of_transcription_from_rna_polymerase_ii_promoter_in_response_to_hypoxia
Curated_gene_sets:zheng_foxp...5	SET	193	0.073418	0.0073856	0.063917	0.12536	Curated_gene_sets:zheng_foxp3_targets_in_thymus_up
GO_bp:go_regulation_of_lutei...	SET	7	0.34884	0.0067164	0.30377	0.12541	GO_bp:go_regulation_of_luteinizing_hormone_secretion
GO_bp:go_pre_b_cell_differen...	SET	4	0.42536	0.0061912	0.37075	0.12564	GO_bp:go_pre_b_cell_differentiation
Curated_gene_sets:chicas_rb1...3	SET	90	0.095791	0.0065984	0.083514	0.1257	Curated_gene_sets:chicas_rb1_targets_low_serum
GO_cc:go_actomyosin	SET	70	0.12074	0.007339	0.10527	0.12571	GO_cc:go_actomyosin
GO_bp:go_response_to_anticoa...	SET	8	0.39706	0.0081723	0.34624	0.12574	GO_bp:go_response_to_anticoagulant
GO_bp:go_molting_cycle	SET	108	0.093185	0.0070282	0.081288	0.12583	GO_bp:go_molting_cycle
GO_bp:go_detection_of_chemic...	SET	42	0.16492	0.0077703	0.14389	0.12587	GO_bp:go_detection_of_chemical_stimulus_involved_in_sensory_perception_of_taste
Curated_gene_sets:reactome_d...18	SET	7	0.3166	0.0060956	0.27628	0.12591	Curated_gene_sets:reactome_defective_chst3_causes_sedcjd
Curated_gene_sets:martoriati...1	SET	486	0.043868	0.0069476	0.038287	0.12595	Curated_gene_sets:martoriati_mdm4_targets_fetal_liver_dn
GO_bp:go_branching_involved_...2	SET	12	0.31423	0.0079201	0.27427	0.12597	GO_bp:go_branching_involved_in_labyrinthine_layer_morphogenesis
GO_bp:go_negative_regulation...432	SET	8	0.37031	0.0076217	0.32326	0.126	GO_bp:go_negative_regulation_of_mononuclear_cell_migration
GO_bp:go_alpha_amino_acid_bi...	SET	59	0.125	0.0069773	0.10914	0.12605	GO_bp:go_alpha_amino_acid_biosynthetic_process
GO_bp:go_antigen_processing_...13	SET	16	0.30982	0.0090161	0.27066	0.12618	GO_bp:go_antigen_processing_and_presentation_via_mhc_class_ib
GO_bp:go_negative_regulation...392	SET	7	0.34409	0.0066249	0.30086	0.12638	GO_bp:go_negative_regulation_of_macrophage_chemotaxis
GO_bp:go_neutrophil_mediated...2	SET	5	0.42693	0.0069474	0.37363	0.1266	GO_bp:go_neutrophil_mediated_killing_of_gram_negative_bacterium
GO_bp:go_serotonin_uptake	SET	5	0.45602	0.0074206	0.39913	0.12663	GO_bp:go_serotonin_uptake
Curated_gene_sets:coldren_ge...2	SET	80	0.10497	0.0068191	0.091895	0.12668	Curated_gene_sets:coldren_gefitinib_resistance_up
Curated_gene_sets:biocarta_i...22	SET	5	0.55138	0.0089725	0.48297	0.12681	Curated_gene_sets:biocarta_ion_pathway
Curated_gene_sets:pid_hedgeh...2	SET	46	0.14096	0.0069497	0.12349	0.12686	Curated_gene_sets:pid_hedgehog_gli_pathway
Curated_gene_sets:reactome_d...36	SET	132	0.090667	0.0075552	0.079476	0.12698	Curated_gene_sets:reactome_degradation_of_the_extracellular_matrix
GO_cc:go_trans_golgi_network	SET	224	0.065253	0.0070659	0.057223	0.12708	GO_cc:go_trans_golgi_network
Curated_gene_sets:meissner_n...3	SET	470	0.046654	0.0072693	0.040919	0.12712	Curated_gene_sets:meissner_npc_hcp_with_h3k4me2
GO_bp:go_signal_transduction...2	SET	888	0.033247	0.0070392	0.02916	0.12712	GO_bp:go_signal_transduction_by_protein_phosphorylation
GO_bp:go_regulation_of_dendr...5	SET	11	0.34001	0.0082052	0.29839	0.12726	GO_bp:go_regulation_of_dendritic_cell_differentiation
Curated_gene_sets:biocarta_p...25	SET	12	0.25794	0.0065015	0.22639	0.12728	Curated_gene_sets:biocarta_prion_pathway
Curated_gene_sets:cairo_hepa...3	SET	253	0.060272	0.0069308	0.052901	0.12729	Curated_gene_sets:cairo_hepatoblastoma_dn
GO_bp:go_positive_regulation...104	SET	6	0.42449	0.0075668	0.37275	0.1274	GO_bp:go_positive_regulation_of_cd8_positive_alpha_beta_t_cell_activation
GO_bp:go_positive_regulation...331	SET	238	0.062503	0.0069738	0.054888	0.12742	GO_bp:go_positive_regulation_of_growth
GO_bp:go_sarcoplasmic_reticu...	SET	34	0.15762	0.0066834	0.13843	0.12744	GO_bp:go_sarcoplasmic_reticulum_calcium_ion_transport
Curated_gene_sets:reactome_g...40	SET	42	0.15161	0.0071432	0.13323	0.12758	Curated_gene_sets:reactome_glucagon_like_peptide_1_glp1_regulates_insulin_secretion
GO_mf:go_pdz_domain_binding	SET	82	0.11255	0.007402	0.098931	0.12764	GO_mf:go_pdz_domain_binding
GO_bp:go_positive_regulation...481	SET	6	0.4491	0.0080055	0.39479	0.12766	GO_bp:go_positive_regulation_of_megakaryocyte_differentiation
GO_bp:go_behavioral_response...4	SET	13	0.26811	0.0070335	0.23592	0.12789	GO_bp:go_behavioral_response_to_pain
GO_bp:go_deoxyribose_phospha...2	SET	20	0.19612	0.0063804	0.17258	0.1279	GO_bp:go_deoxyribose_phosphate_catabolic_process
Curated_gene_sets:reactome_r...83	SET	14	0.27898	0.0075947	0.24551	0.12792	Curated_gene_sets:reactome_response_to_metal_ions
Curated_gene_sets:riz_erythr...6	SET	36	0.16668	0.0072718	0.14686	0.12821	Curated_gene_sets:riz_erythroid_differentiation_hbz
Curated_gene_sets:reactome_s...16	SET	9	0.3495	0.0076296	0.30797	0.12822	Curated_gene_sets:reactome_serine_biosynthesis
Curated_gene_sets:lindgren_b...1	SET	369	0.049661	0.006875	0.043786	0.12837	Curated_gene_sets:lindgren_bladder_cancer_cluster_1_dn
Curated_gene_sets:verhaak_gl...1	SET	160	0.076061	0.0069728	0.067063	0.12837	Curated_gene_sets:verhaak_glioblastoma_classical
GO_cc:go_cis_golgi_network	SET	57	0.12703	0.0069698	0.11203	0.12844	GO_cc:go_cis_golgi_network
Curated_gene_sets:schlosser_...2	SET	43	0.14791	0.0070514	0.13052	0.12856	Curated_gene_sets:schlosser_myc_targets_and_serum_response_dn
GO_bp:go_regulation_of_cell_...39	SET	164	0.072873	0.0067628	0.064303	0.12856	GO_bp:go_regulation_of_cell_size
GO_bp:go_dedifferentiation	SET	8	0.39056	0.0080384	0.34467	0.12859	GO_bp:go_dedifferentiation
GO_bp:go_pyrimidine_nucleoti...2	SET	13	0.24388	0.0063977	0.2153	0.12867	GO_bp:go_pyrimidine_nucleotide_catabolic_process
Curated_gene_sets:zhan_multi...17	SET	42	0.16708	0.0078723	0.14751	0.12868	Curated_gene_sets:zhan_multiple_myeloma_ms_up
Curated_gene_sets:meissner_e...2	SET	13	0.23847	0.0062559	0.21066	0.12882	Curated_gene_sets:meissner_es_icp_with_h3k4me3_and_h3k27me3
GO_bp:go_triglyceride_rich_l...1	SET	9	0.34225	0.0074714	0.30235	0.12883	GO_bp:go_triglyceride_rich_lipoprotein_particle_clearance
GO_bp:go_negative_regulation...187	SET	6	0.44223	0.007883	0.39068	0.12883	GO_bp:go_negative_regulation_of_dendritic_cell_differentiation
GO_bp:go_positive_regulation...454	SET	8	0.37158	0.0076478	0.32828	0.12885	GO_bp:go_positive_regulation_of_lipopolysaccharide_mediated_signaling_pathway
Curated_gene_sets:gargalovic...2	SET	33	0.17451	0.0072901	0.15419	0.12887	Curated_gene_sets:gargalovic_response_to_oxidized_phospholipids_black_up
GO_mf:go_alpha_glucosidase_a...	SET	6	0.404	0.0072015	0.35702	0.12891	GO_mf:go_alpha_glucosidase_activity
GO_bp:go_membrane_disruption...	SET	7	0.36558	0.0070385	0.32311	0.12895	GO_bp:go_membrane_disruption_in_other_organism
GO_bp:go_mesodermal_cell_dif...	SET	31	0.18523	0.0075001	0.1639	0.12921	GO_bp:go_mesodermal_cell_differentiation
Curated_gene_sets:elvidge_hi...4	SET	64	0.11871	0.0069005	0.10515	0.12947	Curated_gene_sets:elvidge_hif1a_targets_up
GO_mf:go_sulfurtransferase_a...	SET	11	0.29119	0.0070272	0.25794	0.12948	GO_mf:go_sulfurtransferase_activity
GO_cc:go_extracellular_membr...	SET	6	0.43152	0.0076921	0.38245	0.1296	GO_cc:go_extracellular_membrane_bounded_organelle
GO_bp:go_corticotropin_secre...	SET	6	0.38672	0.0068935	0.34286	0.12968	GO_bp:go_corticotropin_secretion
GO_bp:go_positive_regulation...756	SET	5	0.3194	0.0051975	0.28318	0.12969	GO_bp:go_positive_regulation_of_spindle_assembly
Curated_gene_sets:masri_resi...2	SET	17	0.26895	0.0080675	0.2387	0.12993	Curated_gene_sets:masri_resistance_to_tamoxifen_and_aromatase_inhibitors_up
GO_cc:go_intermediate_densit...	SET	5	0.52723	0.0085795	0.46793	0.12994	GO_cc:go_intermediate_density_lipoprotein_particle
Curated_gene_sets:kegg_hedge...	SET	54	0.13165	0.0070311	0.11687	0.12999	Curated_gene_sets:kegg_hedgehog_signaling_pathway
Curated_gene_sets:iwanaga_ca...4	SET	160	0.074174	0.0067998	0.065882	0.13012	Curated_gene_sets:iwanaga_carcinogenesis_by_kras_up
GO_bp:go_oxygen_homeostasis	SET	6	0.4698	0.0083744	0.4173	0.13013	GO_bp:go_oxygen_homeostasis
GO_bp:go_transmembrane_recep...1	SET	313	0.054255	0.0069281	0.048197	0.13016	GO_bp:go_transmembrane_receptor_protein_serine_threonine_kinase_signaling_pathway
GO_bp:go_regulation_of_trans...3	SET	29	0.16219	0.0063521	0.1441	0.13019	GO_bp:go_regulation_of_transcription_by_rna_polymerase_i
GO_bp:go_regulation_of_heart...3	SET	37	0.16306	0.0072122	0.14489	0.13022	GO_bp:go_regulation_of_heart_morphogenesis
GO_bp:go_negative_regulation...190	SET	101	0.092003	0.0067117	0.081801	0.13036	GO_bp:go_negative_regulation_of_dephosphorylation
GO_cc:go_intercellular_bridge	SET	57	0.11944	0.0065535	0.1062	0.13038	GO_cc:go_intercellular_bridge
GO_bp:go_negative_regulation...147	SET	4	0.44182	0.0064307	0.39298	0.13046	GO_bp:go_negative_regulation_of_cholesterol_efflux
Curated_gene_sets:chesler_br...6	SET	6	0.44684	0.0079652	0.3975	0.13049	Curated_gene_sets:chesler_brain_qtl_trans
GO_bp:go_protein_localizatio...31	SET	8	0.30584	0.0062947	0.27209	0.1305	GO_bp:go_protein_localization_to_nuclear_envelope
Curated_gene_sets:senese_hda...2	SET	223	0.06434	0.0069516	0.057246	0.13053	Curated_gene_sets:senese_hdac1_and_hdac2_targets_up
Curated_gene_sets:mikkelsen_...18	SET	418	0.050284	0.0073993	0.044752	0.1306	Curated_gene_sets:mikkelsen_mcv6_hcp_with_h3k27me3
GO_mf:go_polyubiquitin_modif...	SET	46	0.12077	0.0059544	0.10751	0.13067	GO_mf:go_polyubiquitin_modification_dependent_protein_binding
GO_mf:go_protein_serine_thre...3	SET	32	0.18442	0.0075867	0.16422	0.13073	GO_mf:go_protein_serine_threonine_kinase_inhibitor_activity
GO_cc:go_recycling_endosome_...	SET	71	0.11232	0.0068756	0.10012	0.13096	GO_cc:go_recycling_endosome_membrane
Curated_gene_sets:ruan_respo...1	SET	77	0.10452	0.0066621	0.093178	0.13099	Curated_gene_sets:ruan_response_to_tnf_dn
Curated_gene_sets:reactome_n...31	SET	22	0.20286	0.0069214	0.18093	0.1311	Curated_gene_sets:reactome_nephrin_family_interactions
GO_cc:go_histone_deacetylase...	SET	64	0.11069	0.0064344	0.098795	0.13127	GO_cc:go_histone_deacetylase_complex
GO_bp:go_zinc_ion_transmembr...	SET	22	0.17687	0.0060346	0.15787	0.1313	GO_bp:go_zinc_ion_transmembrane_transport
GO_bp:go_oxaloacetate_metabo...	SET	8	0.29578	0.0060877	0.26407	0.13135	GO_bp:go_oxaloacetate_metabolic_process
GO_cc:go_alveolar_lamellar_b...	SET	6	0.35415	0.006313	0.31628	0.13142	GO_cc:go_alveolar_lamellar_body
GO_bp:go_negative_regulation...542	SET	58	0.12258	0.006784	0.10955	0.13159	GO_bp:go_negative_regulation_of_protein_dephosphorylation
GO_bp:go_distal_convoluted_t...	SET	5	0.42506	0.0069169	0.37991	0.13161	GO_bp:go_distal_convoluted_tubule_development
GO_cc:go_proteasome_core_com...2	SET	10	0.3145	0.0072367	0.28113	0.13164	GO_cc:go_proteasome_core_complex_alpha_subunit_complex
GO_bp:go_negative_regulation...688	SET	17	0.19845	0.0059527	0.17741	0.13166	GO_bp:go_negative_regulation_of_translational_initiation
GO_bp:go_positive_regulation...271	SET	9	0.2783	0.0060752	0.24879	0.13167	GO_bp:go_positive_regulation_of_establishment_of_protein_localization_to_telomere
GO_bp:go_mammary_gland_alveo...	SET	17	0.25386	0.0076149	0.22697	0.13169	GO_bp:go_mammary_gland_alveolus_development
GO_bp:go_peptide_biosyntheti...	SET	618	0.035798	0.0063703	0.032009	0.13171	GO_bp:go_peptide_biosynthetic_process
GO_mf:go_zinc_ion_transmembr...	SET	20	0.18109	0.0058912	0.16198	0.1318	GO_mf:go_zinc_ion_transmembrane_transporter_activity
GO_bp:go_regulation_of_endoc...2	SET	10	0.27249	0.00627	0.24377	0.13183	GO_bp:go_regulation_of_endocytic_recycling
Curated_gene_sets:biocarta_m...18	SET	11	0.31203	0.0075301	0.27915	0.13184	Curated_gene_sets:biocarta_myosin_pathway
GO_cc:go_golgi_associated_ve...1	SET	165	0.070255	0.0065395	0.062867	0.1319	GO_cc:go_golgi_associated_vesicle
Curated_gene_sets:kegg_tight...	SET	129	0.086459	0.0071228	0.077371	0.13191	Curated_gene_sets:kegg_tight_junction
Curated_gene_sets:sanderson_...	SET	15	0.2433	0.0068556	0.21774	0.13192	Curated_gene_sets:sanderson_ppara_targets
Curated_gene_sets:reactome_s...108	SET	7	0.41072	0.0079077	0.36757	0.13192	Curated_gene_sets:reactome_sodium_proton_exchangers
Curated_gene_sets:biocarta_v...2	SET	25	0.18313	0.0066601	0.16395	0.13201	Curated_gene_sets:biocarta_vegf_pathway
GO_bp:go_protein_containing_...3	SET	270	0.054093	0.0064228	0.048429	0.13202	GO_bp:go_protein_containing_complex_localization
Curated_gene_sets:pid_telome...	SET	65	0.11421	0.00669	0.1023	0.13214	Curated_gene_sets:pid_telomerase_pathway
GO_bp:go_positive_regulation...791	SET	43	0.1542	0.007351	0.13815	0.13218	GO_bp:go_positive_regulation_of_t_cell_mediated_immunity
GO_bp:go_dna_catabolic_proce...1	SET	36	0.13572	0.0059211	0.12164	0.13228	GO_bp:go_dna_catabolic_process
GO_bp:go_endothelial_cell_ac...	SET	10	0.31542	0.0072579	0.28274	0.13231	GO_bp:go_endothelial_cell_activation
Curated_gene_sets:reactome_r...147	SET	6	0.40743	0.0072626	0.36528	0.13235	Curated_gene_sets:reactome_runx3_regulates_immune_response_and_cell_migration
Curated_gene_sets:lee_sp4_th...	SET	15	0.29943	0.0084371	0.26851	0.1324	Curated_gene_sets:lee_sp4_thymocyte
GO_cc:go_cytoplasmic_exosome...	SET	14	0.19963	0.0054346	0.17903	0.13241	GO_cc:go_cytoplasmic_exosome_rnase_complex_
Curated_gene_sets:abe_vegfa_...3	SET	28	0.18078	0.0069571	0.16215	0.13247	Curated_gene_sets:abe_vegfa_targets_30min
GO_bp:go_heme_biosynthetic_p...	SET	20	0.18327	0.0059623	0.16443	0.13252	GO_bp:go_heme_biosynthetic_process
Curated_gene_sets:wei_mir34a...	SET	141	0.078157	0.0067295	0.070255	0.13297	Curated_gene_sets:wei_mir34a_targets
GO_bp:go_negative_regulation...650	SET	4	0.47137	0.0068609	0.42372	0.13298	GO_bp:go_negative_regulation_of_synaptic_vesicle_exocytosis
Curated_gene_sets:senese_hda...7	SET	508	0.042323	0.0068489	0.038046	0.13299	Curated_gene_sets:senese_hdac3_targets_dn
GO_bp:go_negative_regulation...327	SET	12	0.25524	0.0064333	0.22947	0.13302	GO_bp:go_negative_regulation_of_interleukin_1_beta_secretion
Curated_gene_sets:pasqualucc...1	SET	161	0.073892	0.0067949	0.066456	0.1331	Curated_gene_sets:pasqualucci_lymphoma_by_gc_stage_dn
GO_bp:go_negative_regulation...306	SET	5	0.39906	0.0064938	0.35896	0.13314	GO_bp:go_negative_regulation_of_immature_t_cell_proliferation
GO_bp:go_positive_regulation...685	SET	30	0.15683	0.0062472	0.14108	0.13315	GO_bp:go_positive_regulation_of_protein_targeting_to_membrane
GO_bp:go_positive_regulation...143	SET	488	0.041316	0.0065565	0.037176	0.13322	GO_bp:go_positive_regulation_of_cellular_component_biogenesis
GO_bp:go_hyaluronan_biosynth...	SET	14	0.24602	0.0066974	0.22149	0.13335	GO_bp:go_hyaluronan_biosynthetic_process
GO_bp:go_regulation_of_mirna...	SET	7	0.33772	0.0065022	0.30409	0.13337	GO_bp:go_regulation_of_mirna_metabolic_process
Curated_gene_sets:reactome_r...56	SET	17	0.21786	0.0065349	0.19624	0.13347	Curated_gene_sets:reactome_regulation_of_runx1_expression_and_activity
GO_bp:go_keratinocyte_apopto...	SET	6	0.32547	0.0058017	0.29319	0.13348	GO_bp:go_keratinocyte_apoptotic_process
Curated_gene_sets:reactome_a...63	SET	22	0.18925	0.006457	0.1705	0.13352	Curated_gene_sets:reactome_adp_signalling_through_p2y_purinoceptor_12
GO_bp:go_negative_regulation...400	SET	7	0.38939	0.007497	0.35106	0.13368	GO_bp:go_negative_regulation_of_mast_cell_activation_involved_in_immune_response
GO_bp:go_positive_regulation...730	SET	7	0.3069	0.0059088	0.2768	0.13378	GO_bp:go_positive_regulation_of_secondary_metabolite_biosynthetic_process
GO_mf:go_oligopeptide_transm...	SET	7	0.35579	0.00685	0.32091	0.13379	GO_mf:go_oligopeptide_transmembrane_transporter_activity
Curated_gene_sets:ramjaun_ap...3	SET	9	0.26076	0.0056924	0.23521	0.1338	Curated_gene_sets:ramjaun_apoptosis_by_tgfb1_via_smad4_dn
Curated_gene_sets:farmer_bre...11	SET	6	0.45796	0.0081633	0.41323	0.13388	Curated_gene_sets:farmer_breast_cancer_cluster_8
GO_bp:go_bundle_of_his_cell_...2	SET	7	0.39932	0.0076881	0.36033	0.1339	GO_bp:go_bundle_of_his_cell_to_purkinje_myocyte_signaling
GO_bp:go_regulation_of_micro...4	SET	10	0.24763	0.005698	0.22346	0.1339	GO_bp:go_regulation_of_microtubule_binding
Curated_gene_sets:calvet_iri...1	SET	4	0.34953	0.0050874	0.31542	0.13391	Curated_gene_sets:calvet_irinotecan_sensitive_vs_resistant_up
Curated_gene_sets:suzuki_amp...	SET	17	0.25596	0.0076778	0.23101	0.13393	Curated_gene_sets:suzuki_amplified_in_oral_cancer
GO_bp:go_dorsal_ventral_patt...	SET	87	0.10465	0.0070878	0.094447	0.13394	GO_bp:go_dorsal_ventral_pattern_formation
GO_bp:go_positive_regulation...627	SET	58	0.13044	0.0072192	0.11781	0.13411	GO_bp:go_positive_regulation_of_phospholipase_activity
GO_bp:go_poly_a_plus_mrna_ex...	SET	12	0.29111	0.0073374	0.26297	0.13415	GO_bp:go_poly_a_plus_mrna_export_from_nucleus
GO_bp:go_sex_differentiation	SET	245	0.058999	0.0066777	0.05331	0.13422	GO_bp:go_sex_differentiation
GO_bp:go_smooth_muscle_cell_...5	SET	66	0.11892	0.0070196	0.10747	0.13425	GO_bp:go_smooth_muscle_cell_migration
Curated_gene_sets:kegg_ascor...	SET	24	0.30582	0.010897	0.27639	0.13427	Curated_gene_sets:kegg_ascorbate_and_aldarate_metabolism
GO_bp:go_antigen_processing_...10	SET	92	0.098452	0.0068563	0.089014	0.13436	GO_bp:go_antigen_processing_and_presentation_of_peptide_antigen_via_mhc_class_i
GO_bp:go_positive_regulation...184	SET	4	0.40566	0.0059044	0.36678	0.13437	GO_bp:go_positive_regulation_of_corticotropin_secretion
GO_bp:go_mhc_class_i_biosynt...	SET	6	0.45064	0.0080328	0.40746	0.13438	GO_bp:go_mhc_class_i_biosynthetic_process
GO_mf:go_guanyl_nucleotide_e...	SET	205	0.064949	0.0067315	0.058738	0.13442	GO_mf:go_guanyl_nucleotide_exchange_factor_activity
GO_bp:go_epidermis_morphogen...	SET	28	0.19717	0.0075882	0.17841	0.13455	GO_bp:go_epidermis_morphogenesis
GO_bp:go_signal_transduction...5	SET	72	0.099353	0.0061242	0.089948	0.13468	GO_bp:go_signal_transduction_involved_in_cell_cycle_checkpoint
GO_bp:go_negative_regulation...703	SET	9	0.25624	0.0055937	0.23206	0.13476	GO_bp:go_negative_regulation_of_type_i_interferon_mediated_signaling_pathway
Curated_gene_sets:chiaradonn...6	SET	116	0.083552	0.0065295	0.075689	0.13483	Curated_gene_sets:chiaradonna_neoplastic_transformation_kras_up
GO_bp:go_cellular_response_t...2	SET	199	0.06781	0.0069255	0.061456	0.13494	GO_bp:go_cellular_response_to_acid_chemical
GO_bp:go_receptor_localizati...1	SET	6	0.41019	0.0073118	0.372	0.13509	GO_bp:go_receptor_localization_to_non_motile_cilium
Curated_gene_sets:reactome_z...2	SET	7	0.31087	0.0059852	0.28232	0.13543	Curated_gene_sets:reactome_zinc_efflux_and_compartmentalization_by_the_slc30_family
Curated_gene_sets:korkola_yo...1	SET	60	0.13272	0.0074705	0.12053	0.13544	Curated_gene_sets:korkola_yolk_sac_tumor
GO_bp:go_regulation_of_anima...1	SET	36	0.16327	0.0071232	0.14828	0.13544	GO_bp:go_regulation_of_animal_organ_formation
GO_bp:go_positive_regulation...643	SET	10	0.27572	0.0063442	0.25049	0.13552	GO_bp:go_positive_regulation_of_production_of_mirnas_involved_in_gene_silencing_by_mirna
Curated_gene_sets:nouzova_tr...	SET	130	0.07735	0.0063968	0.070284	0.13556	Curated_gene_sets:nouzova_tretinoin_and_h4_acetylation
Curated_gene_sets:flechner_p...2	SET	143	0.074097	0.0064247	0.067337	0.13559	Curated_gene_sets:flechner_pbl_kidney_transplant_ok_vs_donor_up
GO_bp:go_negative_regulation...660	SET	56	0.13133	0.0071423	0.11936	0.13561	GO_bp:go_negative_regulation_of_t_cell_proliferation
GO_bp:go_regulation_of_cytol...	SET	17	0.22474	0.0067413	0.20429	0.13566	GO_bp:go_regulation_of_cytolysis
Curated_gene_sets:frasor_res...1	SET	69	0.11615	0.0070092	0.1056	0.13571	Curated_gene_sets:frasor_response_to_estradiol_dn
Curated_gene_sets:urs_adipoc...2	SET	67	0.11545	0.0068659	0.10498	0.13573	Curated_gene_sets:urs_adipocyte_differentiation_up
Curated_gene_sets:chassot_sk...	SET	11	0.29939	0.0072251	0.27225	0.13574	Curated_gene_sets:chassot_skin_wound
GO_bp:go_radial_glia_guided_...	SET	5	0.479	0.0077947	0.43572	0.13582	GO_bp:go_radial_glia_guided_migration_of_purkinje_cell
Curated_gene_sets:ross_acute...	SET	80	0.11067	0.0071894	0.10074	0.13599	Curated_gene_sets:ross_acute_myeloid_leukemia_cbf
Curated_gene_sets:reactome_c...7	SET	26	0.14644	0.0054309	0.13331	0.136	Curated_gene_sets:reactome_calnexin_calreticulin_cycle
Curated_gene_sets:reactome_a...3	SET	5	0.45107	0.0073402	0.41068	0.13604	Curated_gene_sets:reactome_abacavir_transmembrane_transport
GO_bp:go_hemidesmosome_assem...	SET	12	0.27198	0.0068553	0.24795	0.13635	GO_bp:go_hemidesmosome_assembly
Curated_gene_sets:tcga_gliob...1	SET	29	0.19854	0.0077758	0.18104	0.1364	Curated_gene_sets:tcga_glioblastoma_copy_number_dn
Curated_gene_sets:reactome_e...25	SET	21	0.16216	0.0054057	0.14788	0.13642	Curated_gene_sets:reactome_er_quality_control_compartment_erqc
GO_mf:go_dead_h_box_rna_heli...	SET	8	0.37762	0.0077722	0.34444	0.13647	GO_mf:go_dead_h_box_rna_helicase_binding
GO_bp:go_positive_regulation...217	SET	159	0.077201	0.0070554	0.070496	0.13674	GO_bp:go_positive_regulation_of_developmental_growth
Curated_gene_sets:ruan_respo...4	SET	12	0.26715	0.0067335	0.24396	0.13676	Curated_gene_sets:ruan_response_to_tnf_up
Curated_gene_sets:zirn_treti...1	SET	6	0.42009	0.0074883	0.38386	0.1369	Curated_gene_sets:zirn_tretinoin_response_dn
GO_bp:go_positive_regulation...497	SET	4	0.51829	0.0075438	0.47375	0.13698	GO_bp:go_positive_regulation_of_metanephric_glomerulus_development
Curated_gene_sets:frasor_tam...1	SET	10	0.30404	0.006996	0.27792	0.13699	Curated_gene_sets:frasor_tamoxifen_response_dn
GO_bp:go_sulfur_compound_met...	SET	188	0.067413	0.0066939	0.061655	0.13712	GO_bp:go_sulfur_compound_metabolic_process
GO_mf:go_active_transmembran...	SET	339	0.051475	0.0068359	0.047107	0.13726	GO_mf:go_active_transmembrane_transporter_activity
GO_bp:go_regulation_of_cell_...12	SET	1118	0.027178	0.0064153	0.024889	0.13743	GO_bp:go_regulation_of_cell_cycle
GO_bp:go_antigen_processing_...5	SET	6	0.42569	0.007588	0.39039	0.13777	GO_bp:go_antigen_processing_and_presentation_of_endogenous_peptide_antigen_via_mhc_class_i_via_er_pathway
Curated_gene_sets:greshock_c...	SET	323	0.05271	0.0068356	0.04834	0.13778	Curated_gene_sets:greshock_cancer_copy_number_up
Curated_gene_sets:reactome_g...1	SET	28	0.143	0.0055034	0.1312	0.13788	Curated_gene_sets:reactome_g0_and_early_g1
Curated_gene_sets:streicher_...2	SET	42	0.14996	0.0070656	0.1376	0.1379	Curated_gene_sets:streicher_lsm1_targets_up
GO_bp:go_regulation_of_phosp...8	SET	67	0.11932	0.0070961	0.10949	0.13792	GO_bp:go_regulation_of_phospholipase_activity
GO_bp:go_lytic_vacuole_organ...	SET	59	0.11596	0.0064727	0.10644	0.138	GO_bp:go_lytic_vacuole_organization
Curated_gene_sets:reactome_d...24	SET	5	0.39962	0.006503	0.36702	0.13812	Curated_gene_sets:reactome_defective_lfng_causes_scdo3
GO_mf:go_histone_deacetylase...1	SET	8	0.32363	0.006661	0.29735	0.13822	GO_mf:go_histone_deacetylase_activity_h3_k14_specific_
Curated_gene_sets:pid_hdac_c...2	SET	31	0.15442	0.0062527	0.14191	0.13827	Curated_gene_sets:pid_hdac_classii_pathway
GO_bp:go_cell_volume_homeost...	SET	29	0.15981	0.0062591	0.14687	0.13829	GO_bp:go_cell_volume_homeostasis
GO_bp:go_signal_transduction...6	SET	12	0.25166	0.006343	0.23145	0.13845	GO_bp:go_signal_transduction_involved_in_g2_dna_damage_checkpoint
Curated_gene_sets:reactome_a...57	SET	22	0.2182	0.0074447	0.20076	0.13856	Curated_gene_sets:reactome_acyl_chain_remodelling_of_ps
Curated_gene_sets:shin_b_cel...5	SET	10	0.27448	0.0063159	0.25264	0.13864	Curated_gene_sets:shin_b_cell_lymphoma_cluster_6
GO_bp:go_embryonic_cleavage	SET	6	0.43016	0.0076679	0.39615	0.13878	GO_bp:go_embryonic_cleavage
GO_bp:go_microtubule_organiz...1	SET	28	0.17216	0.0066254	0.15859	0.13884	GO_bp:go_microtubule_organizing_center_localization
Curated_gene_sets:gentile_uv...6	SET	37	0.15823	0.0069982	0.14584	0.13899	Curated_gene_sets:gentile_uv_response_cluster_d2
GO_bp:go_regulation_of_extri...3	SET	56	0.11626	0.0063226	0.10719	0.13906	GO_bp:go_regulation_of_extrinsic_apoptotic_signaling_pathway_via_death_domain_receptors
GO_bp:go_positive_regulation...165	SET	9	0.29433	0.0064252	0.27149	0.13916	GO_bp:go_positive_regulation_of_cholesterol_esterification
GO_cc:go_telomerase_holoenzy...	SET	18	0.21598	0.0066663	0.19932	0.13928	GO_cc:go_telomerase_holoenzyme_complex
Curated_gene_sets:reactome_p...68	SET	16	0.20801	0.0060534	0.192	0.13932	Curated_gene_sets:reactome_polo_like_kinase_mediated_events
GO_bp:go_cell_proliferation_...3	SET	16	0.23151	0.0067372	0.21376	0.1394	GO_bp:go_cell_proliferation_in_hindbrain
Curated_gene_sets:lee_neural...1	SET	106	0.096974	0.0072463	0.08958	0.13952	Curated_gene_sets:lee_neural_crest_stem_cell_dn
Curated_gene_sets:ichiba_gra...4	SET	108	0.088095	0.0066444	0.081381	0.13952	Curated_gene_sets:ichiba_graft_versus_host_disease_d7_up
Curated_gene_sets:smid_breas...1	SET	662	0.037436	0.0068865	0.034588	0.13956	Curated_gene_sets:smid_breast_cancer_basal_dn
Curated_gene_sets:reactome_f...43	SET	8	0.35456	0.0072975	0.32762	0.13958	Curated_gene_sets:reactome_formyl_peptide_receptors_bind_formyl_peptides_and_many_other_ligands
GO_bp:go_endocardial_cushion...2	SET	22	0.21695	0.0074022	0.20052	0.13964	GO_bp:go_endocardial_cushion_formation
GO_bp:go_positive_regulation...844	SET	100	0.093219	0.0067668	0.086237	0.13986	GO_bp:go_positive_regulation_of_transporter_activity
GO_bp:go_pigment_biosyntheti...	SET	51	0.11719	0.0060832	0.10846	0.13996	GO_bp:go_pigment_biosynthetic_process
Curated_gene_sets:iwanaga_ca...1	SET	108	0.083091	0.0062669	0.076933	0.14007	Curated_gene_sets:iwanaga_carcinogenesis_by_kras_dn
GO_bp:go_sequestering_of_act...	SET	6	0.42419	0.0075614	0.39278	0.14009	GO_bp:go_sequestering_of_actin_monomers
GO_bp:go_cardiac_myofibril_a...	SET	26	0.18153	0.0067324	0.16831	0.1404	GO_bp:go_cardiac_myofibril_assembly
Curated_gene_sets:pid_wnt_si...	SET	26	0.18023	0.0066841	0.1672	0.14054	Curated_gene_sets:pid_wnt_signaling_pathway
Curated_gene_sets:lopez_meso...7	SET	7	0.29305	0.0056422	0.27213	0.14077	Curated_gene_sets:lopez_mesothelioma_survival_worst_vs_best_dn
GO_bp:go_maintenance_of_sist...	SET	10	0.28029	0.0064495	0.26037	0.14086	GO_bp:go_maintenance_of_sister_chromatid_cohesion
GO_cc:go_swi_snf_superfamily...	SET	74	0.099269	0.0062031	0.092224	0.14088	GO_cc:go_swi_snf_superfamily_type_complex
GO_mf:go_peptide_alpha_n_ace...	SET	12	0.2917	0.0073523	0.27105	0.14093	GO_mf:go_peptide_alpha_n_acetyltransferase_activity
GO_bp:go_mammary_gland_epith...1	SET	17	0.22505	0.0067507	0.20913	0.14094	GO_bp:go_mammary_gland_epithelial_cell_differentiation
GO_bp:go_aggresome_assembly	SET	5	0.41366	0.0067314	0.38449	0.141	GO_bp:go_aggresome_assembly
GO_cc:go_calcium_channel_com...	SET	64	0.11614	0.0067509	0.10804	0.14121	GO_cc:go_calcium_channel_complex
GO_bp:go_response_to_acid_ch...	SET	325	0.050793	0.0066071	0.047266	0.14128	GO_bp:go_response_to_acid_chemical
Curated_gene_sets:mariadason...3	SET	6	0.38803	0.0069169	0.36114	0.14132	Curated_gene_sets:mariadason_response_to_butyrate_curcumin_sulindac_tsa_1
GO_bp:go_protein_localizatio...13	SET	49	0.12124	0.0061688	0.11286	0.14137	GO_bp:go_protein_localization_to_cilium
GO_mf:go_g_protein_coupled_g...	SET	10	0.2917	0.0067119	0.2718	0.1416	GO_mf:go_g_protein_coupled_glutamate_receptor_binding
GO_bp:go_regulation_of_high_...2	SET	16	0.22563	0.0065661	0.21026	0.14162	GO_bp:go_regulation_of_high_voltage_gated_calcium_channel_activity
GO_cc:go_n_terminal_protein_...	SET	9	0.35318	0.00771	0.32916	0.14165	GO_cc:go_n_terminal_protein_acetyltransferase_complex
Curated_gene_sets:bystrykh_s...	SET	6	0.30673	0.0054675	0.28595	0.14172	Curated_gene_sets:bystrykh_scp2_qtl
GO_mf:go_secondary_active_su...	SET	13	0.21907	0.0057468	0.20424	0.14174	GO_mf:go_secondary_active_sulfate_transmembrane_transporter_activity
GO_bp:go_rhythmic_behavior	SET	43	0.14489	0.0069072	0.13515	0.14185	GO_bp:go_rhythmic_behavior
GO_cc:go_azurophil_granule_m...	SET	54	0.1269	0.0067778	0.1184	0.1419	GO_cc:go_azurophil_granule_membrane
GO_bp:go_kidney_epithelium_d...	SET	132	0.082893	0.0069074	0.077379	0.14204	GO_bp:go_kidney_epithelium_development
GO_bp:go_negative_regulation...384	SET	137	0.079011	0.0067065	0.073756	0.14204	GO_bp:go_negative_regulation_of_lymphocyte_activation
GO_bp:go_neurotransmitter_re...3	SET	7	0.40981	0.0078901	0.38263	0.14209	GO_bp:go_neurotransmitter_receptor_transport_postsynaptic_endosome_to_lysosome
Curated_gene_sets:rutella_re...4	SET	401	0.045969	0.0066285	0.042923	0.1421	Curated_gene_sets:rutella_response_to_hgf_up
GO_bp:go_embryonic_hemopoies...	SET	20	0.22065	0.0071782	0.20605	0.14212	GO_bp:go_embryonic_hemopoiesis
GO_bp:go_endosome_organizati...	SET	77	0.098244	0.0062618	0.091759	0.14216	GO_bp:go_endosome_organization
GO_bp:go_dna_repair_complex_...	SET	5	0.32158	0.005233	0.30045	0.14225	GO_bp:go_dna_repair_complex_assembly
GO_bp:go_nls_bearing_protein...	SET	21	0.19357	0.0064527	0.18088	0.14228	GO_bp:go_nls_bearing_protein_import_into_nucleus
GO_cc:go_polysomal_ribosome	SET	26	0.15747	0.00584	0.14716	0.14231	GO_cc:go_polysomal_ribosome
GO_bp:go_endodermal_cell_fat...2	SET	8	0.33292	0.0068522	0.31117	0.14234	GO_bp:go_endodermal_cell_fate_specification
Curated_gene_sets:reactome_c...10	SET	133	0.081462	0.0068136	0.076177	0.14246	Curated_gene_sets:reactome_cardiac_conduction
GO_bp:go_negative_regulation...670	SET	8	0.32913	0.006774	0.30778	0.14247	GO_bp:go_negative_regulation_of_thymocyte_apoptotic_process
GO_mf:go_extracellular_matri...2	SET	9	0.31472	0.0068704	0.29438	0.14252	GO_mf:go_extracellular_matrix_constituent_conferring_elasticity
Curated_gene_sets:hollmann_a...2	SET	190	0.067311	0.0067189	0.062977	0.14259	Curated_gene_sets:hollmann_apoptosis_via_cd40_up
GO_bp:go_somatic_motor_neuro...	SET	5	0.39844	0.0064837	0.37315	0.14282	GO_bp:go_somatic_motor_neuron_differentiation
GO_bp:go_cardiac_muscle_cell...6	SET	8	0.33151	0.0068232	0.31047	0.14282	GO_bp:go_cardiac_muscle_cell_fate_commitment
Curated_gene_sets:jison_sick...2	SET	173	0.068006	0.0064805	0.063709	0.14289	Curated_gene_sets:jison_sickle_cell_disease_up
GO_bp:go_cytoplasmic_microtu...	SET	52	0.11301	0.0059233	0.10589	0.14294	GO_bp:go_cytoplasmic_microtubule_organization
GO_bp:go_positive_regulation...863	SET	13	0.23759	0.0062327	0.22263	0.14295	GO_bp:go_positive_regulation_of_vacuole_organization
Curated_gene_sets:doane_brea...2	SET	64	0.11492	0.0066804	0.1077	0.14297	Curated_gene_sets:doane_breast_cancer_classes_up
Curated_gene_sets:terao_aox4...4	SET	25	0.1608	0.0058481	0.1507	0.14298	Curated_gene_sets:terao_aox4_targets_skin_up
GO_bp:go_mesonephric_duct_de...	SET	8	0.31982	0.0065826	0.29974	0.14299	GO_bp:go_mesonephric_duct_development
GO_bp:go_tryptophan_metaboli...	SET	8	0.33703	0.0069368	0.31611	0.14318	GO_bp:go_tryptophan_metabolic_process
GO_mf:go_opsonin_binding	SET	13	0.2337	0.0061307	0.21922	0.14321	GO_mf:go_opsonin_binding
Curated_gene_sets:reactome_h...11	SET	115	0.083982	0.006535	0.078784	0.14322	Curated_gene_sets:reactome_hedgehog_off_state
Curated_gene_sets:gentile_uv...2	SET	19	0.2089	0.0066242	0.19607	0.14335	Curated_gene_sets:gentile_uv_high_dose_up
GO_bp:go_chondrocyte_differe...2	SET	30	0.16625	0.0066225	0.15607	0.1434	GO_bp:go_chondrocyte_differentiation_involved_in_endochondral_bone_morphogenesis
Curated_gene_sets:iyengar_re...	SET	10	0.33564	0.0077231	0.31516	0.14345	Curated_gene_sets:iyengar_response_to_adipocyte_factors
GO_bp:go_protein_k48_linked_...1	SET	30	0.15706	0.0062561	0.14754	0.14355	GO_bp:go_protein_k48_linked_deubiquitination
Curated_gene_sets:chen_hoxa5...2	SET	9	0.33479	0.0073084	0.31474	0.14374	Curated_gene_sets:chen_hoxa5_targets_6hr_up
GO_bp:go_replicative_senesce...	SET	13	0.22982	0.006029	0.21606	0.14374	GO_bp:go_replicative_senescence
Curated_gene_sets:valk_aml_w...3	SET	24	0.20506	0.0073071	0.1929	0.14388	Curated_gene_sets:valk_aml_with_evi1
Curated_gene_sets:gottwein_t...	SET	63	0.10598	0.0061125	0.099728	0.14396	Curated_gene_sets:gottwein_targets_of_kshv_mir_k12_11
GO_cc:go_core_mediator_compl...	SET	7	0.32468	0.0062512	0.30557	0.144	GO_cc:go_core_mediator_complex
GO_bp:go_cell_projection_ass...	SET	529	0.038314	0.0063233	0.03606	0.14401	GO_bp:go_cell_projection_assembly
GO_bp:go_glomerular_mesangia...2	SET	10	0.31083	0.0071522	0.29254	0.14401	GO_bp:go_glomerular_mesangial_cell_proliferation
GO_cc:go_rna_polymerase_iii_...2	SET	12	0.23853	0.006012	0.22467	0.1442	GO_cc:go_rna_polymerase_iii_transcription_factor_complex
GO_bp:go_cristae_formation	SET	28	0.13944	0.0053663	0.13137	0.14425	GO_bp:go_cristae_formation
GO_mf:go_acyl_coa_ligase_act...	SET	8	0.41243	0.0084886	0.38858	0.14426	GO_mf:go_acyl_coa_ligase_activity
Curated_gene_sets:reactome_r...97	SET	9	0.27276	0.0059543	0.25703	0.1443	Curated_gene_sets:reactome_rho_gtpases_activate_rhotekin_and_rhophilins
GO_bp:go_metanephric_tubule_...2	SET	11	0.26361	0.0063615	0.2485	0.1444	GO_bp:go_metanephric_tubule_morphogenesis
Curated_gene_sets:reactome_i...62	SET	298	0.052447	0.0065375	0.049453	0.14445	Curated_gene_sets:reactome_intracellular_signaling_by_second_messengers
Curated_gene_sets:bakker_fox...1	SET	164	0.067784	0.0062906	0.063933	0.14452	Curated_gene_sets:bakker_foxo3_targets_dn
GO_bp:go_cellular_response_t...64	SET	4	0.52057	0.0075771	0.49109	0.14457	GO_bp:go_cellular_response_to_lead_ion
Curated_gene_sets:reactome_m...68	SET	94	0.085632	0.0060277	0.08079	0.1446	Curated_gene_sets:reactome_mitochondrial_translation
GO_bp:go_inositol_phosphate_...1	SET	42	0.132	0.0062194	0.12456	0.14465	GO_bp:go_inositol_phosphate_biosynthetic_process
Curated_gene_sets:li_induced...1	SET	135	0.075624	0.0063724	0.071367	0.14466	Curated_gene_sets:li_induced_t_to_natural_killer_dn
GO_bp:go_eif2alpha_phosphory...	SET	6	0.34284	0.0061112	0.32358	0.14469	GO_bp:go_eif2alpha_phosphorylation_in_response_to_endoplasmic_reticulum_stress
GO_bp:go_postsynaptic_membra...1	SET	9	0.3038	0.0066319	0.28673	0.14469	GO_bp:go_postsynaptic_membrane_assembly
GO_mf:go_lysophosphatidic_ac...	SET	4	0.51602	0.0075108	0.48713	0.14474	GO_mf:go_lysophosphatidic_acid_binding
GO_bp:go_neurotransmitter_lo...	SET	8	0.35844	0.0073775	0.3384	0.14475	GO_bp:go_neurotransmitter_loading_into_synaptic_vesicle
Curated_gene_sets:reactome_t...28	SET	23	0.18529	0.0064639	0.17511	0.14499	Curated_gene_sets:reactome_thromboxane_signalling_through_tp_receptor
GO_bp:go_regulation_of_trigl...2	SET	11	0.32006	0.0077238	0.3025	0.14502	GO_bp:go_regulation_of_triglyceride_catabolic_process
GO_bp:go_telomerase_holoenzy...	SET	6	0.29983	0.0053445	0.28341	0.14505	GO_bp:go_telomerase_holoenzyme_complex_assembly
GO_mf:go_rna_2_o_methyltrans...	SET	5	0.40238	0.0065479	0.38044	0.14511	GO_mf:go_rna_2_o_methyltransferase_activity
Curated_gene_sets:hoshida_li...4	SET	112	0.080167	0.0061567	0.075853	0.14529	Curated_gene_sets:hoshida_liver_cancer_subclass_s2
Curated_gene_sets:neben_aml_...1	SET	12	0.24223	0.0061054	0.22939	0.1455	Curated_gene_sets:neben_aml_with_flt3_or_nras_dn
GO_cc:go_nuclear_transcripti...1	SET	189	0.064685	0.00644	0.061275	0.14557	GO_cc:go_nuclear_transcription_factor_complex
Curated_gene_sets:sig_regula...	SET	31	0.14045	0.0056869	0.13308	0.14563	Curated_gene_sets:sig_regulation_of_the_actin_cytoskeleton_by_rho_gtpases
GO_bp:go_positive_regulation...333	SET	369	0.047114	0.0065225	0.044641	0.14563	GO_bp:go_positive_regulation_of_gtpase_activity
Curated_gene_sets:biocarta_s...11	SET	16	0.22062	0.0064204	0.20905	0.14564	Curated_gene_sets:biocarta_sppa_pathway
GO_mf:go_chloride_transmembr...	SET	89	0.095926	0.0065711	0.090933	0.14574	GO_mf:go_chloride_transmembrane_transporter_activity
GO_bp:go_positive_regulation...827	SET	5	0.39132	0.0063678	0.371	0.14578	GO_bp:go_positive_regulation_of_transcription_from_rna_polymerase_ii_promoter_in_response_to_oxidative_stress
Curated_gene_sets:reactome_c...44	SET	47	0.1413	0.0070416	0.13398	0.14581	Curated_gene_sets:reactome_chemokine_receptors_bind_chemokines
[truncated: 13,488 more rows]
