# Supplementary material for: A large-scale multi-ancestry genome-wide association study of chronic prostatitis/chronic pelvic pain syndrome in men
Source: Nat Commun. 2026 Jan 9;17:343. doi: 10.1038/s41467-025-64954-2 (PMC12789528; doi:10.1038/s41467-025-64954-2)
Supplement: Supplementary file 8 — Supplementary Dataset 6 [file 41467_2025_64954_MOESM8_ESM.xlsx]

## Sheet: SD6
Supplementary Data 6. Associations in GWAS Catalog of Previously Published Results.
GenomicLocus	IndSigSNP	chr	bp	snp	DateAddedToCatalog	PMID	FirstAuth	Date	Journal	Link	Study	Trait	InitialN	ReplicationN	Region	ReportedGene	MappedGene	UpGene	DownGene	SNP_Gene_ID	UpGeneDist	DownGeneDist	Strongest	SNPs	marged	SNP_ID_cur	Context	intergenic	RiskAF	P	Pmlog	Ptext	OrBeta	X95CI	Platform	CNV
1	rs10886893	10	123032519	rs11199874	2012-01-11	22130093	Nam RK	2011-12-01	Cancer Biol Ther	www.ncbi.nlm.nih.gov/pubmed/22130093	New variants at 10q26 and 15q21 are associated with aggressive prostate cancer in a genome-wide association study from a prostate biopsy screening cohort.	Prostate cancer	316 cases, 229 controls	55 Asian ancestry cases, 134 Asian ancestry controls, 1,382 European ancestry cases, 1,428 European ancestry controls, 184 Black cases, 127 Black controls, 42 cases, 87 controls	10q26.12	intergenic	LINC01153 - NA	ENSG00000227143			87039		rs11199874-?	rs11199874	0	11199874	intergenic_variant	1	NR	3e-10	9.52288				Affymetrix [443816]	N
1	rs10886893	10	123033549	rs10788160	2011-01-13	21160077	Gudmundsson J	2010-12-15	Sci Transl Med	www.ncbi.nlm.nih.gov/pubmed/21160077	Genetic correction of PSA values using sequence variants associated with PSA levels.	Serum prostate-specific antigen levels	7,538 European ancestry individuals	2,373 European ancestry individuals	10q26.12	FGFR2	LINC01153 - NA	ENSG00000227143			88069		rs10788160-A	rs10788160	0	10788160	intergenic_variant	1	0.31	5e-15	14.301		10.2	[NR] % increase	Illumina [304070]	N
1	rs10886893	10	123038897	rs12413648	2021-03-22	33290408	Ray D	2020-12-08	PLoS Genet	www.ncbi.nlm.nih.gov/pubmed/33290408	A powerful method for pleiotropic analysis under composite null hypothesis identifies novel shared loci between Type 2 Diabetes and Prostate Cancer.	Type 2 diabetes or prostate cancer (pleiotropy)	62,892 European ancestry T2D cases, 79,194 European ancestry PrCa cases, 659,536 European ancestry controls		10q26.12	LINC01153	LINC01153 - NA	ENSG00000227143			93417		rs12413648-?	rs12413648	0	12413648	intergenic_variant	1		9e-10	9.04576				Illumina [5041948] (imputed)	N
1	rs10886893	10	123041821	rs11199878	2019-02-08	30595370	Kichaev G	2018-12-27	Am J Hum Genet	www.ncbi.nlm.nih.gov/pubmed/30595370	Leveraging Polygenic Functional Enrichment to Improve GWAS Power.	Red blood cell count	approximately 445,000 European ancestry individuals		10q26.12		LINC01153 - NA	ENSG00000227143			96341		rs11199878-?	rs11199878	0	11199878	intergenic_variant	1	NR	1e-08	8				NR [~ 8900000] (imputed)	N
1	rs10886893	10	123045212	rs11199879	2019-04-03	30410027	Gudmundsson J	2018-11-08	Nat Commun	www.ncbi.nlm.nih.gov/pubmed/30410027	Genome-wide associations for benign prostatic hyperplasia reveal a genetic correlation with serum levels of PSA.	Benign prostatic hyperplasia and lower urinary tract symptoms	20,621 European ancestry cases, 280,541 European ancestry controls		10q26.12	FGFR2	LINC01153 - NA	ENSG00000227143			99732		rs11199879-C	rs11199879	0	11199879	regulatory_region_variant	1	0.252	4e-20	19.3979		1.13	[1.10-1.16]	Affymetrix, Illumina [42907111] (imputed)	N
1	rs10886893	10	123045212	rs11199879	2019-04-04	30410027	Gudmundsson J	2018-11-08	Nat Commun	www.ncbi.nlm.nih.gov/pubmed/30410027	Genome-wide associations for benign prostatic hyperplasia reveal a genetic correlation with serum levels of PSA.	Benign prostatic hyperplasia and lower urinary tract symptoms (prostate cancer excluded)	18,138 European ancestry cases, 277,213 European ancestry controls		10q26.12		LINC01153 - NA	ENSG00000227143			99732		rs11199879-C	rs11199879	0	11199879	regulatory_region_variant	1	0.252	6e-18	17.2218		1.13	[1.10-1.16]	Affymetrix, Illumina [42907111] (imputed)	N
1	rs10886893	10	123045212	rs11199879	2019-04-04	30410027	Gudmundsson J	2018-11-08	Nat Commun	www.ncbi.nlm.nih.gov/pubmed/30410027	Genome-wide associations for benign prostatic hyperplasia reveal a genetic correlation with serum levels of PSA.	Prostate-specific antigen levels	33,572 Icelandic ancestry individuals		10q26.12	FGFR2	LINC01153 - NA	ENSG00000227143			99732		rs11199879-C	rs11199879	0	11199879	regulatory_region_variant	1	0.252	5e-21	20.301		0.06	unit increase	Affymetrix, Illumina [up to 32463442] (imputed)	N
1	rs10886893	10	123054018	rs10788167	2021-02-03	33398198	Conti DV	2021-01-04	Nat Genet	www.ncbi.nlm.nih.gov/pubmed/33398198	Trans-ancestry genome-wide association meta-analysis of prostate cancer identifies new susceptibility loci and informs genetic risk prediction.	Prostate cancer	85,554 European ancestry cases, 10,368 African ancestry cases, 8,611 East Asian ancestry cases, 2,714 Hispanic cases, 91,972 European ancestry controls, 10,986 African ancestry controls, 18,809 East Asian ancestry controls, 5,239 Hispanic controls		10q26.12	NR							rs10788167-T	rs10788167	0	10788167	intergenic_variant	1	NR	1e-15	15		1.063	[1.05-1.08]	Affymetrix, Illumina [29235255] (imputed)	N
2	rs11084596	19	32104979	rs11084596	2019-04-03	30410027	Gudmundsson J	2018-11-08	Nat Commun	www.ncbi.nlm.nih.gov/pubmed/30410027	Genome-wide associations for benign prostatic hyperplasia reveal a genetic correlation with serum levels of PSA.	Benign prostatic hyperplasia and lower urinary tract symptoms	20,621 European ancestry cases, 280,541 European ancestry controls		19q12	THEG5	LINC02841 - RNA5SP471	ENSG00000267407	ENSG00000252780		59270	41283	rs11084596-T	rs11084596	0	11084596	regulatory_region_variant	1	0.356	2e-24	23.699		1.13636	[1.11-1.16]	Affymetrix, Illumina [42907111] (imputed)	N
2	rs11084596	19	32104979	rs11084596	2019-04-04	30410027	Gudmundsson J	2018-11-08	Nat Commun	www.ncbi.nlm.nih.gov/pubmed/30410027	Genome-wide associations for benign prostatic hyperplasia reveal a genetic correlation with serum levels of PSA.	Benign prostatic hyperplasia and lower urinary tract symptoms (prostate cancer excluded)	18,138 European ancestry cases, 277,213 European ancestry controls		19q12		LINC02841 - RNA5SP471	ENSG00000267407	ENSG00000252780		59270	41283	rs11084596-T	rs11084596	0	11084596	regulatory_region_variant	1	0.644	4e-24	23.3979		1.13636	[1.11-1.16]	Affymetrix, Illumina [42907111] (imputed)	N
2	rs11084596	19	32104979	rs11084596	2019-04-04	30410027	Gudmundsson J	2018-11-08	Nat Commun	www.ncbi.nlm.nih.gov/pubmed/30410027	Genome-wide associations for benign prostatic hyperplasia reveal a genetic correlation with serum levels of PSA.	Prostate-specific antigen levels	33,572 Icelandic ancestry individuals		19q12	THEG5	LINC02841 - RNA5SP471	ENSG00000267407	ENSG00000252780		59270	41283	rs11084596-C	rs11084596	0	11084596	regulatory_region_variant	1	0.356	1e-11	11		0.041	unit decrease	Affymetrix, Illumina [up to 32463442] (imputed)	N
2	rs11084596	19	32104979	rs11084596	2017-05-25	28139693	Hoffmann TJ	2017-01-31	Nat Commun	www.ncbi.nlm.nih.gov/pubmed/28139693	Genome-wide association study of prostate-specific antigen levels identifies novel loci independent of prostate cancer.	Prostate-specific antigen levels	28,503 European ancestry individuals	2,716 Latino individuals, 2,518 East Asian ancestry individuals, 1,585 African American individuals, 6,193 European ancestry individuals (later diagnosed with prostate cancer), 5,603 European ancestry individuals	19q12	THEG5	LINC02841 - RNA5SP471	ENSG00000267407	ENSG00000252780		59270	41283	rs11084596-T	rs11084596	0	11084596	regulatory_region_variant	1	0.61	1e-15	15		0.0475551	[0.036-0.059] unit increase	Affymetrix [10109774] (imputed)	N
3	rs2569753	19	51343737	rs2659052	2020-11-13	32887889	Rashkin SR	2020-09-04	Nat Commun	www.ncbi.nlm.nih.gov/pubmed/32887889	Pan-cancer study detects genetic risk variants and shared genetic basis in two large cohorts.	Cancer (pleiotropy)	64,962 European ancestry cases, 410,350 European ancestry controls		19q13.33		KLK15 - KLK3	ENSG00000174562	ENSG00000142515		3268	14434	rs2659052-G	rs2659052	0	2659052	intron_variant	1	NR	3e-08	7.52288		1.106	[1.067-1.146]	Affymetrix [7846216] (imputed)	N
3	rs174776	19	51354597	rs2659124	2019-10-17	31562322	Takata R	2019-09-27	Nat Commun	www.ncbi.nlm.nih.gov/pubmed/31562322	12 new susceptibility loci for prostate cancer identified by genome-wide association study in Japanese population.	Prostate cancer	5,088 Japanese ancestry cases, 10,682 Japanese ancestry controls	4,818 Japanese ancestry cases, 73,261 Japanese ancestry controls	19q13.33	KLK3	KLK15 - KLK3	ENSG00000174562	ENSG00000142515		14128	3574	rs2659124-T	rs2659124	0	2659124	intergenic_variant	1	0.605	2e-08	7.69897		1.156	NR	Illumina [7742602] (imputed)	N
3	rs174776	19	51354597	rs2659124	2016-07-15	26034056	Hoffmann TJ	2015-06-01	Cancer Discov	www.ncbi.nlm.nih.gov/pubmed/26034056	A large multiethnic genome-wide association study of prostate cancer identifies novel risk variants and substantial ethnic differences.	Prostate cancer	6,406 European ancestry cases, 601 African American cases, 288 East Asian ancestry cases, 488 Latino cases30,866 European ancestry controls, 1,650 African American controls, 2,938 East Asian ancestry controls, 3,141 Latino controls	4,599 European ancestry cases, 2,265 African American cases, 2,940 European ancestry controls, 2,414 African American controls	19q13.33	KLK3	KLK15 - KLK3	ENSG00000174562	ENSG00000142515		14128	3574	rs2659124-T	rs2659124	0	2659124	intergenic_variant	1	0.854	1e-13	13		1.18	[1.13-1.24]	Affymetrix [up to 19977088] (imputed)	N
3	rs62113214	19	51360840	rs62113212	2016-02-13	25939597	Berndt SI	2015-05-05	Nat Commun	www.ncbi.nlm.nih.gov/pubmed/25939597	Two susceptibility loci identified for prostate cancer aggressiveness.	Prostate cancer aggressiveness	4,545 European ancestry cases	7,973 European ancestry cases	19q13.33	KLK3	KLK3			ENSG00000142515			rs62113212-T	rs62113212	0	62113212	non_coding_transcript_exon_variant	0	0.061	6e-09	8.22185		0.138	[0.091-0.185] unit increase	Illumina [1531807] (imputed)	N
3	rs62113214	19	51361757	rs17632542	2011-01-13	21160077	Gudmundsson J	2010-12-15	Sci Transl Med	www.ncbi.nlm.nih.gov/pubmed/21160077	Genetic correction of PSA values using sequence variants associated with PSA levels.	Serum prostate-specific antigen levels	7,538 European ancestry individuals	2,373 European ancestry individuals	19q13.33	KLK3	KLK3			ENSG00000142515			rs17632542-T	rs17632542	0	17632542	missense_variant	0	0.91	3e-46	45.5229		39.1	[NR] % increase	Illumina [304070]	N
3	rs62113214	19	51361757	rs17632542	2014-11-07	24753544	Knipe DW	2014-04-21	Cancer Epidemiol Biomarkers Prev	www.ncbi.nlm.nih.gov/pubmed/24753544	Genetic variation in prostate-specific antigen-detected prostate cancer and the effect of control selection on genetic association studies.	Prostate cancer	1,146 European ancestry cases, 1,804 European ancestry controls	1,854 European ancestry cases, 1,437 European ancestry controls	19q13.33	KLK3	KLK3			ENSG00000142515			rs17632542-T	rs17632542	0	17632542	missense_variant	0		2e-28	27.699		0.73	[0.60-0.86] unit increase	Illumina [514432] (imputed)	N
3	rs62113214	19	51361757	rs17632542	2014-11-09	24740154	Lange EM	2014-04-16	PLoS One	www.ncbi.nlm.nih.gov/pubmed/24740154	Genome-wide association scan for variants associated with early-onset prostate cancer.	Prostate cancer (early onset)	931 European ancestry cases, 4,120 European ancestry controls	2,571 European ancestry cases, 921 European ancestry controls	19q13.33	KLK3	KLK3			ENSG00000142515			rs17632542-T	rs17632542	0	17632542	missense_variant	0	0.92	1e-07	7		1.85	[1.61-2.09]	Illumina [2639562] (imputed)	N
3	rs62113214	19	51361757	rs17632542	2017-05-25	28139693	Hoffmann TJ	2017-01-31	Nat Commun	www.ncbi.nlm.nih.gov/pubmed/28139693	Genome-wide association study of prostate-specific antigen levels identifies novel loci independent of prostate cancer.	Prostate-specific antigen levels	28,503 European ancestry individuals	2,716 Latino individuals, 2,518 East Asian ancestry individuals, 1,585 African American individuals, 6,193 European ancestry individuals (later diagnosed with prostate cancer), 5,603 European ancestry individuals	19q13.33	KLK3	KLK3			ENSG00000142515			rs17632542-T	rs17632542	0	17632542	missense_variant	0	0.92	0	339.699		0.435333	[0.41-0.46] unit increase	Affymetrix [10109774] (imputed)	N
3	rs62113214	19	51362715	rs76765083	2021-02-03	33398198	Conti DV	2021-01-04	Nat Genet	www.ncbi.nlm.nih.gov/pubmed/33398198	Trans-ancestry genome-wide association meta-analysis of prostate cancer identifies new susceptibility loci and informs genetic risk prediction.	Prostate cancer	85,554 European ancestry cases, 10,368 African ancestry cases, 8,611 East Asian ancestry cases, 2,714 Hispanic cases, 91,972 European ancestry controls, 10,986 African ancestry controls, 18,809 East Asian ancestry controls, 5,239 Hispanic controls		19q13.33	NR	KLK3			ENSG00000142515			rs76765083-T	rs76765083	0	76765083	intron_variant	0	NR	2e-62	61.699		1.304	[1.26-1.35]	Affymetrix, Illumina [29235255] (imputed)	N
3	rs62113214	19	51362715	rs76765083	2021-02-03	33398198	Conti DV	2021-01-04	Nat Genet	www.ncbi.nlm.nih.gov/pubmed/33398198	Trans-ancestry genome-wide association meta-analysis of prostate cancer identifies new susceptibility loci and informs genetic risk prediction.	Prostate cancer	85,554 European ancestry cases, 91,972 European ancestry controls	6,852 European ancestry cases, 193,117 European ancestry controls	19q13.33	NR	KLK3			ENSG00000142515			rs76765083-T	rs76765083	0	76765083	intron_variant	0	0.926448239	2e-20	19.699		1.45574	[1.34-1.58]	Affymetrix, Illumina [20400945] (imputed)	N
3	rs2569735	19	51363398	rs1058205	2014-12-11	24919509	Terao C	2014-06-11	J Med Genet	www.ncbi.nlm.nih.gov/pubmed/24919509	A genome-wide association study of serum levels of prostate-specific antigen in the Japanese population.	Prostate-specific antigen levels	1,086 Japanese ancestry males	1,302 Japanese ancestry males	19q13.33	KLK3	KLK3			ENSG00000142515			rs1058205-?	rs1058205	0	1058205	3_prime_UTR_variant	0	NR	8e-21	20.0969		0.085	[0.067-0.103] unit increase	Illumina [303283]	N
3	rs2569735	19	51364623	rs2735839	2013-03-22	23269536	Sun J	2012-12-27	Hum Genet	www.ncbi.nlm.nih.gov/pubmed/23269536	Genome-wide association study identified novel genetic variant on SLC45A3 gene associated with serum levels prostate-specific antigen (PSA) in a Chinese population.	Prostate-specific antigen levels	1,999 Chinese ancestry males	1,496 Chinese ancestry males	19q13.33	KLK3	KLK3 - KLK2	ENSG00000142515	ENSG00000167751		603	201	rs2735839-G	rs2735839	0	2735839	intergenic_variant	1	0.58	6e-37	36.2218		0.19	[NR] % increase	Illumina [> 709211] (imputed)	N
3	rs2569735	19	51364623	rs6089829 x rs2735839	2012-03-31	22219177	Tao S	2012-01-04	Carcinogenesis	www.ncbi.nlm.nih.gov/pubmed/22219177	A genome-wide search for loci interacting with known prostate cancer risk-associated genetic variants.	Prostate cancer (SNP x SNP interaction)	4,723 European ancestry cases, 4,792 European ancestry controls		19q13.33	LOC63930 x KLK3	No mapped genes x KLK3 - KLK2						rs6089829-? x rs2735839-?	rs6089829 x rs2735839	0		intron_variant x intergenic_variant		NR	3e-06	5.52288		1.3514	[1.19-1.54]	Affymetrix, Illumina [1117531] (imputed)	N
3	rs2569735	19	51364623	rs2735839	2008-06-16	18264097	Eeles RA	2008-02-10	Nat Genet	www.ncbi.nlm.nih.gov/pubmed/18264097	Multiple newly identified loci associated with prostate cancer susceptibility.	Prostate cancer	1,854 European ancestry cases, 1,894 European ancestry controls	3,268 European ancestry cases, 3,366 European ancestry controls	19q13.33	KLK3	KLK3 - KLK2	ENSG00000142515	ENSG00000167751		603	201	rs2735839-G	rs2735839	0	2735839	intergenic_variant	1	0.85	2e-18	17.699		1.2	[1.10-1.33]	Illumina [541129]	N
3	rs2569735	19	51364623	rs2735839	2019-10-17	31562322	Takata R	2019-09-27	Nat Commun	www.ncbi.nlm.nih.gov/pubmed/31562322	12 new susceptibility loci for prostate cancer identified by genome-wide association study in Japanese population.	Prostate cancer	5,088 Japanese ancestry cases, 10,682 Japanese ancestry controls	4,818 Japanese ancestry cases, 73,261 Japanese ancestry controls	19q13.33	KLK3, KLK2	KLK3 - KLK2	ENSG00000142515	ENSG00000167751		603	201	rs2735839-G	rs2735839	0	2735839	intergenic_variant	1	0.6	3e-09	8.52288		1.163	NR	Illumina [7742602] (imputed)	N
3	rs2569735	19	51364623	rs2735839	2017-07-13	28471803	Choe EK	2017-05-03	Eur J Cancer Prev	www.ncbi.nlm.nih.gov/pubmed/28471803	Search for genetic factor association with cancer-free prostate-specific antigen level elevation on the basis of a genome-wide association study in the Korean population.	Elevated serum prostate-specific antigen levels in healthy men	2,841 Korean ancestry individuals	1,283 Korean ancestry individuals	19q13.33	KLK3	KLK3 - KLK2	ENSG00000142515	ENSG00000167751		603	201	rs2735839-A	rs2735839	0	2735839	intergenic_variant	1	NR	8e-20	19.0969		0.1398	[NR] unit decrease	Affymetrix [584061]	N
3	rs2569735	19	51364623	rs2735839	2016-07-15	26034056	Hoffmann TJ	2015-06-01	Cancer Discov	www.ncbi.nlm.nih.gov/pubmed/26034056	A large multiethnic genome-wide association study of prostate cancer identifies novel risk variants and substantial ethnic differences.	Prostate cancer	6,406 European ancestry cases, 601 African American cases, 288 East Asian ancestry cases, 488 Latino cases30,866 European ancestry controls, 1,650 African American controls, 2,938 East Asian ancestry controls, 3,141 Latino controls	4,599 European ancestry cases, 2,265 African American cases, 2,940 European ancestry controls, 2,414 African American controls	19q13.33	NR	KLK3 - KLK2	ENSG00000142515	ENSG00000167751		603	201	rs2735839-G	rs2735839	0	2735839	intergenic_variant	1	0.85	2e-08	7.69897	(European)	1.2	[1.13-1.28]	Affymetrix [up to 19977088] (imputed)	N
3	rs2569735	19	51364623	rs2735839	2016-07-15	26034056	Hoffmann TJ	2015-06-01	Cancer Discov	www.ncbi.nlm.nih.gov/pubmed/26034056	A large multiethnic genome-wide association study of prostate cancer identifies novel risk variants and substantial ethnic differences.	Prostate cancer	6,406 European ancestry cases, 601 African American cases, 288 East Asian ancestry cases, 488 Latino cases30,866 European ancestry controls, 1,650 African American controls, 2,938 East Asian ancestry controls, 3,141 Latino controls	4,599 European ancestry cases, 2,265 African American cases, 2,940 European ancestry controls, 2,414 African American controls	19q13.33	NR	KLK3 - KLK2	ENSG00000142515	ENSG00000167751		603	201	rs2735839-G	rs2735839	0	2735839	intergenic_variant	1	0.85	6e-09	8.22185		1.17	[1.11-1.24]	Affymetrix [up to 19977088] (imputed)	N
3	rs2569735	19	51364623	rs2735839	2018-08-14	29892016	Schumacher FR	2018-06-11	Nat Genet	www.ncbi.nlm.nih.gov/pubmed/29892016	Association analyses of more than 140,000 men identify 63 new prostate cancer susceptibility loci.	Prostate cancer	79,148 European ancestry cases, 61,106 European ancestry controls		19q13.33	NR	KLK3 - KLK2	ENSG00000142515	ENSG00000167751		603	201	rs2735839-G	rs2735839	0	2735839	intergenic_variant	1	0.85	3e-47	46.5229		1.18	[1.15-1.21]	Illumina [20370935] (imputed)	N
3	rs2569735	19	51364623	rs2735839	2021-06-23	33293427	Emami NC	2020-12-08	Cancer Res	www.ncbi.nlm.nih.gov/pubmed/33293427	A large-scale association study detects novel rare variants, risk genes, functional elements, and polygenic architecture of prostate cancer susceptibility.	Prostate cancer	14,113 European ancestry cases, 194,140 European ancestry controls		19q13.33	NR	KLK3 - KLK2	ENSG00000142515	ENSG00000167751		603	201	rs2735839-G	rs2735839	0	2735839	intergenic_variant	1	NR	1e-21	21		1.25	NR	Affymetrix [at least 232408] (imputed)	N
3	rs62113214	19	51365440	rs111362352	2020-11-13	32887889	Rashkin SR	2020-09-04	Nat Commun	www.ncbi.nlm.nih.gov/pubmed/32887889	Pan-cancer study detects genetic risk variants and shared genetic basis in two large cohorts.	Prostate cancer	10,792 European ancestry cases, 410,350 European ancestry controls		19q13.33		KLK2			ENSG00000167751			rs111362352-C	rs111362352	0	111362352	intron_variant	0	NR	3e-36	35.5229		1.4998	NR	Affymetrix [7846216] (imputed)	N
3	rs62113214	19	51365440	rs111362352	2020-11-13	32887889	Rashkin SR	2020-09-04	Nat Commun	www.ncbi.nlm.nih.gov/pubmed/32887889	Pan-cancer study detects genetic risk variants and shared genetic basis in two large cohorts.	Cancer (pleiotropy)	64,962 European ancestry cases, 410,350 European ancestry controls		19q13.33		KLK2			ENSG00000167751			rs111362352-C	rs111362352	0	111362352	intron_variant	0	NR	5e-33	32.301		1.402	[1.327-1.482]	Affymetrix [7846216] (imputed)	N
3	rs2569737	19	51369074	rs2739459	2021-06-09	34012061	Sipeky C	2021-05-19	Prostate Cancer Prostatic Dis	www.ncbi.nlm.nih.gov/pubmed/34012061	Novel prostate cancer susceptibility gene SP6 predisposes patients to aggressive disease.	Prostate cancer	2,738 Finnish ancestry cases, 2,400 Finnish ancestry controls		19q13.33	KLK2	KLK2			ENSG00000167751			rs2739459-G	rs2739459	0	2739459	intron_variant	0	0.48	2e-08	7.69897		0.79	[0.73-0.86] unit decrease	Illumina [185478]	N
3	rs2569737	19	51373279	rs2739472	2017-05-25	28139693	Hoffmann TJ	2017-01-31	Nat Commun	www.ncbi.nlm.nih.gov/pubmed/28139693	Genome-wide association study of prostate-specific antigen levels identifies novel loci independent of prostate cancer.	Prostate-specific antigen levels (conditioned on lead SNPs)	28,503 European ancestry individuals	2,716 Latino individuals, 2,518 East Asian ancestry individuals, 1,585 African American individuals, 6,193 European ancestry individuals (later diagnosed with prostate cancer)	19q13.33	KLK2	KLK2			ENSG00000167751			rs2739472-?	rs2739472	0	2739472	intron_variant	0	0.56	8e-10	9.09691	(conditional on Round 6 SNPs)	0.034	unit increase	Affymetrix [10109774] (imputed)	N
3	rs2569737	19	51374967	rs10424878	2013-09-18	23555189	Chen Z	2013-04-01	Neoplasia	www.ncbi.nlm.nih.gov/pubmed/23555189	Genome-wide association study identifies genetic determinants of urine PCA3 levels in men.	PCA3 expression level	1,371 European ancestry individuals		19q13.33	KLK3, KLK2	KLK2			ENSG00000167751			rs10424878-A	rs10424878	0	10424878	intron_variant	0	0.40	1e-08	8		1.24	[1.17-1.31] unit increase	Illumina [3076666] (imputed)	N
