# Supplementary material for: A large-scale multi-ancestry genome-wide association study of chronic prostatitis/chronic pelvic pain syndrome in men
Source: Nat Commun. 2026 Jan 9;17:343. doi: 10.1038/s41467-025-64954-2 (PMC12789528; doi:10.1038/s41467-025-64954-2)
Supplement: Supplementary file 9 — Supplementary Dataset 7 [file 41467_2025_64954_MOESM9_ESM.xlsx]

## Sheet: SD7
Supplementary Data 7. Batch LDSC regression
phenotype	rg	se	z	p	h2_obs	h2_obs_se	h2_int	h2_int_se	gcov_int	gcov_int_se	N	NCases	NControls	Cohort	p2	URL	Notes	hz	pval_bonf
Diagnoses - main ICD10: N40 Hyperplasia of prostate	0.7873	0.1576	4.996	5.86e-07	0.006479	0.001497	1.024	0.006667	0.009299	0.005066	361194	5109	356085	UK Biobank	categorical.N40.txt	https://docs.google.com/spreadsheets/d/1kvPoupSzsSFBNSztMzl04xMoSC3Kcx3CrjVf4yBmESU/edit?ts=5b5f17db#gid=227859291	PHESANT Transformation:NA-Notes:NA-Variable type:categorical-Phenotype ID:N40	4.32799	0.000842082
Diseases of the genitourinary system	0.4877	0.09047	5.39	7.03e-08	0.01741	0.001788	1.011	0.007621	0.005609	0.004346	361194	71620	289574	UK Biobank	categorical.XIV_GENITOURINARY.txt	https://docs.google.com/spreadsheets/d/1kvPoupSzsSFBNSztMzl04xMoSC3Kcx3CrjVf4yBmESU/edit?ts=5b5f17db#gid=227859291	PHESANT Transformation:NA-Notes:NA-Variable type:categorical-Phenotype ID:XIV_GENITOURINARY	9.73714	0.000101021
Diagnoses - main ICD10: R10 Abdominal and pelvic pain	0.4841	0.1004	4.821	1.43e-06	0.0136	0.001642	1	0.00758	-0.005384	0.004447	361194	20240	340954	UK Biobank	categorical.R10.txt	https://docs.google.com/spreadsheets/d/1kvPoupSzsSFBNSztMzl04xMoSC3Kcx3CrjVf4yBmESU/edit?ts=5b5f17db#gid=227859291	PHESANT Transformation:NA-Notes:NA-Variable type:categorical-Phenotype ID:R10	8.28258	0.00205491
Diagnoses - main ICD10: Z09 Follow-up examination after treatment for conditions other than malignant neoplasms	0.4778	0.1535	3.112	0.001858	0.005162	0.001249	0.9956	0.005882	-0.004803	0.004587	361194	8464	352730	UK Biobank	categorical.Z09.txt	https://docs.google.com/spreadsheets/d/1kvPoupSzsSFBNSztMzl04xMoSC3Kcx3CrjVf4yBmESU/edit?ts=5b5f17db#gid=227859291	PHESANT Transformation:NA-Notes:NA-Variable type:categorical-Phenotype ID:Z09	4.13291	1
Factors influencing health status and contact with health services	0.4275	0.1236	3.46	0.0005405	0.006998	0.001349	1.012	0.006406	0.0001549	0.004387	361194	45947	315247	UK Biobank	categorical.XXI_HEALTHFACTORS.txt	https://docs.google.com/spreadsheets/d/1kvPoupSzsSFBNSztMzl04xMoSC3Kcx3CrjVf4yBmESU/edit?ts=5b5f17db#gid=227859291	PHESANT Transformation:NA-Notes:NA-Variable type:categorical-Phenotype ID:XXI_HEALTHFACTORS	5.18755	0.776698
Diagnoses - main ICD10: R31 Unspecified haematuria	0.4266	0.1667	2.56	0.01048	0.005896	0.001335	1.007	0.006102	0.006535	0.00482	361194	11283	349911	UK Biobank	categorical.R31.txt	https://docs.google.com/spreadsheets/d/1kvPoupSzsSFBNSztMzl04xMoSC3Kcx3CrjVf4yBmESU/edit?ts=5b5f17db#gid=227859291	PHESANT Transformation:NA-Notes:NA-Variable type:categorical-Phenotype ID:R31	4.41648	1
Pain type(s) experienced in last month: Stomach or abdominal pain	0.4124	0.1013	4.071	4.67e-05	0.02037	0.001578	1.007	0.006887	-0.006288	0.005289	360391	30306	330085	UK Biobank	binary.6159_5.txt	https://docs.google.com/spreadsheets/d/1kvPoupSzsSFBNSztMzl04xMoSC3Kcx3CrjVf4yBmESU/edit?ts=5b5f17db#gid=227859291	PHESANT Transformation:6159_0 || CAT-MUL-BINARY-VAR 5 || NO_NAN Remove NA participants 180 || Removed 623 examples != 5 but with missing value (<0) || sample 330085/30306(360391) ||-Notes:ACE touchscreen question In the last month have you experienced any of the following that interfered with your usual activites? (You can select more than one answer) The following checks were performed: If code …	12.9087	0.0671079
Substances taken for anxiety: Medication prescribed to you (for at least two weeks)	0.4121	0.1098	3.753	0.0001744	0.03917	0.005166	1.007	0.006794	0.0002499	0.00445	98990	12942	86048	UK Biobank	binary.20549_3.txt	https://docs.google.com/spreadsheets/d/1kvPoupSzsSFBNSztMzl04xMoSC3Kcx3CrjVf4yBmESU/edit?ts=5b5f17db#gid=227859291	PHESANT Transformation:20549_0 || CAT-MUL-BINARY-VAR 3 || Indicator name x20425_0_0 || Remove indicator var NAs: 243128 || Remove indicator var <0: 19076 || Removed 0 examples != 3 but with missing value (<0) || sample 86048/12942(98990) ||-Notes:Question asked: Did you ever use the following for the worry or the problems it caused? (tick all that apply): Participant was offered a set of options …	7.58227	0.250613
Difficulty concentrating during worst depression	0.3863	0.1551	2.491	0.01274	0.03272	0.008176	1.003	0.006474	-0.009074	0.004459	58750	46278	12472	UK Biobank	binary.20435.txt	https://docs.google.com/spreadsheets/d/1kvPoupSzsSFBNSztMzl04xMoSC3Kcx3CrjVf4yBmESU/edit?ts=5b5f17db#gid=227859291	PHESANT Transformation:20435_0|| CAT-SINGLE || Inc(>=10): 1(46278) || Inc(>=10): 0(12472) || CAT-SINGLE-BINARY || sample 12472/46278(58750) ||-Notes:Question asked: Did you have a lot more trouble concentrating than usual? Question was asked when ~F20446~ was Yes or ~F20441~ was Yes.-Variable type:binary	4.00196	1
Substances taken for depression: Medication prescribed to you (for at least two weeks)	0.3812	0.09152	4.165	3.11e-05	0.05333	0.004889	1.001	0.007271	-0.0006955	0.004671	117763	28351	89412	UK Biobank	binary.20546_3.txt	https://docs.google.com/spreadsheets/d/1kvPoupSzsSFBNSztMzl04xMoSC3Kcx3CrjVf4yBmESU/edit?ts=5b5f17db#gid=227859291	PHESANT Transformation:20546_0 || CAT-MUL-BINARY-VAR 3 || Indicator name x20446_0_0 || Remove indicator var NAs: 243128 || Remove indicator var <0: 303 || Removed 0 examples != 3 but with missing value (<0) || sample 89412/28351(117763) ||-Notes:Question asked: Did you ever try the following for these problems? (tick all that apply) Participant was offered a set of options which have been combine…	10.9082	0.0446907
Non-cancer illness code, self-reported: hiatus hernia	0.3804	0.1098	3.465	0.0005311	0.008476	0.001236	1.03	0.006355	-0.004167	0.004372	361141	8340	352801	UK Biobank	binary.20002_1474.txt	https://docs.google.com/spreadsheets/d/1kvPoupSzsSFBNSztMzl04xMoSC3Kcx3CrjVf4yBmESU/edit?ts=5b5f17db#gid=227859291	PHESANT Transformation:20002_0 || CAT-MUL-BINARY-VAR 1474 || Indicator name x135_0_0 || Remove indicator var NAs: 53 || Remove indicator var <0: 0 || Removed 0 examples != 1474 but with missing value (<0) || sample 352801/8340(361141) ||-Notes:Code for non-cancer illness. If the participant was uncertain of the type of illness they had had, then they described it to the interviewer (a trained nur…	6.85761	0.763191
Ever stopped smoking for 6+ months	0.3803	0.1646	2.311	0.02083	0.02217	0.005068	0.9978	0.006361	-0.002587	0.004722	87937	37903	50034	UK Biobank	binary.2907.txt	https://docs.google.com/spreadsheets/d/1kvPoupSzsSFBNSztMzl04xMoSC3Kcx3CrjVf4yBmESU/edit?ts=5b5f17db#gid=227859291	PHESANT Transformation:2907_0|| CAT-SINGLE || Inc(>=10): 1(37903) || Inc(>=10): 0(50034) || CAT-SINGLE-BINARY || sample 50034/37903(87937) ||-Notes:ACE touchscreen question In the time that you smoked, did you ever stop for more than 6 months? ~F2907~ was collected from participants who indicated that in the past they smoked tobacco on most or all days, as defined by their answers to ~F1249~-Vari…	4.37451	1
Symptoms, signs and abnormal clinical and laboratory findings, not elsewhere classified	0.372	0.07228	5.146	2.66e-07	0.0302	0.001859	1.019	0.00764	0.003932	0.004581	361194	97602	263592	UK Biobank	categorical.XVIII_MISCFINDINGS.txt	https://docs.google.com/spreadsheets/d/1kvPoupSzsSFBNSztMzl04xMoSC3Kcx3CrjVf4yBmESU/edit?ts=5b5f17db#gid=227859291	PHESANT Transformation:NA-Notes:NA-Variable type:categorical-Phenotype ID:XVIII_MISCFINDINGS	16.2453	0.000382242
Diagnoses - main ICD10: K57 Diverticular disease of intestine	0.3612	0.08208	4.4	1.08e-05	0.02247	0.001768	1.006	0.007361	-0.00404	0.004971	361194	12662	348532	UK Biobank	categorical.K57.txt	https://docs.google.com/spreadsheets/d/1kvPoupSzsSFBNSztMzl04xMoSC3Kcx3CrjVf4yBmESU/edit?ts=5b5f17db#gid=227859291	PHESANT Transformation:NA-Notes:NA-Variable type:categorical-Phenotype ID:K57	12.7093	0.0155196
Depression	0.3576	0.04963	7.205	5.8e-13	0.0412	0.001491	1	0.01091	0.00936	0.005373	670257	88328	581929	MVP+UKB+FinnGen Depression	1666964087006yyVL_DepressionNN.gz	https://medicine.yale.edu/lab/gelernter/stats/	Levey, D.F. et al. Bi-ancestral depression GWAS in the Million Veteran Program and meta-analysis in >1.2 million individuals highlight new therapeutic directions. Nat Neurosci 24, 954-963 (2021).	27.6325	8.3346e-10
Treatment/medication code: perindopril	0.3481	0.159	2.19	0.02854	0.005726	0.001418	1.012	0.006557	-0.01384	0.004331	361141	5157	355984	UK Biobank	binary.20003_1140888560.txt	https://docs.google.com/spreadsheets/d/1kvPoupSzsSFBNSztMzl04xMoSC3Kcx3CrjVf4yBmESU/edit?ts=5b5f17db#gid=227859291	PHESANT Transformation:20003_0 || CAT-MUL-BINARY-VAR 1140888560 || Indicator name x137_0_0 || Remove indicator var NAs: 53 || Remove indicator var <0: 0 || Removed 0 examples != 1140888560 but with missing value (<0) || sample 355984/5157(361141) ||-Notes:Code for treatment Negative codes indicate free-text entry.-Variable type:binary	4.03808	1
Ever suffered mental distress preventing usual activities	0.3345	0.08324	4.019	5.84e-05	0.06068	0.004897	1.009	0.007048	-0.0008448	0.004757	116527	38681	77846	UK Biobank	binary.20500.txt	https://docs.google.com/spreadsheets/d/1kvPoupSzsSFBNSztMzl04xMoSC3Kcx3CrjVf4yBmESU/edit?ts=5b5f17db#gid=227859291	PHESANT Transformation:20500_0|| CAT-SINGLE || Inc(>=10): 0(77846) || Inc(>=10): 1(38681) || CAT-SINGLE-BINARY || sample 77846/38681(116527) ||-Notes:Question asked: In your life, have you suffered from a period of mental distress that prevented you from doing your usual activities?-Variable type:binary	12.3913	0.0839208
Ever had prostate specific antigen (PSA) test	0.3298	0.1083	3.047	0.002315	0.02992	0.003091	1.004	0.006764	0.007071	0.005259	158108	49459	108649	UK Biobank	binary.2365.txt	https://docs.google.com/spreadsheets/d/1kvPoupSzsSFBNSztMzl04xMoSC3Kcx3CrjVf4yBmESU/edit?ts=5b5f17db#gid=227859291	PHESANT Transformation:2365_0|| CAT-SINGLE || Inc(>=10): 0(108649) || Inc(>=10): 1(49459) || CAT-SINGLE-BINARY || sample 108649/49459(158108) ||-Notes:ACE touchscreen question Have you ever had a blood test for prostate cancer (prostate specific antigen or PSA test)? If the participant activated the Help button they were shown the message: If you are unsure, select Do not know.-Variable type:bina…	9.67972	1
Diagnoses - main ICD10: N20 Calculus of kidney and ureter	0.3243	0.1165	2.783	0.005394	0.01191	0.001583	1.009	0.007313	-0.004144	0.004917	361194	3540	357654	UK Biobank	categorical.N20.txt	https://docs.google.com/spreadsheets/d/1kvPoupSzsSFBNSztMzl04xMoSC3Kcx3CrjVf4yBmESU/edit?ts=5b5f17db#gid=227859291	PHESANT Transformation:NA-Notes:NA-Variable type:categorical-Phenotype ID:N20	7.52369	1
Diagnoses - main ICD10: I84 Haemorrhoids	0.3241	0.1156	2.803	0.00506	0.01056	0.001577	1.01	0.007212	-0.007365	0.004547	361194	12102	349092	UK Biobank	categorical.I84.txt	https://docs.google.com/spreadsheets/d/1kvPoupSzsSFBNSztMzl04xMoSC3Kcx3CrjVf4yBmESU/edit?ts=5b5f17db#gid=227859291	PHESANT Transformation:NA-Notes:NA-Variable type:categorical-Phenotype ID:I84	6.69626	1
Mental health problems ever diagnosed by a professional: Anxiety, nerves or generalized anxiety disorder	0.3186	0.106	3.005	0.002654	0.03515	0.004206	0.9965	0.007142	-0.001114	0.004825	117751	16730	101021	UK Biobank	binary.20544_15.txt	https://docs.google.com/spreadsheets/d/1kvPoupSzsSFBNSztMzl04xMoSC3Kcx3CrjVf4yBmESU/edit?ts=5b5f17db#gid=227859291	PHESANT Transformation:20544_0 || CAT-MUL-BINARY-VAR 15 || Indicator name x20400_0_0 || Remove indicator var NAs: 243105 || Removed 338 examples != 15 but with missing value (<0) || sample 101021/16730(117751) ||-Notes:Question asked: Have you been diagnosed with one or more of the following mental health problems by a professional, even if you don't have it currently? (tick all that apply): Part…	8.35711	1
Manifestations of mania or irritability: I needed less sleep than usual	0.3172	0.1495	2.122	0.03386	0.01861	0.004478	0.996	0.007841	-0.0006829	0.004726	114422	3777	110645	UK Biobank	binary.20548_5.txt	https://docs.google.com/spreadsheets/d/1kvPoupSzsSFBNSztMzl04xMoSC3Kcx3CrjVf4yBmESU/edit?ts=5b5f17db#gid=227859291	PHESANT Transformation:20548_0 || CAT-MUL-BINARY-VAR 5 || Indicator name x20502_0_0 || Remove indicator var NAs: 243128 || Remove indicator var <0: 3644 || Removed 0 examples != 5 but with missing value (<0) || sample 110645/3777(114422) ||-Notes:Question asked: Please try to remember a period when you were in a high or irritable state and select all of the following that apply: Participant was o…	4.15587	1
Professional informed about depression	0.3161	0.123	2.57	0.01017	0.0398	0.008351	1.006	0.00722	-0.0001229	0.004311	66302	42728	23574	UK Biobank	binary.20448.txt	https://docs.google.com/spreadsheets/d/1kvPoupSzsSFBNSztMzl04xMoSC3Kcx3CrjVf4yBmESU/edit?ts=5b5f17db#gid=227859291	PHESANT Transformation:20448_0|| CAT-SINGLE || Inc(>=10): 1(42728) || Inc(>=10): 0(23574) || CAT-SINGLE-BINARY || sample 23574/42728(66302) ||-Notes:Question asked: Did you ever tell a professional about these problems (medical doctor, psychologist, social worker, counsellor, nurse, clergy, or other helping professional)? Question was asked when ~F20446~ was Yes or ~F20441~ was Yes.-Variable type…	4.7659	1
Seen a psychiatrist for nerves, anxiety, tension or depression	0.3148	0.07739	4.067	4.76e-05	0.03085	0.001932	1.004	0.007593	0.0004892	0.005196	359535	41233	318302	UK Biobank	binary.2100.txt	https://docs.google.com/spreadsheets/d/1kvPoupSzsSFBNSztMzl04xMoSC3Kcx3CrjVf4yBmESU/edit?ts=5b5f17db#gid=227859291	PHESANT Transformation:2100_0|| CAT-SINGLE || Inc(>=10): 0(318302) || Inc(>=10): 1(41233) || CAT-SINGLE-BINARY || sample 318302/41233(359535) ||-Notes:ACE touchscreen question Have you ever seen a psychiatrist for nerves, anxiety, tension or depression?-Variable type:binary	15.9679	0.0684012
Breathing problems during period of job: Yes	0.3112	0.1397	2.227	0.02594	0.03016	0.005154	1.008	0.006341	-0.003642	0.00472	91149	6697	84452	UK Biobank	binary.22616_1.txt	https://docs.google.com/spreadsheets/d/1kvPoupSzsSFBNSztMzl04xMoSC3Kcx3CrjVf4yBmESU/edit?ts=5b5f17db#gid=227859291	PHESANT Transformation:22616_0 || CAT-MUL-BINARY-VAR 1 || NO_NAN Remove NA participants 270045 || Removed 0 examples != 1 but with missing value (<0) || sample 84452/6697(91149) ||-Notes:Particpant asked: When you had this job, did you have problems with your breathing?-Variable type:binary	5.85177	1
Neoplasms	0.3083	0.09894	3.116	0.001832	0.01548	0.001759	1.015	0.007911	0.003533	0.004989	361194	70178	291016	UK Biobank	categorical.II_NEOPLASM.txt	https://docs.google.com/spreadsheets/d/1kvPoupSzsSFBNSztMzl04xMoSC3Kcx3CrjVf4yBmESU/edit?ts=5b5f17db#gid=227859291	PHESANT Transformation:NA-Notes:NA-Variable type:categorical-Phenotype ID:II_NEOPLASM	8.80045	1
Ever sought or received professional help for mental distress	0.3078	0.08369	3.678	0.0002352	0.06431	0.005384	1.01	0.008019	-0.002301	0.00462	117677	46020	71657	UK Biobank	binary.20499.txt	https://docs.google.com/spreadsheets/d/1kvPoupSzsSFBNSztMzl04xMoSC3Kcx3CrjVf4yBmESU/edit?ts=5b5f17db#gid=227859291	PHESANT Transformation:20499_0|| CAT-SINGLE || Inc(>=10): 0(71657) || Inc(>=10): 1(46020) || CAT-SINGLE-BINARY || sample 71657/46020(117677) ||-Notes:Question asked: In your life, did you seek or receive help from a professional (medical doctor, psychologist, social worker, counsellor, nurse, clergy, or other helping professional) for mental distress, psychological problems or unusual experiences…	11.9447	0.337982
Acute appendicitis (AcApp) (EUR Biobanks)	0.3058	0.1089	2.808	0.00498	0.004199	0.0005737	1.023	0.008243	-0.0111	0.004697	1010222	31714	978508	Global Biobank Meta-analysis Initiative Meta-analysis Initiative: powering genetic discovery across human diseases. 2024	AcApp_Bothsex_eur_inv_var_meta_GBMI_052021_nbbkgt1.txt.gz.ctgvl	https://www.globalbiobankmeta.org/resources	https://www.sciencedirect.com/science/article/pii/S2666979X22001410?via%3Dihub	7.31916	1
Diagnoses - main ICD10: K21 Gastro-oesophageal reflux disease	0.3053	0.1147	2.661	0.007783	0.01023	0.001343	0.9995	0.005739	-0.003117	0.004436	361194	10743	350451	UK Biobank	categorical.K21.txt	https://docs.google.com/spreadsheets/d/1kvPoupSzsSFBNSztMzl04xMoSC3Kcx3CrjVf4yBmESU/edit?ts=5b5f17db#gid=227859291	PHESANT Transformation:NA-Notes:NA-Variable type:categorical-Phenotype ID:K21	7.61727	1
Treatment/medication code: ibuprofen	0.3046	0.09142	3.332	0.0008623	0.01592	0.001427	1.001	0.006086	-0.005548	0.0042	361141	45005	316136	UK Biobank	binary.20003_1140871310.txt	https://docs.google.com/spreadsheets/d/1kvPoupSzsSFBNSztMzl04xMoSC3Kcx3CrjVf4yBmESU/edit?ts=5b5f17db#gid=227859291	PHESANT Transformation:20003_0 || CAT-MUL-BINARY-VAR 1140871310 || Indicator name x137_0_0 || Remove indicator var NAs: 53 || Remove indicator var <0: 0 || Removed 0 examples != 1140871310 but with missing value (<0) || sample 316136/45005(361141) ||-Notes:Code for treatment Negative codes indicate free-text entry.-Variable type:binary	11.1563	1
Treatment/medication code: lansoprazole	0.3038	0.1007	3.016	0.002558	0.01186	0.001474	1.01	0.007111	0.001283	0.004675	361141	12832	348309	UK Biobank	binary.20003_1140864752.txt	https://docs.google.com/spreadsheets/d/1kvPoupSzsSFBNSztMzl04xMoSC3Kcx3CrjVf4yBmESU/edit?ts=5b5f17db#gid=227859291	PHESANT Transformation:20003_0 || CAT-MUL-BINARY-VAR 1140864752 || Indicator name x137_0_0 || Remove indicator var NAs: 53 || Remove indicator var <0: 0 || Removed 0 examples != 1140864752 but with missing value (<0) || sample 348309/12832(361141) ||-Notes:Code for treatment Negative codes indicate free-text entry.-Variable type:binary	8.04613	1
Bilateral oophorectomy (both ovaries removed)	0.3007	0.1106	2.718	0.006571	0.02188	0.003012	1.01	0.007301	0.002485	0.004647	191515	15629	175886	UK Biobank	binary.2834.txt	https://docs.google.com/spreadsheets/d/1kvPoupSzsSFBNSztMzl04xMoSC3Kcx3CrjVf4yBmESU/edit?ts=5b5f17db#gid=227859291	PHESANT Transformation:2834_0|| CAT-SINGLE || Inc(>=10): 0(175886) || Inc(>=10): 1(15629) || CAT-SINGLE-BINARY || sample 175886/15629(191515) ||-Notes:ACE touchscreen question Have you had BOTH ovaries removed? If the participant activated the Help button they were shown the message: Only enter Yes if you have had both ovaries removed. If you have only had one ovary removed you will be able to le…	7.26428	1
Acute appendicitis (AcApp) (All Biobanks)	0.2978	0.1117	2.666	0.007687	0.003737	0.0005189	1.025	0.00806	-0.01069	0.00462	1108469	32706	1075763	Global Biobank Meta-analysis Initiative Meta-analysis Initiative: powering genetic discovery across human diseases. 2025	AcApp_Bothsex_inv_var_meta_GBMI_052021_nbbkgt1.txt.gz.ctgvl	https://www.globalbiobankmeta.org/resources	https://www.sciencedirect.com/science/article/pii/S2666979X22001410?via%3Dihub	7.20177	1
Medication for pain relief, constipation, heartburn: Ibuprofen (e.g. Nurofen)	0.2967	0.08659	3.427	0.0006104	0.02085	0.001547	1	0.006162	-0.006812	0.004742	357084	53049	304035	UK Biobank	binary.6154_2.txt	https://docs.google.com/spreadsheets/d/1kvPoupSzsSFBNSztMzl04xMoSC3Kcx3CrjVf4yBmESU/edit?ts=5b5f17db#gid=227859291	PHESANT Transformation:6154_0 || CAT-MUL-BINARY-VAR 2 || NO_NAN Remove NA participants 514 || Removed 3596 examples != 2 but with missing value (<0) || sample 304035/53049(357084) ||-Notes:ACE touchscreen question Do you regularly take any of the following? (You can select more than one answer) The following checks were performed: If code -7 was selected, then no additional choices were allowed. …	13.4777	0.877145
Back pain	0.2903	0.06843	4.243	2.21e-05	0.04182	0.001914	1.034	0.009649	-0.01381	0.005595	509000	145000	364000	UK Biobank + CHARGE	155142041596720170921_crude_pain_450K_cleaned.txt	https://zenodo.org/record/1319332	Meta-analysis results from UK Biobank and CHARGE provided in Freidin et al (2019) Insight into the genetic architecture of back pain and its risk factors from a study of 509,000 individuals	21.8495	0.0317577
Major Depresive Disorder	0.2879	0.05604	5.138	2.78e-07	0.03739	0.001583	1.005	0.01269	-0.004469	0.006378	480359	135458	344901	Psychiatric Genomics Consortium	1568940179895depression.ctgvl.input.gz	http://dx.doi.org/10.1038/s41588-018-0090-3		23.6197	0.000399486
Tense / 'highly strung'	0.2825	0.0677	4.173	3.01e-05	0.05576	0.003121	0.9981	0.009388	0.0006513	0.005389	350159	60513	289646	UK Biobank	binary.1990.txt	https://docs.google.com/spreadsheets/d/1kvPoupSzsSFBNSztMzl04xMoSC3Kcx3CrjVf4yBmESU/edit?ts=5b5f17db#gid=227859291	PHESANT Transformation:1990_0|| CAT-SINGLE || Inc(>=10): 0(289646) || Inc(>=10): 1(60513) || CAT-SINGLE-BINARY || sample 289646/60513(350159) ||-Notes:ACE touchscreen question Would you call yourself tense or 'highly strung'? If the participant activated the Help button they were shown the message: Work through these questions quickly and do not think about the exact meaning of the question-Varia…	17.8661	0.0432537
Non-cancer illness code, self-reported: depression	0.282	0.09756	2.891	0.00384	0.01785	0.001565	1	0.006795	0.001563	0.005009	361141	20648	340493	UK Biobank	binary.20002_1286.txt	https://docs.google.com/spreadsheets/d/1kvPoupSzsSFBNSztMzl04xMoSC3Kcx3CrjVf4yBmESU/edit?ts=5b5f17db#gid=227859291	PHESANT Transformation:20002_0 || CAT-MUL-BINARY-VAR 1286 || Indicator name x135_0_0 || Remove indicator var NAs: 53 || Remove indicator var <0: 0 || Removed 0 examples != 1286 but with missing value (<0) || sample 340493/20648(361141) ||-Notes:Code for non-cancer illness. If the participant was uncertain of the type of illness they had had, then they described it to the interviewer (a trained nu…	11.4058	1
Diagnoses - main ICD10: D12 Benign neoplasm of colon, rectum, anus and anal canal	0.2811	0.1017	2.763	0.005721	0.01265	0.001539	1.008	0.006538	-0.005944	0.004506	361194	8877	352317	UK Biobank	categorical.D12.txt	https://docs.google.com/spreadsheets/d/1kvPoupSzsSFBNSztMzl04xMoSC3Kcx3CrjVf4yBmESU/edit?ts=5b5f17db#gid=227859291	PHESANT Transformation:NA-Notes:NA-Variable type:categorical-Phenotype ID:D12	8.21962	1
Painful gums	0.277	0.1357	2.042	0.04117	0.05636	0.009124	1.027	0.006018	-0.004684	0.004936	461031	13311	447720	UK Biobank	EUR_painfulgums.txt.pre_ctgvl.freqs.ctgvl	https://data.bris.ac.uk/data/dataset/2j2rqgzedxlq02oqbb4vmycnc2	UK Biobank GWAS on painful gums	6.17712	1
Medication for cholesterol, blood pressure, diabetes, or take exogenous hormones: Hormone replacement therapy	0.2758	0.1293	2.133	0.03295	0.01533	0.002636	1.003	0.006269	-0.0008098	0.004926	193148	14385	178763	UK Biobank	binary.6153_4.txt	https://docs.google.com/spreadsheets/d/1kvPoupSzsSFBNSztMzl04xMoSC3Kcx3CrjVf4yBmESU/edit?ts=5b5f17db#gid=227859291	PHESANT Transformation:6153_0 || CAT-MUL-BINARY-VAR 4 || NO_NAN Remove NA participants 167294 || Removed 752 examples != 4 but with missing value (<0) || sample 178763/14385(193148) ||-Notes:ACE touchscreen question Do you regularly take any of the following medications? (You can select more than one answer) The following checks were performed: If code -7 was selected, then no additional choices …	5.81563	1
Diagnoses - main ICD10: I20 Angina pectoris	0.2737	0.1079	2.535	0.01123	0.01264	0.00165	1.004	0.007512	-0.00505	0.005129	361194	6246	354948	UK Biobank	categorical.I20.txt	https://docs.google.com/spreadsheets/d/1kvPoupSzsSFBNSztMzl04xMoSC3Kcx3CrjVf4yBmESU/edit?ts=5b5f17db#gid=227859291	PHESANT Transformation:NA-Notes:NA-Variable type:categorical-Phenotype ID:I20	7.66061	1
Pain type(s) experienced in last month: Headache	0.2735	0.06707	4.077	4.56e-05	0.04387	0.002629	1.002	0.008675	-0.003727	0.005005	360391	71672	288719	UK Biobank	binary.6159_1.txt	https://docs.google.com/spreadsheets/d/1kvPoupSzsSFBNSztMzl04xMoSC3Kcx3CrjVf4yBmESU/edit?ts=5b5f17db#gid=227859291	PHESANT Transformation:6159_0 || CAT-MUL-BINARY-VAR 1 || NO_NAN Remove NA participants 180 || Removed 623 examples != 1 but with missing value (<0) || sample 288719/71672(360391) ||-Notes:ACE touchscreen question In the last month have you experienced any of the following that interfered with your usual activites? (You can select more than one answer) The following checks were performed: If code …	16.687	0.0655272
Dorsalgia	0.2711	0.1169	2.32	0.02035	0.0142	0.001557	0.9969	0.006603	-0.002887	0.004894	361194	8799	352395	UK Biobank	categorical.M13_DORSALGIA.txt	https://docs.google.com/spreadsheets/d/1kvPoupSzsSFBNSztMzl04xMoSC3Kcx3CrjVf4yBmESU/edit?ts=5b5f17db#gid=227859291	PHESANT Transformation:NA-Notes:NA-Variable type:categorical-Phenotype ID:M13_DORSALGIA	9.1201	1
Diagnoses - main ICD10: M54 Dorsalgia	0.2711	0.1169	2.32	0.02035	0.0142	0.001557	0.9969	0.006603	-0.002887	0.004894	361194	8361	352833	UK Biobank	categorical.M54.txt	https://docs.google.com/spreadsheets/d/1kvPoupSzsSFBNSztMzl04xMoSC3Kcx3CrjVf4yBmESU/edit?ts=5b5f17db#gid=227859291	PHESANT Transformation:NA-Notes:NA-Variable type:categorical-Phenotype ID:M54	9.1201	1
Ever had bowel cancer screening	0.2699	0.1139	2.37	0.01779	0.0134	0.001476	1.013	0.006689	-0.002278	0.004906	355353	114475	240878	UK Biobank	binary.2345.txt	https://docs.google.com/spreadsheets/d/1kvPoupSzsSFBNSztMzl04xMoSC3Kcx3CrjVf4yBmESU/edit?ts=5b5f17db#gid=227859291	PHESANT Transformation:2345_0|| CAT-SINGLE || Inc(>=10): 1(114475) || Inc(>=10): 0(240878) || CAT-SINGLE-BINARY || sample 240878/114475(355353) ||-Notes:ACE touchscreen question Have you ever had a screening test for bowel (colorectal) cancer? (Please include tests for blood in the stool/faeces or a colonoscopy or a sigmoidoscopy) If the participant activated the Help button they were shown the m…	9.07859	1
Seen doctor (GP) for nerves, anxiety, tension or depression	0.2686	0.05843	4.597	4.29e-06	0.06098	0.002984	1.009	0.009236	-0.000885	0.004947	358693	123528	235165	UK Biobank	binary.2090.txt	https://docs.google.com/spreadsheets/d/1kvPoupSzsSFBNSztMzl04xMoSC3Kcx3CrjVf4yBmESU/edit?ts=5b5f17db#gid=227859291	PHESANT Transformation:2090_0|| CAT-SINGLE || Inc(>=10): 0(235165) || Inc(>=10): 1(123528) || CAT-SINGLE-BINARY || sample 235165/123528(358693) ||-Notes:ACE touchscreen question Have you ever seen a general practitioner (GP) for nerves, anxiety, tension or depression?-Variable type:binary	20.4357	0.00616473
Detention categories: Informal, not formally detained	0.2684	0.1588	1.691	0.09093	0.005787	0.001354	1.017	0.006137	0.005404	0.004824	361194	28228	332966	UK Biobank	binary.41215_0.txt	https://docs.google.com/spreadsheets/d/1kvPoupSzsSFBNSztMzl04xMoSC3Kcx3CrjVf4yBmESU/edit?ts=5b5f17db#gid=227859291	PHESANT Transformation:41215_0 || CAT-MUL-BINARY-VAR 0 || ALL || Removed 0 examples != 0 but with missing value (<0) || sample 332966/28228(361194) ||-Notes:This field is a summary of the distinct detention category codes a participant has had recorded across all their episodes in hospital. Detention category identifies the legislation under which the person was detained. In order to conduct anal…	4.274	1
Worrier / anxious feelings	0.2672	0.06998	3.819	0.0001341	0.07829	0.004792	0.9976	0.0121	-0.0102	0.006213	351833	199463	152370	UK Biobank	binary.1980.txt	https://docs.google.com/spreadsheets/d/1kvPoupSzsSFBNSztMzl04xMoSC3Kcx3CrjVf4yBmESU/edit?ts=5b5f17db#gid=227859291	PHESANT Transformation:1980_0|| CAT-SINGLE || Inc(>=10): 0(152370) || Inc(>=10): 1(199463) || CAT-SINGLE-BINARY || sample 152370/199463(351833) ||-Notes:ACE touchscreen question Are you a worrier? If the participant activated the Help button they were shown the message: Work through these questions quickly and do not think about the exact meaning of the question-Variable type:binary	16.3376	0.192702
Illnesses of father: Chronic bronchitis/emphysema	0.2637	0.1106	2.383	0.01716	0.01395	0.001804	1.011	0.006703	-0.004044	0.00468	314680	36126	278554	UK Biobank	binary.20107_6.txt	https://docs.google.com/spreadsheets/d/1kvPoupSzsSFBNSztMzl04xMoSC3Kcx3CrjVf4yBmESU/edit?ts=5b5f17db#gid=227859291	PHESANT Transformation:20107_0 || CAT-MUL-BINARY-VAR 6 || NO_NAN Remove NA participants 9656 || Removed 36858 examples != 6 but with missing value (<0) || sample 278554/36126(314680) ||-Notes:This field contains the combined results of 2 ACE touchscreen questions, both asked Has/did your father ever suffer from? (You can select more than one answer) for different sets of illnesses. For convenienc…	7.73282	1
Mineral and other dietary supplements: Selenium	0.2623	0.1542	1.701	0.08891	0.006698	0.001384	1.001	0.0065	-0.006253	0.00461	360016	8518	351498	UK Biobank	binary.6179_6.txt	https://docs.google.com/spreadsheets/d/1kvPoupSzsSFBNSztMzl04xMoSC3Kcx3CrjVf4yBmESU/edit?ts=5b5f17db#gid=227859291	PHESANT Transformation:6179_0 || CAT-MUL-BINARY-VAR 6 || NO_NAN Remove NA participants 514 || Removed 664 examples != 6 but with missing value (<0) || sample 351498/8518(360016) ||-Notes:ACE touchscreen question Do you regularly take any of the following? (You can select more than one answer) The following checks were performed: If code -7 was selected, then no additional choices were allowed. If…	4.8396	1
Manifestations of mania or irritability: I was easily distracted	0.2613	0.1305	2.003	0.04523	0.02063	0.004421	0.9984	0.006056	-0.005948	0.004348	114422	9162	105260	UK Biobank	binary.20548_7.txt	https://docs.google.com/spreadsheets/d/1kvPoupSzsSFBNSztMzl04xMoSC3Kcx3CrjVf4yBmESU/edit?ts=5b5f17db#gid=227859291	PHESANT Transformation:20548_0 || CAT-MUL-BINARY-VAR 7 || Indicator name x20502_0_0 || Remove indicator var NAs: 243128 || Remove indicator var <0: 3644 || Removed 0 examples != 7 but with missing value (<0) || sample 105260/9162(114422) ||-Notes:Question asked: Please try to remember a period when you were in a high or irritable state and select all of the following that apply: Participant was o…	4.66637	1
Mouth/teeth dental problems: Painful gums	0.2602	0.1655	1.572	0.1159	0.005833	0.001319	1.009	0.006039	-0.002417	0.00485	359841	10115	349726	UK Biobank	binary.6149_2.txt	https://docs.google.com/spreadsheets/d/1kvPoupSzsSFBNSztMzl04xMoSC3Kcx3CrjVf4yBmESU/edit?ts=5b5f17db#gid=227859291	PHESANT Transformation:6149_0 || CAT-MUL-BINARY-VAR 2 || NO_NAN Remove NA participants 512 || Removed 841 examples != 2 but with missing value (<0) || sample 349726/10115(359841) ||-Notes:ACE touchscreen question Do you have any of the following? (You can select more than one answer) The following checks were performed: If code -7 was selected, then no additional choices were allowed. If code -3 …	4.42229	1
Mental health problems ever diagnosed by a professional: Depression	0.2592	0.091	2.848	0.004398	0.04901	0.004725	1.004	0.006703	-8.66e-06	0.004562	117782	25087	92695	UK Biobank	binary.20544_11.txt	https://docs.google.com/spreadsheets/d/1kvPoupSzsSFBNSztMzl04xMoSC3Kcx3CrjVf4yBmESU/edit?ts=5b5f17db#gid=227859291	PHESANT Transformation:20544_0 || CAT-MUL-BINARY-VAR 11 || Indicator name x20400_0_0 || Remove indicator var NAs: 243105 || Removed 307 examples != 11 but with missing value (<0) || sample 92695/25087(117782) ||-Notes:Question asked: Have you been diagnosed with one or more of the following mental health problems by a professional, even if you don't have it currently? (tick all that apply): Parti…	10.3725	1
Pain type(s) experienced in last month: Hip pain	0.2589	0.08121	3.189	0.00143	0.0236	0.001759	1.02	0.007	-0.002655	0.004601	360391	40500	319891	UK Biobank	binary.6159_6.txt	https://docs.google.com/spreadsheets/d/1kvPoupSzsSFBNSztMzl04xMoSC3Kcx3CrjVf4yBmESU/edit?ts=5b5f17db#gid=227859291	PHESANT Transformation:6159_0 || CAT-MUL-BINARY-VAR 6 || NO_NAN Remove NA participants 180 || Removed 623 examples != 6 but with missing value (<0) || sample 319891/40500(360391) ||-Notes:ACE touchscreen question In the last month have you experienced any of the following that interfered with your usual activites? (You can select more than one answer) The following checks were performed: If code …	13.4167	1
Other eye problems	0.2572	0.1303	1.974	0.04842	0.008904	0.001409	1.025	0.007061	-0.001489	0.004869	360134	51720	308414	UK Biobank	binary.2227.txt	https://docs.google.com/spreadsheets/d/1kvPoupSzsSFBNSztMzl04xMoSC3Kcx3CrjVf4yBmESU/edit?ts=5b5f17db#gid=227859291	PHESANT Transformation:2227_0|| CAT-SINGLE || Inc(>=10): 1(51720) || Inc(>=10): 0(308414) || CAT-SINGLE-BINARY || sample 308414/51720(360134) ||-Notes:ACE touchscreen question Do you have any other problems with your eyes or eyesight?-Variable type:binary	6.31938	1
Any ICDMAIN event in hilmo or causes of death	0.2567	0.07059	3.636	0.000277	0.02716	0.001856	1.016	0.007397	0.00702	0.004677	361194	282009	79185	UK Biobank	categorical.ICDMAIN_ANY_ENTRY.txt	https://docs.google.com/spreadsheets/d/1kvPoupSzsSFBNSztMzl04xMoSC3Kcx3CrjVf4yBmESU/edit?ts=5b5f17db#gid=227859291	PHESANT Transformation:NA-Notes:NA-Variable type:categorical-Phenotype ID:ICDMAIN_ANY_ENTRY	14.6336	0.398049
Treatment/medication code: tramadol	0.256	0.1289	1.986	0.04709	0.009377	0.00133	1.005	0.006587	-0.004759	0.004672	361141	4011	357130	UK Biobank	binary.20003_1140864992.txt	https://docs.google.com/spreadsheets/d/1kvPoupSzsSFBNSztMzl04xMoSC3Kcx3CrjVf4yBmESU/edit?ts=5b5f17db#gid=227859291	PHESANT Transformation:20003_0 || CAT-MUL-BINARY-VAR 1140864992 || Indicator name x137_0_0 || Remove indicator var NAs: 53 || Remove indicator var <0: 0 || Removed 0 examples != 1140864992 but with missing value (<0) || sample 357130/4011(361141) ||-Notes:Code for treatment Negative codes indicate free-text entry.-Variable type:binary	7.05038	1
Treatment/medication code: amitriptyline	0.2542	0.1346	1.889	0.05893	0.007092	0.001488	1.012	0.006961	0.003304	0.004608	361141	6824	354317	UK Biobank	binary.20003_1140879616.txt	https://docs.google.com/spreadsheets/d/1kvPoupSzsSFBNSztMzl04xMoSC3Kcx3CrjVf4yBmESU/edit?ts=5b5f17db#gid=227859291	PHESANT Transformation:20003_0 || CAT-MUL-BINARY-VAR 1140879616 || Indicator name x137_0_0 || Remove indicator var NAs: 53 || Remove indicator var <0: 0 || Removed 0 examples != 1140879616 but with missing value (<0) || sample 354317/6824(361141) ||-Notes:Code for treatment Negative codes indicate free-text entry.-Variable type:binary	4.76613	1
Medication for pain relief, constipation, heartburn: Laxatives (e.g. Dulcolax, Senokot)	0.2533	0.105	2.412	0.01586	0.01167	0.00141	1.004	0.006278	0.001526	0.004281	357084	10307	346777	UK Biobank	binary.6154_6.txt	https://docs.google.com/spreadsheets/d/1kvPoupSzsSFBNSztMzl04xMoSC3Kcx3CrjVf4yBmESU/edit?ts=5b5f17db#gid=227859291	PHESANT Transformation:6154_0 || CAT-MUL-BINARY-VAR 6 || NO_NAN Remove NA participants 514 || Removed 3596 examples != 6 but with missing value (<0) || sample 346777/10307(357084) || SKIP_val:-1 < 0 || SKIP_val:-3 < 0 ||-Notes:ACE touchscreen question Do you regularly take any of the following? (You can select more than one answer) The following checks were performed: If code -7 was selected, the…	8.2766	1
Workplace very noisy: Sometimes	0.2518	0.1502	1.676	0.09366	0.02244	0.005088	1.009	0.006317	-0.002332	0.004615	90777	51689	39088	UK Biobank	binary.22606_1.txt	https://docs.google.com/spreadsheets/d/1kvPoupSzsSFBNSztMzl04xMoSC3Kcx3CrjVf4yBmESU/edit?ts=5b5f17db#gid=227859291	PHESANT Transformation:22606_0 || CAT-MUL-BINARY-VAR 1 || NO_NAN Remove NA participants 270211 || Removed 206 examples != 1 but with missing value (<0) || sample 39088/51689(90777) ||-Notes:Participant asked Thinking about the place where you worked: Was it very noisy? Participants were allowed to skip answering this question.-Variable type:binary	4.41038	1
Non-cancer illness code, self-reported: kidney stone/ureter stone/bladder stone	0.251	0.1202	2.088	0.03683	0.008416	0.001558	1.005	0.007229	-0.0002115	0.004816	361141	2863	358278	UK Biobank	binary.20002_1197.txt	https://docs.google.com/spreadsheets/d/1kvPoupSzsSFBNSztMzl04xMoSC3Kcx3CrjVf4yBmESU/edit?ts=5b5f17db#gid=227859291	PHESANT Transformation:20002_0 || CAT-MUL-BINARY-VAR 1197 || Indicator name x135_0_0 || Remove indicator var NAs: 53 || Remove indicator var <0: 0 || Removed 0 examples != 1197 but with missing value (<0) || sample 358278/2863(361141) ||-Notes:Code for non-cancer illness. If the participant was uncertain of the type of illness they had had, then they described it to the interviewer (a trained nur…	5.4018	1
Back pain for 3+ months	0.2507	0.1151	2.179	0.02937	0.04423	0.005454	0.9852	0.006778	-0.003956	0.005005	90555	62055	28500	UK Biobank	binary.3571.txt	https://docs.google.com/spreadsheets/d/1kvPoupSzsSFBNSztMzl04xMoSC3Kcx3CrjVf4yBmESU/edit?ts=5b5f17db#gid=227859291	PHESANT Transformation:3571_0|| CAT-SINGLE || Inc(>=10): 1(62055) || Inc(>=10): 0(28500) || CAT-SINGLE-BINARY || sample 28500/62055(90555) ||-Notes:ACE touchscreen question Have you had back pains for more than 3 months? ~F3571~ was collected from participants who indicated that in the last month they experienced back pain that interfered with their usual activities, as defined by their answers t…	8.10964	1
Chest pain or discomfort walking normally	0.2495	0.1092	2.286	0.02225	0.07797	0.00873	1	0.00668	-0.004071	0.004705	55737	9617	46120	UK Biobank	binary.3606.txt	https://docs.google.com/spreadsheets/d/1kvPoupSzsSFBNSztMzl04xMoSC3Kcx3CrjVf4yBmESU/edit?ts=5b5f17db#gid=227859291	PHESANT Transformation:3606_0|| CAT-SINGLE || Inc(>=10): 0(46120) || Inc(>=10): 1(9617) || CAT-SINGLE-BINARY || sample 46120/9617(55737) ||-Notes:ACE touchscreen question Do you get this pain or discomfort when you walk at an ordinary pace on the level? ~F3606~ was collected from participants who indicated that they get pain or discomfort in their chest, as defined by their answers to ~F2335~-Var…	8.93127	1
Had other major operations	0.2477	0.1093	2.265	0.02351	0.02975	0.002934	1.011	0.006776	0.00109	0.004813	192470	129435	63035	UK Biobank	binary.2844.txt	https://docs.google.com/spreadsheets/d/1kvPoupSzsSFBNSztMzl04xMoSC3Kcx3CrjVf4yBmESU/edit?ts=5b5f17db#gid=227859291	PHESANT Transformation:2844_0|| CAT-SINGLE || Inc(>=10): 1(129435) || Inc(>=10): 0(63035) || CAT-SINGLE-BINARY || sample 63035/129435(192470) ||-Notes:ACE touchscreen question Have you had any other major operations? (for example, operations that required an overnight stay in hospital) If the participant activated the Help button they were shown the message: If you are unsure if you have had a 'm…	10.1397	1
3mm cylindrical power angle (right)	0.247	0.1003	2.462	0.01382	0.067	0.007479	1.012	0.006865	-0.00226	0.004565	75401			UK Biobank	5115_raw.txt	https://docs.google.com/spreadsheets/d/1kvPoupSzsSFBNSztMzl04xMoSC3Kcx3CrjVf4yBmESU/edit?ts=5b5f17db#gid=227859291	PHESANT Transformation:5115_0|| INTEGER || CONTINUOUS || ||-Notes:This is the cylindrical power angle of keratometry results taken at 3mm for the right eye (blank indicates none)-Variable type:continuous_raw	8.95842	1
Particulate matter air pollution (pm2.5) absorbance; 2010	0.245	0.1374	1.783	0.07451	0.009713	0.001538	1.038	0.006312	-0.009242	0.005189	329886			UK Biobank	24007_raw.txt	https://docs.google.com/spreadsheets/d/1kvPoupSzsSFBNSztMzl04xMoSC3Kcx3CrjVf4yBmESU/edit?ts=5b5f17db#gid=227859291	PHESANT Transformation:24007_0|| CONTINUOUS MAIN || CONTINUOUS || ||-Notes:PM2.5 absorbance. This is ameasurement of the blackness of PM2.5 filters; a proxy for elemental carbon, which is the dominant light absorbing substanc. Land Use Regression (LUR) estimate for annual average 2010-Variable type:continuous_raw	6.31534	1
Signal-to-noise-ratio (SNR) of triplet (right)	0.2448	0.1466	1.67	0.09491	0.01858	0.003928	1.01	0.006678	-0.007888	0.00497	116755			UK Biobank	4241_raw.txt	https://docs.google.com/spreadsheets/d/1kvPoupSzsSFBNSztMzl04xMoSC3Kcx3CrjVf4yBmESU/edit?ts=5b5f17db#gid=227859291	PHESANT Transformation:4241_0|| INTEGER || CONTINUOUS || ||-Notes:This is the signal-to-noise ratio for each round (right ear)-Variable type:continuous_raw	4.73014	1
Suffer from 'nerves'	0.2441	0.0753	3.242	0.001188	0.04447	0.00299	0.9945	0.009075	0.001619	0.005533	348082	73938	274144	UK Biobank	binary.2010.txt	https://docs.google.com/spreadsheets/d/1kvPoupSzsSFBNSztMzl04xMoSC3Kcx3CrjVf4yBmESU/edit?ts=5b5f17db#gid=227859291	PHESANT Transformation:2010_0|| CAT-SINGLE || Inc(>=10): 0(274144) || Inc(>=10): 1(73938) || CAT-SINGLE-BINARY || sample 274144/73938(348082) ||-Notes:ACE touchscreen question Do you suffer from 'nerves'? If the participant activated the Help button they were shown the message: Work through these questions quickly and do not think about the exact meaning of the question-Variable type:binary	14.8729	1
Breathing problems responsible for leaving job: No	0.2439	0.1317	1.852	0.0641	0.03243	0.005181	1.003	0.00631	-0.00233	0.004692	91149	5412	85737	UK Biobank	binary.22619_0.txt	https://docs.google.com/spreadsheets/d/1kvPoupSzsSFBNSztMzl04xMoSC3Kcx3CrjVf4yBmESU/edit?ts=5b5f17db#gid=227859291	PHESANT Transformation:22619_0 || CAT-MUL-BINARY-VAR 0 || Indicator name x22616_0_0 || Remove indicator var NAs: 270045 || Remove indicator var <0: 0 || Removed 0 examples != 0 but with missing value (<0) || sample 85737/5412(91149) ||-Notes:Participants who indicated they had breathing problems during a job were asked: Did you leave this job because of breathing problems? Question only asked if …	6.25941	1
Taking other prescription medications	0.2434	0.06187	3.934	8.34e-05	0.04595	0.002263	1.016	0.008308	-0.001061	0.005036	360027	168993	191034	UK Biobank	binary.2492.txt	https://docs.google.com/spreadsheets/d/1kvPoupSzsSFBNSztMzl04xMoSC3Kcx3CrjVf4yBmESU/edit?ts=5b5f17db#gid=227859291	PHESANT Transformation:2492_0|| CAT-SINGLE || Inc(>=10): 1(168993) || Inc(>=10): 0(191034) || CAT-SINGLE-BINARY || sample 191034/168993(360027) ||-Notes:ACE touchscreen question Do you regularly take any other PRESCRIPTION medications? (Do not forget medications such as puffers or patches)-Variable type:binary	20.3049	0.119846
Multisite chronic pain	0.2431	0.05565	4.368	1.25e-05	0.07531	0.002969	1.031	0.009579	-0.002485	0.005464	380000			UK Biobank	chronic_pain-bgen.stats.all	http://researchdata.gla.ac.uk/822/	large-scale genome-wide association study (GWAS) of Multisite chronic pain (MCP) in ~380,000 UK Biobank participants. MCP was defined as the sum of body sites at which chronic pain (at least 3 months duration) was recorded: 0 to 7 sites. Those who answered that they had chronic pain ‚Äòall over the body‚Äô were excluded from the GWAS as there is some evidence that this phenotype relating to wides…	25.3654	0.0179625
Qualifications: NVQ or HND or HNC or equivalent	0.2426	0.1	2.426	0.01527	0.01412	0.001438	1.004	0.006264	-0.004872	0.004565	357549	66544	291005	UK Biobank	binary.6138_5.txt	https://docs.google.com/spreadsheets/d/1kvPoupSzsSFBNSztMzl04xMoSC3Kcx3CrjVf4yBmESU/edit?ts=5b5f17db#gid=227859291	PHESANT Transformation:6138_0 || CAT-MUL-BINARY-VAR 5 || NO_NAN Remove NA participants 510 || Removed 3135 examples != 5 but with missing value (<0) || sample 291005/66544(357549) ||-Notes:ACE touchscreen question Which of the following qualifications do you have? (You can select more than one) The following checks were performed: If code -7 was selected, then no additional choices were allowed. …	9.81919	1
Chest pain or discomfort	0.2426	0.07608	3.189	0.00143	0.03336	0.001994	1.013	0.007474	0.001595	0.005145	357507	56233	301274	UK Biobank	binary.2335.txt	https://docs.google.com/spreadsheets/d/1kvPoupSzsSFBNSztMzl04xMoSC3Kcx3CrjVf4yBmESU/edit?ts=5b5f17db#gid=227859291	PHESANT Transformation:2335_0|| CAT-SINGLE || Inc(>=10): 0(301274) || Inc(>=10): 1(56233) || CAT-SINGLE-BINARY || sample 301274/56233(357507) ||-Notes:ACE touchscreen question Do you ever have any pain or discomfort in your chest?-Variable type:binary	16.7302	1
Neuroticism score	0.2395	0.06041	3.964	7.37e-05	0.1167	0.006135	1.013	0.01324	0.003256	0.00605	293006			UK Biobank	20127_raw.txt	https://docs.google.com/spreadsheets/d/1kvPoupSzsSFBNSztMzl04xMoSC3Kcx3CrjVf4yBmESU/edit?ts=5b5f17db#gid=227859291	PHESANT Transformation:20127_0|| INTEGER || CONTINUOUS || ||-Notes:This is an externally derived summary score of neuroticism, based on 12 neurotic behaviour domains as reported from fields 1920, 1930, 1940, 1950, 1960, 1970, 1980, 1990, 2000, 2010, 2020 and 2030 from the touchscreen questionnaire at baseline. Participants were assessed for twelve domains of neurotic behaviours via the touchscree…	19.022	0.105907
Any mental disorder	0.2393	0.1362	1.757	0.07886	0.006891	0.001273	0.997	0.005974	-0.004154	0.004352	361194	4304	356890	UK Biobank	categorical.KRA_PSY_ANYMENTAL.txt	https://docs.google.com/spreadsheets/d/1kvPoupSzsSFBNSztMzl04xMoSC3Kcx3CrjVf4yBmESU/edit?ts=5b5f17db#gid=227859291	PHESANT Transformation:NA-Notes:NA-Variable type:categorical-Phenotype ID:KRA_PSY_ANYMENTAL	5.4132	1
Low back pain	0.2372	0.1345	1.764	0.07779	0.01064	0.00151	0.9898	0.006827	-0.001181	0.00473	361194	5423	355771	UK Biobank	categorical.M13_LOWBACKPAIN.txt	https://docs.google.com/spreadsheets/d/1kvPoupSzsSFBNSztMzl04xMoSC3Kcx3CrjVf4yBmESU/edit?ts=5b5f17db#gid=227859291	PHESANT Transformation:NA-Notes:NA-Variable type:categorical-Phenotype ID:M13_LOWBACKPAIN	7.04636	1
Mood swings	0.2352	0.05903	3.985	6.76e-05	0.07006	0.003183	1.015	0.0095	0.005609	0.005405	352604	158982	193622	UK Biobank	binary.1920.txt	https://docs.google.com/spreadsheets/d/1kvPoupSzsSFBNSztMzl04xMoSC3Kcx3CrjVf4yBmESU/edit?ts=5b5f17db#gid=227859291	PHESANT Transformation:1920_0|| CAT-SINGLE || Inc(>=10): 0(193622) || Inc(>=10): 1(158982) || CAT-SINGLE-BINARY || sample 193622/158982(352604) ||-Notes:ACE touchscreen question Does your mood often go up and down? If the participant activated the Help button they were shown the message: Work through these questions quickly and do not think about the exact meaning of the question-Variable type:bi…	22.0107	0.0971412
Medication for pain relief, constipation, heartburn: Ranitidine (e.g. Zantac)	0.2343	0.1582	1.481	0.1385	0.005652	0.001204	0.9982	0.006084	-0.002597	0.004784	357084	6826	350258	UK Biobank	binary.6154_4.txt	https://docs.google.com/spreadsheets/d/1kvPoupSzsSFBNSztMzl04xMoSC3Kcx3CrjVf4yBmESU/edit?ts=5b5f17db#gid=227859291	PHESANT Transformation:6154_0 || CAT-MUL-BINARY-VAR 4 || NO_NAN Remove NA participants 514 || Removed 3596 examples != 4 but with missing value (<0) || sample 350258/6826(357084) ||-Notes:ACE touchscreen question Do you regularly take any of the following? (You can select more than one answer) The following checks were performed: If code -7 was selected, then no additional choices were allowed. I…	4.69435	1
Non-cancer illness code, self-reported: gastro-oesophageal reflux (gord) / gastric reflux	0.2342	0.1142	2.051	0.04028	0.01068	0.001493	1.016	0.006896	-0.003483	0.005373	361141	15210	345931	UK Biobank	binary.20002_1138.txt	https://docs.google.com/spreadsheets/d/1kvPoupSzsSFBNSztMzl04xMoSC3Kcx3CrjVf4yBmESU/edit?ts=5b5f17db#gid=227859291	PHESANT Transformation:20002_0 || CAT-MUL-BINARY-VAR 1138 || Indicator name x135_0_0 || Remove indicator var NAs: 53 || Remove indicator var <0: 0 || Removed 0 examples != 1138 but with missing value (<0) || sample 345931/15210(361141) ||-Notes:Code for non-cancer illness. If the participant was uncertain of the type of illness they had had, then they described it to the interviewer (a trained nu…	7.15338	1
Pain type(s) experienced in last month: Back pain	0.2327	0.07469	3.116	0.001835	0.03802	0.002185	1.024	0.008807	-0.006726	0.005474	360391	91349	269042	UK Biobank	binary.6159_4.txt	https://docs.google.com/spreadsheets/d/1kvPoupSzsSFBNSztMzl04xMoSC3Kcx3CrjVf4yBmESU/edit?ts=5b5f17db#gid=227859291	PHESANT Transformation:6159_0 || CAT-MUL-BINARY-VAR 4 || NO_NAN Remove NA participants 180 || Removed 623 examples != 4 but with missing value (<0) || sample 269042/91349(360391) ||-Notes:ACE touchscreen question In the last month have you experienced any of the following that interfered with your usual activites? (You can select more than one answer) The following checks were performed: If code …	17.4005	1
Activities undertaken to treat anxiety: Talking therapies, such as psychotherapy, counselling, group therapy or CBT	0.2322	0.1161	1.999	0.04557	0.03931	0.004981	0.9943	0.006731	0.006291	0.004859	98990	12858	86132	UK Biobank	binary.20550_1.txt	https://docs.google.com/spreadsheets/d/1kvPoupSzsSFBNSztMzl04xMoSC3Kcx3CrjVf4yBmESU/edit?ts=5b5f17db#gid=227859291	PHESANT Transformation:20550_0 || CAT-MUL-BINARY-VAR 1 || Indicator name x20425_0_0 || Remove indicator var NAs: 243128 || Remove indicator var <0: 19076 || Removed 0 examples != 1 but with missing value (<0) || sample 86132/12858(98990) ||-Notes:Question asked: Did you ever try talking therapies for these problems, or other structured activities you regard as therapeutic? Include only those you …	7.89199	1
Sensitivity / hurt feelings	0.2276	0.06432	3.538	0.000403	0.06186	0.003258	1.015	0.009452	-0.0002958	0.005611	350821	194755	156066	UK Biobank	binary.1950.txt	https://docs.google.com/spreadsheets/d/1kvPoupSzsSFBNSztMzl04xMoSC3Kcx3CrjVf4yBmESU/edit?ts=5b5f17db#gid=227859291	PHESANT Transformation:1950_0|| CAT-SINGLE || Inc(>=10): 0(156066) || Inc(>=10): 1(194755) || CAT-SINGLE-BINARY || sample 156066/194755(350821) ||-Notes:ACE touchscreen question Are your feelings easily hurt? If the participant activated the Help button they were shown the message: Work through these questions quickly and do not think about the exact meaning of the question-Variable type:binary	18.9871	0.579111
Blood clot, DVT, bronchitis, emphysema, asthma, rhinitis, eczema, allergy diagnosed by doctor: Emphysema/chronic bronchitis	0.227	0.1215	1.868	0.06172	0.01379	0.00173	0.9841	0.007301	-0.004367	0.004928	360527	6138	354389	UK Biobank	binary.6152_6.txt	https://docs.google.com/spreadsheets/d/1kvPoupSzsSFBNSztMzl04xMoSC3Kcx3CrjVf4yBmESU/edit?ts=5b5f17db#gid=227859291	PHESANT Transformation:6152_0 || CAT-MUL-BINARY-VAR 6 || NO_NAN Remove NA participants 181 || Removed 486 examples != 6 but with missing value (<0) || sample 354389/6138(360527) ||-Notes:ACE touchscreen question Has a doctor ever told you that you have had any of the following conditions? (You can select more than one answer) The following checks were performed: If code -7 was selected, then no a…	7.9711	1
Treatment/medication code: ranitidine	0.2269	0.1604	1.414	0.1572	0.005446	0.001268	0.9964	0.006513	-0.002182	0.00474	361141	5935	355206	UK Biobank	binary.20003_1140879406.txt	https://docs.google.com/spreadsheets/d/1kvPoupSzsSFBNSztMzl04xMoSC3Kcx3CrjVf4yBmESU/edit?ts=5b5f17db#gid=227859291	PHESANT Transformation:20003_0 || CAT-MUL-BINARY-VAR 1140879406 || Indicator name x137_0_0 || Remove indicator var NAs: 53 || Remove indicator var <0: 0 || Removed 0 examples != 1140879406 but with missing value (<0) || sample 355206/5935(361141) ||-Notes:Code for treatment Negative codes indicate free-text entry.-Variable type:binary	4.29495	1
Treatment/medication code: ezetimibe	0.2261	0.1502	1.505	0.1322	0.005744	0.001272	1.002	0.006523	-0.0004025	0.004545	361141	2132	359009	UK Biobank	binary.20003_1141192736.txt	https://docs.google.com/spreadsheets/d/1kvPoupSzsSFBNSztMzl04xMoSC3Kcx3CrjVf4yBmESU/edit?ts=5b5f17db#gid=227859291	PHESANT Transformation:20003_0 || CAT-MUL-BINARY-VAR 1141192736 || Indicator name x137_0_0 || Remove indicator var NAs: 53 || Remove indicator var <0: 0 || Removed 0 examples != 1141192736 but with missing value (<0) || sample 359009/2132(361141) ||-Notes:Code for treatment Negative codes indicate free-text entry.-Variable type:binary	4.51572	1
Diagnoses - main ICD10: D25 Leiomyoma of uterus	0.2249	0.1412	1.593	0.1112	0.005705	0.001396	0.9982	0.006112	0.001769	0.005012	361194	5507	355687	UK Biobank	categorical.D25.txt	https://docs.google.com/spreadsheets/d/1kvPoupSzsSFBNSztMzl04xMoSC3Kcx3CrjVf4yBmESU/edit?ts=5b5f17db#gid=227859291	PHESANT Transformation:NA-Notes:NA-Variable type:categorical-Phenotype ID:D25	4.08668	1
Fed-up feelings	0.2249	0.06189	3.634	0.0002786	0.07046	0.003187	1.019	0.009598	0.002083	0.005684	353764	143332	210432	UK Biobank	binary.1960.txt	https://docs.google.com/spreadsheets/d/1kvPoupSzsSFBNSztMzl04xMoSC3Kcx3CrjVf4yBmESU/edit?ts=5b5f17db#gid=227859291	PHESANT Transformation:1960_0|| CAT-SINGLE || Inc(>=10): 0(210432) || Inc(>=10): 1(143332) || CAT-SINGLE-BINARY || sample 210432/143332(353764) ||-Notes:ACE touchscreen question Do you often feel 'fed-up'? If the participant activated the Help button they were shown the message: Work through these questions quickly and do not think about the exact meaning of the question-Variable type:binary	22.1086	0.400348
Activities undertaken to treat depression: Talking therapies, such as psychotherapy, counselling, group therapy or CBT	0.219	0.09595	2.283	0.02244	0.04947	0.004984	1.003	0.007124	0.002281	0.004616	117763	25960	91803	UK Biobank	binary.20547_1.txt	https://docs.google.com/spreadsheets/d/1kvPoupSzsSFBNSztMzl04xMoSC3Kcx3CrjVf4yBmESU/edit?ts=5b5f17db#gid=227859291	PHESANT Transformation:20547_0 || CAT-MUL-BINARY-VAR 1 || Indicator name x20446_0_0 || Remove indicator var NAs: 243128 || Remove indicator var <0: 303 || Removed 0 examples != 1 but with missing value (<0) || sample 91803/25960(117763) ||-Notes:Question asked: Did you ever try talking therapies for these problems, or other structured activities you regard as therapeutic? Include only those you a…	9.92576	1
Medication for pain relief, constipation, heartburn: Paracetamol	0.2181	0.06693	3.258	0.001121	0.04192	0.002306	1.017	0.007685	0.0002402	0.005071	357084	77936	279148	UK Biobank	binary.6154_3.txt	https://docs.google.com/spreadsheets/d/1kvPoupSzsSFBNSztMzl04xMoSC3Kcx3CrjVf4yBmESU/edit?ts=5b5f17db#gid=227859291	PHESANT Transformation:6154_0 || CAT-MUL-BINARY-VAR 3 || NO_NAN Remove NA participants 514 || Removed 3596 examples != 3 but with missing value (<0) || sample 279148/77936(357084) ||-Notes:ACE touchscreen question Do you regularly take any of the following? (You can select more than one answer) The following checks were performed: If code -7 was selected, then no additional choices were allowed. …	18.1787	1
Qualifications: CSEs or equivalent	0.2179	0.09019	2.416	0.01567	0.01997	0.001737	1.018	0.006638	-0.001576	0.005011	357549	46672	310877	UK Biobank	binary.6138_4.txt	https://docs.google.com/spreadsheets/d/1kvPoupSzsSFBNSztMzl04xMoSC3Kcx3CrjVf4yBmESU/edit?ts=5b5f17db#gid=227859291	PHESANT Transformation:6138_0 || CAT-MUL-BINARY-VAR 4 || NO_NAN Remove NA participants 510 || Removed 3135 examples != 4 but with missing value (<0) || sample 310877/46672(357549) || SKIP_val:-3 < 0 ||-Notes:ACE touchscreen question Which of the following qualifications do you have? (You can select more than one) The following checks were performed: If code -7 was selected, then no additional cho…	11.4968	1
Treatment/medication code: paracetamol	0.2176	0.07073	3.076	0.002095	0.03253	0.002031	1.02	0.007568	-0.001062	0.005158	361141	66347	294794	UK Biobank	binary.20003_2038460150.txt	https://docs.google.com/spreadsheets/d/1kvPoupSzsSFBNSztMzl04xMoSC3Kcx3CrjVf4yBmESU/edit?ts=5b5f17db#gid=227859291	PHESANT Transformation:20003_0 || CAT-MUL-BINARY-VAR 2038460150 || Indicator name x137_0_0 || Remove indicator var NAs: 53 || Remove indicator var <0: 0 || Removed 0 examples != 2038460150 but with missing value (<0) || sample 294794/66347(361141) ||-Notes:Code for treatment Negative codes indicate free-text entry.-Variable type:binary	16.0167	1
Pain type(s) experienced in last month: Facial pain	0.2159	0.1387	1.556	0.1197	0.007155	0.001381	0.9968	0.005933	0.002207	0.004982	360391	6599	353792	UK Biobank	binary.6159_2.txt	https://docs.google.com/spreadsheets/d/1kvPoupSzsSFBNSztMzl04xMoSC3Kcx3CrjVf4yBmESU/edit?ts=5b5f17db#gid=227859291	PHESANT Transformation:6159_0 || CAT-MUL-BINARY-VAR 2 || NO_NAN Remove NA participants 180 || Removed 623 examples != 2 but with missing value (<0) || sample 353792/6599(360391) ||-Notes:ACE touchscreen question In the last month have you experienced any of the following that interfered with your usual activites? (You can select more than one answer) The following checks were performed: If code 8…	5.18103	1
Ever self-harmed	0.2157	0.137	1.574	0.1154	0.02153	0.004393	1.011	0.00683	-0.001943	0.004712	117733	5099	112634	UK Biobank	binary.20480.txt	https://docs.google.com/spreadsheets/d/1kvPoupSzsSFBNSztMzl04xMoSC3Kcx3CrjVf4yBmESU/edit?ts=5b5f17db#gid=227859291	PHESANT Transformation:20480_0|| CAT-SINGLE || Inc(>=10): 0(112634) || Inc(>=10): 1(5099) || CAT-SINGLE-BINARY || sample 112634/5099(117733) ||-Notes:Question asked: Have you deliberately harmed yourself, whether or not you meant to end your life?-Variable type:binary	4.90098	1
Mental and behavioural disorders	0.2151	0.1409	1.526	0.127	0.006615	0.001261	1	0.006166	-0.00303	0.004583	361194	4302	356892	UK Biobank	categorical.V_MENTAL_BEHAV.txt	https://docs.google.com/spreadsheets/d/1kvPoupSzsSFBNSztMzl04xMoSC3Kcx3CrjVf4yBmESU/edit?ts=5b5f17db#gid=227859291	PHESANT Transformation:NA-Notes:NA-Variable type:categorical-Phenotype ID:V_MENTAL_BEHAV	5.24584	1
Disorders of gallbladder, biliary tract and pancreas	0.2107	0.0994	2.12	0.03404	0.01548	0.00184	1.027	0.008353	-0.0002187	0.004601	361194	13922	347272	UK Biobank	categorical.K11_GALLBILPANC.txt	https://docs.google.com/spreadsheets/d/1kvPoupSzsSFBNSztMzl04xMoSC3Kcx3CrjVf4yBmESU/edit?ts=5b5f17db#gid=227859291	PHESANT Transformation:NA-Notes:NA-Variable type:categorical-Phenotype ID:K11_GALLBILPANC	8.41304	1
Number of incorrect matches in round	0.21	0.05799	3.621	0.000293	0.05784	0.002661	1.01	0.009406	-0.005705	0.005139	360686			UK Biobank	399_raw.txt	https://docs.google.com/spreadsheets/d/1kvPoupSzsSFBNSztMzl04xMoSC3Kcx3CrjVf4yBmESU/edit?ts=5b5f17db#gid=227859291	PHESANT Transformation:399_0|| INTEGER || CONTINUOUS || ||-Notes:A value of 0 indicates the participant made no mistakes.-Variable type:continuous_raw	21.7362	0.421041
3mm regularity index (right)	0.2082	0.1309	1.591	0.1117	0.03782	0.007141	0.9981	0.006724	-0.002675	0.00432	74059			UK Biobank	5160_raw.txt	https://docs.google.com/spreadsheets/d/1kvPoupSzsSFBNSztMzl04xMoSC3Kcx3CrjVf4yBmESU/edit?ts=5b5f17db#gid=227859291	PHESANT Transformation:5160_0|| CONTINUOUS MAIN || CONTINUOUS || ||-Notes:This is the regularity index as part of the keratometry result taken at 3mm for the right eye-Variable type:continuous_raw	5.29618	1
Manifestations of mania or irritability: My thoughts were racing	0.2042	0.1288	1.585	0.1129	0.02742	0.005007	1.007	0.007662	-0.002715	0.004852	114422	10580	103842	UK Biobank	binary.20548_3.txt	https://docs.google.com/spreadsheets/d/1kvPoupSzsSFBNSztMzl04xMoSC3Kcx3CrjVf4yBmESU/edit?ts=5b5f17db#gid=227859291	PHESANT Transformation:20548_0 || CAT-MUL-BINARY-VAR 3 || Indicator name x20502_0_0 || Remove indicator var NAs: 243128 || Remove indicator var <0: 3644 || Removed 0 examples != 3 but with missing value (<0) || sample 103842/10580(114422) ||-Notes:Question asked: Please try to remember a period when you were in a high or irritable state and select all of the following that apply: Participant was …	5.47633	1
Hair colour (natural, before greying): Light brown	0.2034	0.07445	2.732	0.006301	0.029	0.006204	1.084	0.04314	-0.007196	0.005333	360270	147560	212710	UK Biobank	binary.1747_3.txt	https://docs.google.com/spreadsheets/d/1kvPoupSzsSFBNSztMzl04xMoSC3Kcx3CrjVf4yBmESU/edit?ts=5b5f17db#gid=227859291	PHESANT Transformation:1747_0 || CAT-SINGLE || CAT-SINGLE-BINARY-VAR: 3 || Inc(>=10): 3(147560) ||-Notes:ACE touchscreen question What best describes your natural hair colour? (If your hair colour is grey, the colour before you went grey) If the participant activated the Help button they were shown the message: If you are unsure, please select the colour closest to your natural adult hair colour …	4.6744	1
Non-cancer illness code, self-reported: emphysema/chronic bronchitis	0.2032	0.1367	1.486	0.1373	0.01051	0.001637	0.9881	0.007198	-0.002563	0.004876	361141	5031	356110	UK Biobank	binary.20002_1113.txt	https://docs.google.com/spreadsheets/d/1kvPoupSzsSFBNSztMzl04xMoSC3Kcx3CrjVf4yBmESU/edit?ts=5b5f17db#gid=227859291	PHESANT Transformation:20002_0 || CAT-MUL-BINARY-VAR 1113 || Indicator name x135_0_0 || Remove indicator var NAs: 53 || Remove indicator var <0: 0 || Removed 0 examples != 1113 but with missing value (<0) || sample 356110/5031(361141) ||-Notes:Code for non-cancer illness. If the participant was uncertain of the type of illness they had had, then they described it to the interviewer (a trained nur…	6.42028	1
Illness, injury, bereavement, stress in last 2 years: Serious illness, injury or assault of a close relative	0.2018	0.1218	1.656	0.09765	0.01163	0.001722	1.006	0.007241	-0.003674	0.005275	358836	41459	317377	UK Biobank	binary.6145_2.txt	https://docs.google.com/spreadsheets/d/1kvPoupSzsSFBNSztMzl04xMoSC3Kcx3CrjVf4yBmESU/edit?ts=5b5f17db#gid=227859291	PHESANT Transformation:6145_0 || CAT-MUL-BINARY-VAR 2 || NO_NAN Remove NA participants 512 || Removed 1846 examples != 2 but with missing value (<0) || sample 317377/41459(358836) ||-Notes:ACE touchscreen question In the last 2 years have you experienced any of the following? (You can select more than one answer) The following checks were performed: If code -7 was selected, then no additional cho…	6.75377	1
Nervous feelings	0.2006	0.06717	2.986	0.002828	0.06365	0.003552	1.016	0.01117	-0.0007687	0.005734	351829	83120	268709	UK Biobank	binary.1970.txt	https://docs.google.com/spreadsheets/d/1kvPoupSzsSFBNSztMzl04xMoSC3Kcx3CrjVf4yBmESU/edit?ts=5b5f17db#gid=227859291	PHESANT Transformation:1970_0|| CAT-SINGLE || Inc(>=10): 0(268709) || Inc(>=10): 1(83120) || CAT-SINGLE-BINARY || sample 268709/83120(351829) ||-Notes:ACE touchscreen question Would you call yourself a nervous person? If the participant activated the Help button they were shown the message: Work through these questions quickly and do not think about the exact meaning of the question-Variable type…	17.9195	1
Treatment/medication code: seretide 50 evohaler	0.1999	0.1163	1.719	0.08556	0.01141	0.001531	0.9904	0.006875	-0.004433	0.004616	361141	4269	356872	UK Biobank	binary.20003_1141176832.txt	https://docs.google.com/spreadsheets/d/1kvPoupSzsSFBNSztMzl04xMoSC3Kcx3CrjVf4yBmESU/edit?ts=5b5f17db#gid=227859291	PHESANT Transformation:20003_0 || CAT-MUL-BINARY-VAR 1141176832 || Indicator name x137_0_0 || Remove indicator var NAs: 53 || Remove indicator var <0: 0 || Removed 0 examples != 1141176832 but with missing value (<0) || sample 356872/4269(361141) ||-Notes:Code for treatment Negative codes indicate free-text entry.-Variable type:binary	7.45265	1
Bring up phlegm/sputum/mucus on most days	0.1996	0.1299	1.536	0.1244	0.02542	0.005189	1.011	0.007035	0.0008804	0.004601	91787	7808	83979	UK Biobank	binary.22504.txt	https://docs.google.com/spreadsheets/d/1kvPoupSzsSFBNSztMzl04xMoSC3Kcx3CrjVf4yBmESU/edit?ts=5b5f17db#gid=227859291	PHESANT Transformation:22504_0|| CAT-SINGLE || reassignments: 9=NA || Inc(>=10): 1(7808) || Inc(>=10): 0(83979) || CAT-SINGLE-BINARY || sample 83979/7808(91787) ||-Notes:Participant asked Do you bring up phlegm/sputum/mucus on most days?-Variable type:binary	4.89882	1
Ever had period extreme irritability	0.1975	0.08802	2.243	0.02488	0.05884	0.005035	1.002	0.007072	-0.002324	0.005331	114422	29747	84675	UK Biobank	binary.20502.txt	https://docs.google.com/spreadsheets/d/1kvPoupSzsSFBNSztMzl04xMoSC3Kcx3CrjVf4yBmESU/edit?ts=5b5f17db#gid=227859291	PHESANT Transformation:20502_0|| CAT-SINGLE || Inc(>=10): 1(29747) || Inc(>=10): 0(84675) || CAT-SINGLE-BINARY || sample 84675/29747(114422) ||-Notes:Question asked: Have you ever had a period of time when you were so irritable that you found yourself shouting at people or starting fights or arguments?-Variable type:binary	11.6862	1
Miserableness	0.1962	0.06604	2.971	0.002971	0.0624	0.003468	1.01	0.01045	0.004168	0.005807	355182	151752	203430	UK Biobank	binary.1930.txt	https://docs.google.com/spreadsheets/d/1kvPoupSzsSFBNSztMzl04xMoSC3Kcx3CrjVf4yBmESU/edit?ts=5b5f17db#gid=227859291	PHESANT Transformation:1930_0|| CAT-SINGLE || Inc(>=10): 0(203430) || Inc(>=10): 1(151752) || CAT-SINGLE-BINARY || sample 203430/151752(355182) ||-Notes:ACE touchscreen question Do you ever feel 'just miserable' for no reason? If the participant activated the Help button they were shown the message: Work through these questions quickly and do not think about the exact meaning of the question-Vari…	17.9931	1
Diagnoses - main ICD10: K44 Diaphragmatic hernia	0.1938	0.1315	1.475	0.1403	0.006496	0.001279	1.007	0.006504	0.0031	0.004332	361194	8042	353152	UK Biobank	categorical.K44.txt	https://docs.google.com/spreadsheets/d/1kvPoupSzsSFBNSztMzl04xMoSC3Kcx3CrjVf4yBmESU/edit?ts=5b5f17db#gid=227859291	PHESANT Transformation:NA-Notes:NA-Variable type:categorical-Phenotype ID:K44	5.07897	1
Hospital episode type: General episode	0.1937	0.08879	2.182	0.02911	0.01936	0.001878	1.102	0.007688	0.009448	0.005338	361194	246807	114387	UK Biobank	binary.41231_1.txt	https://docs.google.com/spreadsheets/d/1kvPoupSzsSFBNSztMzl04xMoSC3Kcx3CrjVf4yBmESU/edit?ts=5b5f17db#gid=227859291	PHESANT Transformation:41231_0 || CAT-MUL-BINARY-VAR 1 || ALL || Removed 0 examples != 1 but with missing value (<0) || sample 114387/246807(361194) ||-Notes:This field is a summary of the distinct episode type codes a participant has had recorded across all their episodes in hospital. Hospital episode type identifies whether the period of care in hospital was a general episode or a psychiatric e…	10.3088	1
Diagnoses - main ICD10: R55 Syncope and collapse	0.1936	0.1468	1.318	0.1875	0.006262	0.001308	1.005	0.006421	-0.00134	0.004431	361194	5183	356011	UK Biobank	categorical.R55.txt	https://docs.google.com/spreadsheets/d/1kvPoupSzsSFBNSztMzl04xMoSC3Kcx3CrjVf4yBmESU/edit?ts=5b5f17db#gid=227859291	PHESANT Transformation:NA-Notes:NA-Variable type:categorical-Phenotype ID:R55	4.78746	1
Wheeze or whistling in the chest in last year	0.1927	0.06614	2.913	0.003581	0.06034	0.003072	1.023	0.01018	-0.007712	0.005774	354523	73828	280695	UK Biobank	binary.2316.txt	https://docs.google.com/spreadsheets/d/1kvPoupSzsSFBNSztMzl04xMoSC3Kcx3CrjVf4yBmESU/edit?ts=5b5f17db#gid=227859291	PHESANT Transformation:2316_0|| CAT-SINGLE || Inc(>=10): 0(280695) || Inc(>=10): 1(73828) || CAT-SINGLE-BINARY || sample 280695/73828(354523) ||-Notes:ACE touchscreen question In the last year have you ever had wheeze or whistling in the chest?-Variable type:binary	19.6419	1
Ever used hormone-replacement therapy (HRT)	0.1912	0.08343	2.292	0.02191	0.04796	0.00312	0.9986	0.007767	0.003432	0.00477	193606	76179	117427	UK Biobank	binary.2814.txt	https://docs.google.com/spreadsheets/d/1kvPoupSzsSFBNSztMzl04xMoSC3Kcx3CrjVf4yBmESU/edit?ts=5b5f17db#gid=227859291	PHESANT Transformation:2814_0|| CAT-SINGLE || Inc(>=10): 1(76179) || Inc(>=10): 0(117427) || CAT-SINGLE-BINARY || sample 117427/76179(193606) ||-Notes:ACE touchscreen question Have you ever used hormone replacement therapy (HRT)?-Variable type:binary	15.3718	1
Illnesses of siblings: Severe depression	0.1907	0.09566	1.993	0.04622	0.01459	0.001686	1.004	0.006411	-2.98e-05	0.004063	279858	20107	259751	UK Biobank	binary.20111_12.txt	https://docs.google.com/spreadsheets/d/1kvPoupSzsSFBNSztMzl04xMoSC3Kcx3CrjVf4yBmESU/edit?ts=5b5f17db#gid=227859291	PHESANT Transformation:20111_0 || CAT-MUL-BINARY-VAR 12 || NO_NAN Remove NA participants 52692 || Removed 28645 examples != 12 but with missing value (<0) || sample 259751/20107(279858) ||-Notes:This field contains the combined results of 2 ACE touchscreen questions, both asked Have any of your brothers or sisters suffered from any of the following diseases? (You can select more than one answer) …	8.65362	1
Schizophrenia	0.1906	0.05591	3.41	0.0006501	0.245	0.008706	1.034	0.01048	0.007283	0.005945	150064	36989	113075	PGC	ckqny.scz2snpres.ctgvl	https://www.med.unc.edu/pgc/results-and-downloads/	GWAS made available by PGC. Please go to reference for details	28.1415	0.934194
Illnesses of siblings: High blood pressure	0.1888	0.07908	2.387	0.01699	0.03622	0.002435	1.008	0.008129	-0.004715	0.005084	281619	58495	223124	UK Biobank	binary.20111_8.txt	https://docs.google.com/spreadsheets/d/1kvPoupSzsSFBNSztMzl04xMoSC3Kcx3CrjVf4yBmESU/edit?ts=5b5f17db#gid=227859291	PHESANT Transformation:20111_0 || CAT-MUL-BINARY-VAR 8 || NO_NAN Remove NA participants 52692 || Removed 26883 examples != 8 but with missing value (<0) || sample 223124/58495(281619) ||-Notes:This field contains the combined results of 2 ACE touchscreen questions, both asked Have any of your brothers or sisters suffered from any of the following diseases? (You can select more than one answer) fo…	14.8747	1
Ever had prolonged loss of interest in normal activities	0.1869	0.08627	2.167	0.03023	0.06616	0.004728	0.9896	0.007053	0.002179	0.004692	117727	46330	71397	UK Biobank	binary.20441.txt	https://docs.google.com/spreadsheets/d/1kvPoupSzsSFBNSztMzl04xMoSC3Kcx3CrjVf4yBmESU/edit?ts=5b5f17db#gid=227859291	PHESANT Transformation:20441_0|| CAT-SINGLE || Inc(>=10): 1(46330) || Inc(>=10): 0(71397) || CAT-SINGLE-BINARY || sample 71397/46330(117727) ||-Notes:Question asked: Have you ever had a time in your life lasting two weeks or more when you lost interest in most things like hobbies, work, or activities that usually give you pleasure?-Variable type:binary	13.9932	1
	0.1858	0.1132	1.641	0.1008	0.01195	0.001643	1.024	0.01035	0.0116	0.005672	361194	6795	354399	UK Biobank	categorical.C_MALE_GENITAL.txt	https://docs.google.com/spreadsheets/d/1kvPoupSzsSFBNSztMzl04xMoSC3Kcx3CrjVf4yBmESU/edit?ts=5b5f17db#gid=227859291	PHESANT Transformation:NA-Notes:NA-Variable type:categorical-Phenotype ID:C_MALE_GENITAL	7.27328	1
malignant neoplasm of male genital organs	0.1858	0.1132	1.641	0.1008	0.01195	0.001643	1.024	0.01035	0.0116	0.005672	361194	6795	354399	UK Biobank	categorical.C3_MALE_GENITAL.txt	https://docs.google.com/spreadsheets/d/1kvPoupSzsSFBNSztMzl04xMoSC3Kcx3CrjVf4yBmESU/edit?ts=5b5f17db#gid=227859291	PHESANT Transformation:NA-Notes:NA-Variable type:categorical-Phenotype ID:C3_MALE_GENITAL	7.27328	1
Speech-reception-threshold (SRT) estimate (right)	0.1851	0.1484	1.248	0.2122	0.01775	0.004158	1.005	0.006527	-0.003227	0.004613	114720			UK Biobank	20021_raw.txt	https://docs.google.com/spreadsheets/d/1kvPoupSzsSFBNSztMzl04xMoSC3Kcx3CrjVf4yBmESU/edit?ts=5b5f17db#gid=227859291	PHESANT Transformation:20021_0|| CONTINUOUS MAIN || CONTINUOUS || ||-Notes:SRT is the Speech Reception Threshold, defined here as the signal-to-noise ratio at which half of the presented speech can be understood correctly. This was estimated as the value of the last round of the signal-to-noise ratio measurement for participants who completed all 15 rounds of the test (right-ear).-Variable type:c…	4.26888	1
Ever had prolonged feelings of sadness or depression	0.1844	0.09707	1.9	0.05748	0.05787	0.004604	0.9976	0.006123	0.002093	0.004772	117763	64374	53389	UK Biobank	binary.20446.txt	https://docs.google.com/spreadsheets/d/1kvPoupSzsSFBNSztMzl04xMoSC3Kcx3CrjVf4yBmESU/edit?ts=5b5f17db#gid=227859291	PHESANT Transformation:20446_0|| CAT-SINGLE || Inc(>=10): 1(64374) || Inc(>=10): 0(53389) || CAT-SINGLE-BINARY || sample 53389/64374(117763) ||-Notes:Question asked: Have you ever had a time in your life when you felt sad, blue, or depressed for two weeks or more in a row?-Variable type:binary	12.5695	1
Time to answer	0.183	0.1181	1.55	0.1212	0.02561	0.004917	1.068	0.006875	-0.002627	0.004464	119729			UK Biobank	4288_raw.txt	https://docs.google.com/spreadsheets/d/1kvPoupSzsSFBNSztMzl04xMoSC3Kcx3CrjVf4yBmESU/edit?ts=5b5f17db#gid=227859291	PHESANT Transformation:4288_0|| INTEGER || CONTINUOUS || ||-Notes:Time between completing initial prompt and displaying answer-Variable type:continuous_raw	5.20846	1
Attendance/disability/mobility allowance: Disability living allowance	0.1827	0.08232	2.22	0.02644	0.0276	0.0016	0.9956	0.006927	0.001691	0.005044	358597	15697	342900	UK Biobank	binary.6146_2.txt	https://docs.google.com/spreadsheets/d/1kvPoupSzsSFBNSztMzl04xMoSC3Kcx3CrjVf4yBmESU/edit?ts=5b5f17db#gid=227859291	PHESANT Transformation:6146_0 || CAT-MUL-BINARY-VAR 2 || NO_NAN Remove NA participants 179 || Removed 2418 examples != 2 but with missing value (<0) || sample 342900/15697(358597) ||-Notes:ACE touchscreen question Do you receive any of the following? (You can select more than one answer) The following checks were performed: If code -7 was selected, then no additional choices were allowed. If code…	17.25	1
Mental health problems ever diagnosed by a professional: Panic attacks	0.1816	0.1363	1.332	0.183	0.02263	0.00413	1.002	0.006799	-0.00485	0.005084	117722	6518	111204	UK Biobank	binary.20544_6.txt	https://docs.google.com/spreadsheets/d/1kvPoupSzsSFBNSztMzl04xMoSC3Kcx3CrjVf4yBmESU/edit?ts=5b5f17db#gid=227859291	PHESANT Transformation:20544_0 || CAT-MUL-BINARY-VAR 6 || Indicator name x20400_0_0 || Remove indicator var NAs: 243105 || Removed 367 examples != 6 but with missing value (<0) || sample 111204/6518(117722) || SKIP_val:-818 < 0 ||-Notes:Question asked: Have you been diagnosed with one or more of the following mental health problems by a professional, even if you don't have it currently? (tick all…	5.47942	1
Total sugars	0.1806	0.1343	1.345	0.1788	0.04822	0.009152	1.002	0.006226	-0.009286	0.004765	51453			UK Biobank	100008_raw.txt	https://docs.google.com/spreadsheets/d/1kvPoupSzsSFBNSztMzl04xMoSC3Kcx3CrjVf4yBmESU/edit?ts=5b5f17db#gid=227859291	PHESANT Transformation:100008_0|| CONTINUOUS MAIN || CONTINUOUS || ||-Notes:Total sugars. Estimated intake, based on food and beverage consumption yesterday, excluding any supplements.-Variable type:continuous_raw	5.26879	1
Vascular/heart problems diagnosed by doctor: Angina	0.1798	0.07548	2.382	0.01724	0.02288	0.001982	1.022	0.007872	-0.003607	0.004502	360420	11372	349048	UK Biobank	binary.6150_2.txt	https://docs.google.com/spreadsheets/d/1kvPoupSzsSFBNSztMzl04xMoSC3Kcx3CrjVf4yBmESU/edit?ts=5b5f17db#gid=227859291	PHESANT Transformation:6150_0 || CAT-MUL-BINARY-VAR 2 || NO_NAN Remove NA participants 180 || Removed 594 examples != 2 but with missing value (<0) || sample 349048/11372(360420) ||-Notes:ACE touchscreen question Has a doctor ever told you that you have had any of the following conditions? (You can select more than one answer) The following checks were performed: If code -7 was selected, then no …	11.5439	1
Stroke (EUR Biobanks)	0.1784	0.1156	1.543	0.1228	0.003802	0.0005336	1.021	0.00735	-0.0001483	0.004695	1039382	34503	1004879	Global Biobank Meta-analysis Initiative Meta-analysis Initiative: powering genetic discovery across human diseases. 2039	Stroke_Bothsex_eur_inv_var_meta_GBMI_052021_nbbkgt1.txt.gz.ctgvl	https://www.globalbiobankmeta.org/resources	https://www.sciencedirect.com/science/article/pii/S2666979X22001410?via%3Dihub	7.12519	1
Age asthma diagnosed	0.1782	0.09824	1.814	0.06972	0.1527	0.03679	1.008	0.01098	-0.002941	0.00458	36955			UK Biobank	3786_raw.txt	https://docs.google.com/spreadsheets/d/1kvPoupSzsSFBNSztMzl04xMoSC3Kcx3CrjVf4yBmESU/edit?ts=5b5f17db#gid=227859291	PHESANT Transformation:3786_0|| INTEGER || reassignments: -1=NA|-3=NA || CONTINUOUS || ||-Notes:ACE touchscreen question What was your age when the asthma was first diagnosed? The following checks were performed: If answer If answer > Participants age then rejected If answer If answer > 69 then participant asked to confirm If the participant activated the Help button they were shown the message: …	4.15058	1
Workplace very cold: Often	0.1781	0.1404	1.268	0.2048	0.02923	0.005289	1.007	0.006389	-0.001128	0.004253	90188	7881	82307	UK Biobank	binary.22607_2.txt	https://docs.google.com/spreadsheets/d/1kvPoupSzsSFBNSztMzl04xMoSC3Kcx3CrjVf4yBmESU/edit?ts=5b5f17db#gid=227859291	PHESANT Transformation:22607_0 || CAT-MUL-BINARY-VAR 2 || NO_NAN Remove NA participants 270311 || Removed 696 examples != 2 but with missing value (<0) || sample 82307/7881(90188) || SKIP_val:-121 < 0 ||-Notes:Participant asked Thinking about the place where you worked: Was it very cold? Participants were allowed to skip answering this question.-Variable type:binary	5.52656	1
Toothache	0.1777	0.1139	1.559	0.1189	0.04324	0.006978	1.033	0.00694	-0.002206	0.004126	461031	18959	442072	UK Biobank	EUR_toothache.txt.pre_ctgvl.freqs.ctgvl	https://data.bris.ac.uk/data/dataset/2j2rqgzedxlq02oqbb4vmycnc2	UK Biobank GWAS on toothache	6.19662	1
Ever felt worried, tense, or anxious for most of a month or longer	0.1772	0.0965	1.836	0.06638	0.05627	0.005009	0.9924	0.006536	0.0003759	0.004677	110315	29351	80964	UK Biobank	binary.20421.txt	https://docs.google.com/spreadsheets/d/1kvPoupSzsSFBNSztMzl04xMoSC3Kcx3CrjVf4yBmESU/edit?ts=5b5f17db#gid=227859291	PHESANT Transformation:20421_0|| CAT-SINGLE || Inc(>=10): 1(29351) || Inc(>=10): 0(80964) || CAT-SINGLE-BINARY || sample 80964/29351(110315) ||-Notes:Question asked: Have you ever had a period lasting one month or longer when most of the time you felt worried, tense, or anxious?-Variable type:binary	11.2338	1
Non-cancer illness code, self-reported: diverticular disease/diverticulitis	0.1767	0.1057	1.671	0.09471	0.01232	0.001485	0.995	0.006678	-0.002574	0.004698	361141	4124	357017	UK Biobank	binary.20002_1458.txt	https://docs.google.com/spreadsheets/d/1kvPoupSzsSFBNSztMzl04xMoSC3Kcx3CrjVf4yBmESU/edit?ts=5b5f17db#gid=227859291	PHESANT Transformation:20002_0 || CAT-MUL-BINARY-VAR 1458 || Indicator name x135_0_0 || Remove indicator var NAs: 53 || Remove indicator var <0: 0 || Removed 0 examples != 1458 but with missing value (<0) || sample 357017/4124(361141) ||-Notes:Code for non-cancer illness. If the participant was uncertain of the type of illness they had had, then they described it to the interviewer (a trained nur…	8.2963	1
Age hay fever, rhinitis or eczema diagnosed	0.1761	0.08705	2.023	0.04302	0.1043	0.01061	1.008	0.008202	-0.0006412	0.004676	72232			UK Biobank	3761_raw.txt	https://docs.google.com/spreadsheets/d/1kvPoupSzsSFBNSztMzl04xMoSC3Kcx3CrjVf4yBmESU/edit?ts=5b5f17db#gid=227859291	PHESANT Transformation:3761_0|| INTEGER || reassignments: -1=NA|-3=NA || CONTINUOUS || ||-Notes:ACE touchscreen question What was your age when the hayfever, rhinitis or eczema was first diagnosed? The following checks were performed: If answer If answer > Participants age then rejected If answer If answer > 69 then participant asked to confirm If the participant activated the Help button they we…	9.83035	1
Tense, sore, or aching muscles during worst period of anxiety	0.1758	0.1414	1.244	0.2137	0.07191	0.01507	0.9953	0.00625	-0.00535	0.005327	33301	12996	20305	UK Biobank	binary.20417.txt	https://docs.google.com/spreadsheets/d/1kvPoupSzsSFBNSztMzl04xMoSC3Kcx3CrjVf4yBmESU/edit?ts=5b5f17db#gid=227859291	PHESANT Transformation:20417_0|| CAT-SINGLE || Inc(>=10): 1(12996) || Inc(>=10): 0(20305) || CAT-SINGLE-BINARY || sample 20305/12996(33301) ||-Notes:Question asked: When you were worried or anxious, were you also: Having tense, sore, or aching muscles? Question was asked when ~F20425~ was Yes or ~F20420~ was at least 6 months.-Variable type:binary	4.77173	1
	0.173	0.149	1.161	0.2458	0.005475	0.001336	1.004	0.006052	7.48e-05	0.004605	361194	5690	355504	UK Biobank	categorical.C_DIGESTIVE_ORGANS.txt	https://docs.google.com/spreadsheets/d/1kvPoupSzsSFBNSztMzl04xMoSC3Kcx3CrjVf4yBmESU/edit?ts=5b5f17db#gid=227859291	PHESANT Transformation:NA-Notes:NA-Variable type:categorical-Phenotype ID:C_DIGESTIVE_ORGANS	4.09805	1
Malignant neoplasm of digestive organs	0.173	0.149	1.161	0.2458	0.005475	0.001336	1.004	0.006052	7.48e-05	0.004605	361194	5690	355504	UK Biobank	categorical.C3_DIGESTIVE_ORGANS.txt	https://docs.google.com/spreadsheets/d/1kvPoupSzsSFBNSztMzl04xMoSC3Kcx3CrjVf4yBmESU/edit?ts=5b5f17db#gid=227859291	PHESANT Transformation:NA-Notes:NA-Variable type:categorical-Phenotype ID:C3_DIGESTIVE_ORGANS	4.09805	1
Father still alive	0.1721	0.1092	1.576	0.115	0.00899	0.001475	1.005	0.005976	-0.001599	0.00436	351538	81229	270309	UK Biobank	binary.1797.txt	https://docs.google.com/spreadsheets/d/1kvPoupSzsSFBNSztMzl04xMoSC3Kcx3CrjVf4yBmESU/edit?ts=5b5f17db#gid=227859291	PHESANT Transformation:1797_0|| CAT-SINGLE || Inc(>=10): 0(270309) || Inc(>=10): 1(81229) || CAT-SINGLE-BINARY || sample 270309/81229(351538) ||-Notes:ACE touchscreen question Is your father still alive? ~F1797~ was collected from all participants except those who indicated they were adopted as a child, as defined by their answers to ~F1767~-Variable type:binary	6.09492	1
Other pulmonary diagnosis	0.171	0.112	1.526	0.127	0.01309	0.00162	1.005	0.007559	-0.001918	0.005104	361194	25381	335813	UK Biobank	categorical.PULMONARYDG.txt	https://docs.google.com/spreadsheets/d/1kvPoupSzsSFBNSztMzl04xMoSC3Kcx3CrjVf4yBmESU/edit?ts=5b5f17db#gid=227859291	PHESANT Transformation:NA-Notes:NA-Variable type:categorical-Phenotype ID:PULMONARYDG	8.08025	1
Diseases of the respiratory system	0.171	0.112	1.526	0.127	0.01309	0.00162	1.005	0.007559	-0.001918	0.005104	361194	25381	335813	UK Biobank	categorical.X_RESPIRATORY.txt	https://docs.google.com/spreadsheets/d/1kvPoupSzsSFBNSztMzl04xMoSC3Kcx3CrjVf4yBmESU/edit?ts=5b5f17db#gid=227859291	PHESANT Transformation:NA-Notes:NA-Variable type:categorical-Phenotype ID:X_RESPIRATORY	8.08025	1
Ulcerative colitis (UC)	0.1707	0.07579	2.252	0.02435	0.2362	0.02607	1.1	0.01412	-0.01007	0.005002	40438	12366	28072	IIBDGC + UK	UC_Lange_et_al.ctgvl	ftp://ftp.sanger.ac.uk/pub/project/humgen/summary_statistics/human/2016-11-07/	https://www.nature.com/articles/ng.3760	9.06022	1
Illnesses of father: Lung cancer	0.1705	0.09442	1.806	0.07093	0.01442	0.001838	0.9904	0.006823	-0.004777	0.004179	314072	29206	284866	UK Biobank	binary.20107_3.txt	https://docs.google.com/spreadsheets/d/1kvPoupSzsSFBNSztMzl04xMoSC3Kcx3CrjVf4yBmESU/edit?ts=5b5f17db#gid=227859291	PHESANT Transformation:20107_0 || CAT-MUL-BINARY-VAR 3 || NO_NAN Remove NA participants 9656 || Removed 37466 examples != 3 but with missing value (<0) || sample 284866/29206(314072) ||-Notes:This field contains the combined results of 2 ACE touchscreen questions, both asked Has/did your father ever suffer from? (You can select more than one answer) for different sets of illnesses. For convenienc…	7.84548	1
Diagnoses - main ICD10: K52 Other non-infective gastro-enteritis and colitis	0.1704	0.1409	1.209	0.2265	0.005707	0.001267	0.9985	0.005993	0.005807	0.004614	361194	8757	352437	UK Biobank	categorical.K52.txt	https://docs.google.com/spreadsheets/d/1kvPoupSzsSFBNSztMzl04xMoSC3Kcx3CrjVf4yBmESU/edit?ts=5b5f17db#gid=227859291	PHESANT Transformation:NA-Notes:NA-Variable type:categorical-Phenotype ID:K52	4.50434	1
Diagnoses - main ICD10: R07 Pain in throat and chest	0.1697	0.08475	2.003	0.04517	0.02094	0.001641	1.009	0.007201	0.003015	0.004925	361194	24530	336664	UK Biobank	categorical.R07.txt	https://docs.google.com/spreadsheets/d/1kvPoupSzsSFBNSztMzl04xMoSC3Kcx3CrjVf4yBmESU/edit?ts=5b5f17db#gid=227859291	PHESANT Transformation:NA-Notes:NA-Variable type:categorical-Phenotype ID:R07	12.7605	1
Diagnoses - main ICD10: N81 Female genital prolapse	0.1696	0.1046	1.622	0.1048	0.01304	0.001609	1.024	0.006763	0.001954	0.004478	361194	7511	353683	UK Biobank	categorical.N81.txt	https://docs.google.com/spreadsheets/d/1kvPoupSzsSFBNSztMzl04xMoSC3Kcx3CrjVf4yBmESU/edit?ts=5b5f17db#gid=227859291	PHESANT Transformation:NA-Notes:NA-Variable type:categorical-Phenotype ID:N81	8.10441	1
Diagnoses - main ICD10: K80 Cholelithiasis	0.1693	0.1042	1.625	0.1042	0.01411	0.001904	1.029	0.009106	-9.04e-05	0.004738	361194	10520	350674	UK Biobank	categorical.K80.txt	https://docs.google.com/spreadsheets/d/1kvPoupSzsSFBNSztMzl04xMoSC3Kcx3CrjVf4yBmESU/edit?ts=5b5f17db#gid=227859291	PHESANT Transformation:NA-Notes:NA-Variable type:categorical-Phenotype ID:K80	7.41071	1
Illnesses of mother: Severe depression	0.1687	0.1181	1.429	0.153	0.009423	0.001559	1.007	0.006345	0.005838	0.004103	330653	22004	308649	UK Biobank	binary.20110_12.txt	https://docs.google.com/spreadsheets/d/1kvPoupSzsSFBNSztMzl04xMoSC3Kcx3CrjVf4yBmESU/edit?ts=5b5f17db#gid=227859291	PHESANT Transformation:20110_0 || CAT-MUL-BINARY-VAR 12 || NO_NAN Remove NA participants 6165 || Removed 24376 examples != 12 but with missing value (<0) || sample 308649/22004(330653) ||-Notes:This field contains the combined results of 2 ACE touchscreen questions, both asked Has/did your mother ever suffer from? (You can select more than one answer) for different sets of illnesses. For convenie…	6.04426	1
Own or rent accommodation lived in: Rent - from local authority, local council, housing association	0.1684	0.07173	2.348	0.01887	0.0364	0.001921	1.013	0.008087	0.0004002	0.005001	356340	18968	337372	UK Biobank	binary.680_3.txt	https://docs.google.com/spreadsheets/d/1kvPoupSzsSFBNSztMzl04xMoSC3Kcx3CrjVf4yBmESU/edit?ts=5b5f17db#gid=227859291	PHESANT Transformation:680_0 || CAT-SINGLE || CAT-SINGLE-BINARY-VAR: 3 || Inc(>=10): 3(18968) ||-Notes:ACE touchscreen question Do you own or rent the accommodation that you live in? If the participant activated the Help button they were shown the message: Please select: - Own outright if you or someone in your household owns the accommodation that you live in. - Own with mortagage if you or some…	18.9485	1
Treatment/medication code: omeprazole	0.1678	0.1017	1.65	0.09899	0.01495	0.001425	1.031	0.006696	-0.002688	0.004927	361141	21119	340022	UK Biobank	binary.20003_1140865634.txt	https://docs.google.com/spreadsheets/d/1kvPoupSzsSFBNSztMzl04xMoSC3Kcx3CrjVf4yBmESU/edit?ts=5b5f17db#gid=227859291	PHESANT Transformation:20003_0 || CAT-MUL-BINARY-VAR 1140865634 || Indicator name x137_0_0 || Remove indicator var NAs: 53 || Remove indicator var <0: 0 || Removed 0 examples != 1140865634 but with missing value (<0) || sample 340022/21119(361141) ||-Notes:Code for treatment Negative codes indicate free-text entry.-Variable type:binary	10.4912	1
Illnesses of father: Prostate cancer	0.1674	0.137	1.222	0.2217	0.007947	0.001682	1.008	0.00785	0.006004	0.004935	312544	24207	288337	UK Biobank	binary.20107_13.txt	https://docs.google.com/spreadsheets/d/1kvPoupSzsSFBNSztMzl04xMoSC3Kcx3CrjVf4yBmESU/edit?ts=5b5f17db#gid=227859291	PHESANT Transformation:20107_0 || CAT-MUL-BINARY-VAR 13 || NO_NAN Remove NA participants 9656 || Removed 38994 examples != 13 but with missing value (<0) || sample 288337/24207(312544) || SKIP_val:-11 < 0 ||-Notes:This field contains the combined results of 2 ACE touchscreen questions, both asked Has/did your father ever suffer from? (You can select more than one answer) for different sets of ill…	4.72473	1
Ever unenthusiastic/disinterested for a whole week	0.1672	0.08561	1.953	0.05086	0.05493	0.005949	1.003	0.007483	0.008112	0.004771	115145	42374	72771	UK Biobank	binary.4631.txt	https://docs.google.com/spreadsheets/d/1kvPoupSzsSFBNSztMzl04xMoSC3Kcx3CrjVf4yBmESU/edit?ts=5b5f17db#gid=227859291	PHESANT Transformation:4631_0|| CAT-SINGLE || Inc(>=10): 0(72771) || Inc(>=10): 1(42374) || CAT-SINGLE-BINARY || sample 72771/42374(115145) ||-Notes:ACE touchscreen question Have you ever had a time when you were uninterested in things or unable to enjoy the things you used to for at least a whole week?-Variable type:binary	9.23348	1
Destinations on discharge from hospital (recoded): Usual Place of residence	0.1668	0.07371	2.263	0.02361	0.02361	0.001805	1.039	0.007912	0.01341	0.004738	361058	232634	128424	UK Biobank	binary.41248_1000.txt	https://docs.google.com/spreadsheets/d/1kvPoupSzsSFBNSztMzl04xMoSC3Kcx3CrjVf4yBmESU/edit?ts=5b5f17db#gid=227859291	PHESANT Transformation:41248_0 || CAT-MUL-BINARY-VAR 1000 || ALL || Removed 136 examples != 1000 but with missing value (<0) || sample 128424/232634(361058) ||-Notes:This field is a summary of the distinct destination on discharge codes a participant has had recorded across all their episodes in hospital. Destination on discharge identifies whether a patient was due to return to their usual place…	13.0803	1
Treatment/medication code: alendronate sodium	0.1638	0.1336	1.227	0.22	0.007317	0.001496	0.9928	0.007188	-0.003504	0.004479	361141	4103	357038	UK Biobank	binary.20003_1140922174.txt	https://docs.google.com/spreadsheets/d/1kvPoupSzsSFBNSztMzl04xMoSC3Kcx3CrjVf4yBmESU/edit?ts=5b5f17db#gid=227859291	PHESANT Transformation:20003_0 || CAT-MUL-BINARY-VAR 1140922174 || Indicator name x137_0_0 || Remove indicator var NAs: 53 || Remove indicator var <0: 0 || Removed 0 examples != 1140922174 but with missing value (<0) || sample 357038/4103(361141) ||-Notes:Code for treatment Negative codes indicate free-text entry.-Variable type:binary	4.89104	1
Medication for pain relief, constipation, heartburn: Omeprazole (e.g. Zanprol)	0.1622	0.09177	1.768	0.07712	0.01847	0.001527	1.023	0.006991	-0.002471	0.005119	357084	21464	335620	UK Biobank	binary.6154_5.txt	https://docs.google.com/spreadsheets/d/1kvPoupSzsSFBNSztMzl04xMoSC3Kcx3CrjVf4yBmESU/edit?ts=5b5f17db#gid=227859291	PHESANT Transformation:6154_0 || CAT-MUL-BINARY-VAR 5 || NO_NAN Remove NA participants 514 || Removed 3596 examples != 5 but with missing value (<0) || sample 335620/21464(357084) ||-Notes:ACE touchscreen question Do you regularly take any of the following? (You can select more than one answer) The following checks were performed: If code -7 was selected, then no additional choices were allowed. …	12.0956	1
Inflammatory bowel disease (IBD)	0.1617	0.06638	2.437	0.01483	0.31	0.03033	1.13	0.01406	-0.01017	0.005095	53124	25052	28072	IIBDGC + UK	IBD_Lange_et_al.ctgvl	ftp://ftp.sanger.ac.uk/pub/project/humgen/summary_statistics/human/2016-11-07/	https://www.nature.com/articles/ng.3760	10.2209	1
Had major operations	0.1612	0.09611	1.677	0.09355	0.0255	0.00336	1.009	0.007076	0.006531	0.00422	165737	106506	59231	UK Biobank	binary.2415.txt	https://docs.google.com/spreadsheets/d/1kvPoupSzsSFBNSztMzl04xMoSC3Kcx3CrjVf4yBmESU/edit?ts=5b5f17db#gid=227859291	PHESANT Transformation:2415_0|| CAT-SINGLE || Inc(>=10): 1(106506) || Inc(>=10): 0(59231) || CAT-SINGLE-BINARY || sample 59231/106506(165737) ||-Notes:ACE touchscreen question Have you had any major operations? (For example, operations that required an overnight stay in hospital) If the participant activated the Help button they were shown the message: If you are unsure if you have had a 'major' …	7.58929	1
Victim of sexual assault	0.1599	0.1128	1.418	0.1562	0.03904	0.00481	0.9965	0.006536	-0.003037	0.005289	116671	17230	99441	UK Biobank	binary.20531.txt	https://docs.google.com/spreadsheets/d/1kvPoupSzsSFBNSztMzl04xMoSC3Kcx3CrjVf4yBmESU/edit?ts=5b5f17db#gid=227859291	PHESANT Transformation:20531_0|| CAT-SINGLE || reassignments: 2=1 || Inc(>=10): 1(17230) || Inc(>=10): 0(99441) || CAT-SINGLE-BINARY || sample 99441/17230(116671) ||-Notes:Question asked: In your life, have you...? Been a victim of a sexual assault, whether by a stranger or someone you knew-Variable type:binary	8.11642	1
Fractured bone site(s): Other bones	0.1589	0.1273	1.248	0.2119	0.008587	0.00154	1.001	0.006301	-0.0007832	0.005107	359241	18787	340454	UK Biobank	binary.6151_7.txt	https://docs.google.com/spreadsheets/d/1kvPoupSzsSFBNSztMzl04xMoSC3Kcx3CrjVf4yBmESU/edit?ts=5b5f17db#gid=227859291	PHESANT Transformation:6151_0 || CAT-MUL-BINARY-VAR 7 || Indicator name x2463_0_0 || Remove indicator var NAs: 181 || Remove indicator var <0: 1772 || Removed 0 examples != 7 but with missing value (<0) || sample 340454/18787(359241) ||-Notes:ACE touchscreen question Which bones did you fracture/break? (You can select more than one answer) The following checks were performed: If code -1 was selec…	5.57597	1
Hernia	0.1581	0.08551	1.849	0.0645	0.01652	0.002279	1.016	0.008473	0.002579	0.004118	361194	26197	334997	UK Biobank	categorical.K11_HERNIA.txt	https://docs.google.com/spreadsheets/d/1kvPoupSzsSFBNSztMzl04xMoSC3Kcx3CrjVf4yBmESU/edit?ts=5b5f17db#gid=227859291	PHESANT Transformation:NA-Notes:NA-Variable type:categorical-Phenotype ID:K11_HERNIA	7.24879	1
Eye problems/disorders: Cataract	0.1565	0.1451	1.079	0.2808	0.01978	0.004092	1.01	0.006812	0.002695	0.004911	117890	11194	106696	UK Biobank	binary.6148_4.txt	https://docs.google.com/spreadsheets/d/1kvPoupSzsSFBNSztMzl04xMoSC3Kcx3CrjVf4yBmESU/edit?ts=5b5f17db#gid=227859291	PHESANT Transformation:6148_0 || CAT-MUL-BINARY-VAR 4 || NO_NAN Remove NA participants 240412 || Removed 2892 examples != 4 but with missing value (<0) || sample 106696/11194(117890) || SKIP_val:-1 < 0 ||-Notes:ACE touchscreen question Has a doctor told you that you have any of the following problems with your eyes? (You can select more than one answer) The following checks were performed: If cod…	4.83382	1
Alcohol drinker status: Never	0.1558	0.09762	1.596	0.1105	0.01428	0.001492	1.018	0.006576	-0.003373	0.004901	360726	11243	349483	UK Biobank	binary.20117_0.txt	https://docs.google.com/spreadsheets/d/1kvPoupSzsSFBNSztMzl04xMoSC3Kcx3CrjVf4yBmESU/edit?ts=5b5f17db#gid=227859291	PHESANT Transformation:20117_0 || CAT-SINGLE || CAT-SINGLE-BINARY-VAR: 0 || Inc(>=10): 0(11243) ||-Notes:-Variable type:binary	9.57105	1
Workplace full of chemical or other fumes: Sometimes	0.1555	0.1452	1.071	0.2841	0.02472	0.004927	1.015	0.005992	0.005054	0.004331	89060	21709	67351	UK Biobank	binary.22610_1.txt	https://docs.google.com/spreadsheets/d/1kvPoupSzsSFBNSztMzl04xMoSC3Kcx3CrjVf4yBmESU/edit?ts=5b5f17db#gid=227859291	PHESANT Transformation:22610_0 || CAT-MUL-BINARY-VAR 1 || NO_NAN Remove NA participants 270338 || Removed 1797 examples != 1 but with missing value (<0) || sample 67351/21709(89060) ||-Notes:Participant asked Thinking about the place where you worked: Was it full of chemical or other fumes? Participants were allowed to skip answering this question.-Variable type:binary	5.01725	1
COPD differential diagnosis	0.1552	0.1079	1.439	0.1502	0.01386	0.001652	1.002	0.007584	-0.001662	0.005094	361194	26710	334484	UK Biobank	categorical.COPD_EXCL.txt	https://docs.google.com/spreadsheets/d/1kvPoupSzsSFBNSztMzl04xMoSC3Kcx3CrjVf4yBmESU/edit?ts=5b5f17db#gid=227859291	PHESANT Transformation:NA-Notes:NA-Variable type:categorical-Phenotype ID:COPD_EXCL	8.38983	1
ILD differential diagnosis	0.1552	0.1079	1.439	0.1502	0.01386	0.001652	1.002	0.007584	-0.001662	0.005094	361194	26710	334484	UK Biobank	categorical.ILD_DIFF_DG.txt	https://docs.google.com/spreadsheets/d/1kvPoupSzsSFBNSztMzl04xMoSC3Kcx3CrjVf4yBmESU/edit?ts=5b5f17db#gid=227859291	PHESANT Transformation:NA-Notes:NA-Variable type:categorical-Phenotype ID:ILD_DIFF_DG	8.38983	1
Major dietary changes in the last 5 years: Yes, because of illness	0.1544	0.07847	1.968	0.04905	0.02738	0.001787	1.013	0.006808	0.0009357	0.005087	360294	38051	322243	UK Biobank	binary.1538_1.txt	https://docs.google.com/spreadsheets/d/1kvPoupSzsSFBNSztMzl04xMoSC3Kcx3CrjVf4yBmESU/edit?ts=5b5f17db#gid=227859291	PHESANT Transformation:1538_0 || CAT-SINGLE || CAT-SINGLE-BINARY-VAR: 1 || Inc(>=10): 1(38051) ||-Notes:ACE touchscreen question Have you made any major changes to your diet in the last 5 years?-Variable type:binary	15.3218	1
Stroke (All Biobanks)	0.154	0.088	1.749	0.08021	0.004161	0.0004364	1.024	0.007391	-0.002665	0.004215	1370901	60176	1310725	Global Biobank Meta-analysis Initiative Meta-analysis Initiative: powering genetic discovery across human diseases. 2040	Stroke_Bothsex_inv_var_meta_GBMI_052021_nbbkgt1.txt.gz.ctgvl	https://www.globalbiobankmeta.org/resources	https://www.sciencedirect.com/science/article/pii/S2666979X22001410?via%3Dihub	9.53483	1
Non-cancer illness code, self-reported: high cholesterol	0.154	0.06399	2.406	0.01612	0.04117	0.006508	1.07	0.0369	-0.007479	0.005572	361141	43957	317184	UK Biobank	binary.20002_1473.txt	https://docs.google.com/spreadsheets/d/1kvPoupSzsSFBNSztMzl04xMoSC3Kcx3CrjVf4yBmESU/edit?ts=5b5f17db#gid=227859291	PHESANT Transformation:20002_0 || CAT-MUL-BINARY-VAR 1473 || Indicator name x135_0_0 || Remove indicator var NAs: 53 || Remove indicator var <0: 0 || Removed 0 examples != 1473 but with missing value (<0) || sample 317184/43957(361141) ||-Notes:Code for non-cancer illness. If the participant was uncertain of the type of illness they had had, then they described it to the interviewer (a trained nu…	6.32606	1
Vitamin C	0.1519	0.1523	0.9971	0.3187	0.03965	0.00875	0.9993	0.006782	-0.007266	0.004992	51453			UK Biobank	100015_raw.txt	https://docs.google.com/spreadsheets/d/1kvPoupSzsSFBNSztMzl04xMoSC3Kcx3CrjVf4yBmESU/edit?ts=5b5f17db#gid=227859291	PHESANT Transformation:100015_0|| CONTINUOUS MAIN || CONTINUOUS || ||-Notes:Vitamin C. Estimated intake, based on food and beverage consumption yesterday, excluding any supplements.-Variable type:continuous_raw	4.53143	1
Irritability	0.1517	0.07048	2.153	0.03132	0.06753	0.004128	0.9934	0.01116	6.78e-05	0.00595	345231	96862	248369	UK Biobank	binary.1940.txt	https://docs.google.com/spreadsheets/d/1kvPoupSzsSFBNSztMzl04xMoSC3Kcx3CrjVf4yBmESU/edit?ts=5b5f17db#gid=227859291	PHESANT Transformation:1940_0|| CAT-SINGLE || Inc(>=10): 0(248369) || Inc(>=10): 1(96862) || CAT-SINGLE-BINARY || sample 248369/96862(345231) ||-Notes:ACE touchscreen question Are you an irritable person? If the participant activated the Help button they were shown the message: Work through these questions quickly and do not think about the exact meaning of the question-Variable type:binary	16.359	1
Long-standing illness, disability or infirmity	0.1517	0.06233	2.434	0.01495	0.05225	0.002256	1.02	0.008483	0.003727	0.005474	352798	114798	238000	UK Biobank	binary.2188.txt	https://docs.google.com/spreadsheets/d/1kvPoupSzsSFBNSztMzl04xMoSC3Kcx3CrjVf4yBmESU/edit?ts=5b5f17db#gid=227859291	PHESANT Transformation:2188_0|| CAT-SINGLE || Inc(>=10): 0(238000) || Inc(>=10): 1(114798) || CAT-SINGLE-BINARY || sample 238000/114798(352798) ||-Notes:ACE touchscreen question Do you have any long-standing illness, disability or infirmity?-Variable type:binary	23.1605	1
Treatment/medication code: cetirizine	0.1515	0.1344	1.127	0.2597	0.006506	0.001413	0.9983	0.006683	-0.003233	0.004888	361141	4070	357071	UK Biobank	binary.20003_1140883504.txt	https://docs.google.com/spreadsheets/d/1kvPoupSzsSFBNSztMzl04xMoSC3Kcx3CrjVf4yBmESU/edit?ts=5b5f17db#gid=227859291	PHESANT Transformation:20003_0 || CAT-MUL-BINARY-VAR 1140883504 || Indicator name x137_0_0 || Remove indicator var NAs: 53 || Remove indicator var <0: 0 || Removed 0 examples != 1140883504 but with missing value (<0) || sample 357071/4070(361141) ||-Notes:Code for treatment Negative codes indicate free-text entry.-Variable type:binary	4.60439	1
Malignant neoplasm of prostate	0.1514	0.1166	1.298	0.1943	0.01216	0.001758	1.029	0.01071	0.01428	0.005964	361194	6321	354873	UK Biobank	categorical.C_PROSTATE.txt	https://docs.google.com/spreadsheets/d/1kvPoupSzsSFBNSztMzl04xMoSC3Kcx3CrjVf4yBmESU/edit?ts=5b5f17db#gid=227859291	PHESANT Transformation:NA-Notes:NA-Variable type:categorical-Phenotype ID:C_PROSTATE	6.91695	1
Malignant neoplasm of prostate	0.1514	0.1166	1.298	0.1943	0.01216	0.001758	1.029	0.01071	0.01428	0.005964	361194	6321	354873	UK Biobank	categorical.C3_PROSTATE.txt	https://docs.google.com/spreadsheets/d/1kvPoupSzsSFBNSztMzl04xMoSC3Kcx3CrjVf4yBmESU/edit?ts=5b5f17db#gid=227859291	PHESANT Transformation:NA-Notes:NA-Variable type:categorical-Phenotype ID:C3_PROSTATE	6.91695	1
Inflammatory bowel disease (IBD)	0.1504	0.0712	2.112	0.03471	0.332	0.03412	1.053	0.009995	-0.002755	0.004903	34652	12882	21770	IIBDGC	IBD_Liu_et_al.tsv	ftp://ftp.sanger.ac.uk/pub/consortia/ibdgenetics/iibdgc-trans-ancestry-filtered-summary-stats.tgz	https://www.nature.com/articles/ng.3359	9.73036	1
Ever had known person concerned about, or recommend reduction of, alcohol consumption: Yes, but not in the last year	0.15	0.1384	1.084	0.2783	0.01621	0.003875	0.9987	0.006227	-0.00536	0.004106	117880	5482	112398	UK Biobank	binary.20405_1.txt	https://docs.google.com/spreadsheets/d/1kvPoupSzsSFBNSztMzl04xMoSC3Kcx3CrjVf4yBmESU/edit?ts=5b5f17db#gid=227859291	PHESANT Transformation:20405_0 || CAT-SINGLE || CAT-SINGLE-BINARY-VAR: 1 || Inc(>=10): 1(5482) ||-Notes:Question asked: Has a relative or friend or a doctor or another health worker been concerned about your drinking or suggested you cut down?-Variable type:binary	4.18323	1
Ever highly irritable/argumentative for 2 days	0.15	0.09596	1.563	0.1179	0.05051	0.005245	0.9931	0.007377	0.01016	0.005092	117359	20930	96429	UK Biobank	binary.4653.txt	https://docs.google.com/spreadsheets/d/1kvPoupSzsSFBNSztMzl04xMoSC3Kcx3CrjVf4yBmESU/edit?ts=5b5f17db#gid=227859291	PHESANT Transformation:4653_0|| CAT-SINGLE || Inc(>=10): 0(96429) || Inc(>=10): 1(20930) || CAT-SINGLE-BINARY || sample 96429/20930(117359) ||-Notes:ACE touchscreen question Have you ever had a period of time lasting at least two days when you were so irritable that you found yourself shouting at people or starting fights or arguments?-Variable type:binary	9.63012	1
Triglycerides	0.1495	0.05827	2.565	0.01031	0.09874	0.022	0.8436	0.02347	-0.00654	0.005227	188580			GLGC	jointGwasMc_TG.txt.clean	http://csg.sph.umich.edu/willer/public/lipids2013/	Global LipidsGenetics Consortium	4.48818	1
Transport type for commuting to job workplace: Car/motor vehicle	0.1491	0.1094	1.363	0.1728	0.02462	0.002832	1.018	0.006631	-0.0003585	0.005067	190832	152481	38351	UK Biobank	binary.6143_1.txt	https://docs.google.com/spreadsheets/d/1kvPoupSzsSFBNSztMzl04xMoSC3Kcx3CrjVf4yBmESU/edit?ts=5b5f17db#gid=227859291	PHESANT Transformation:6143_0 || CAT-MUL-BINARY-VAR 1 || NO_NAN Remove NA participants 170220 || Removed 142 examples != 1 but with missing value (<0) || sample 38351/152481(190832) ||-Notes:ACE touchscreen question What types of transport do you use to get to and from work? (You can select more than one answer) The following checks were performed: If code -7 was selected, then no additional choi…	8.6935	1
COPD (All Biobanks)	0.1491	0.06404	2.328	0.0199	0.013	0.0007188	1.029	0.008958	-0.00663	0.005007	1392366	81568	1310798	Global Biobank Meta-analysis Initiative Meta-analysis Initiative: powering genetic discovery across human diseases. 2030	COPD_Bothsex_inv_var_meta_GBMI_052021_nbbkgt1.txt.gz.ctgvl	https://www.globalbiobankmeta.org/resources	https://www.sciencedirect.com/science/article/pii/S2666979X22001410?via%3Dihub	18.0857	1
Time to complete round	0.1484	0.05783	2.565	0.01031	0.06146	0.002663	1.02	0.009474	-0.0008307	0.005483	354739			UK Biobank	400_raw.txt	https://docs.google.com/spreadsheets/d/1kvPoupSzsSFBNSztMzl04xMoSC3Kcx3CrjVf4yBmESU/edit?ts=5b5f17db#gid=227859291	PHESANT Transformation:400_0|| INTEGER || reassignments: 0=NA || CONTINUOUS || ||-Notes:-Variable type:continuous_raw	23.0792	1
Shoulder lesions	0.1481	0.1158	1.278	0.2012	0.01037	0.001458	0.9957	0.007008	0.005414	0.005074	361194	7243	353951	UK Biobank	categorical.M13_SHOULDER.txt	https://docs.google.com/spreadsheets/d/1kvPoupSzsSFBNSztMzl04xMoSC3Kcx3CrjVf4yBmESU/edit?ts=5b5f17db#gid=227859291	PHESANT Transformation:NA-Notes:NA-Variable type:categorical-Phenotype ID:M13_SHOULDER	7.11248	1
Illnesses of mother: Chronic bronchitis/emphysema	0.1479	0.1123	1.317	0.1878	0.01177	0.00185	1.004	0.006817	-0.002873	0.005046	331008	19637	311371	UK Biobank	binary.20110_6.txt	https://docs.google.com/spreadsheets/d/1kvPoupSzsSFBNSztMzl04xMoSC3Kcx3CrjVf4yBmESU/edit?ts=5b5f17db#gid=227859291	PHESANT Transformation:20110_0 || CAT-MUL-BINARY-VAR 6 || NO_NAN Remove NA participants 6165 || Removed 24021 examples != 6 but with missing value (<0) || sample 311371/19637(331008) || SKIP_val:-13 < 0 ||-Notes:This field contains the combined results of 2 ACE touchscreen questions, both asked Has/did your mother ever suffer from? (You can select more than one answer) for different sets of illne…	6.36216	1
Periodontitis + loose teeth	0.1477	0.1123	1.315	0.1885	0.04646	0.004792	0.9989	0.006758	-0.01332	0.005276	506594	36332	470262	UK Biobank +GLIDE	perio_looseteeth_combined.ctgvl	https://data.bris.ac.uk/data/dataset/2j2rqgzedxlq02oqbb4vmycnc2	Single-variant association statistics from GLIDE and UKB were combined using a z-score genome-wide meta-analysis weighted by effective sample size combining periodontitis (ncases‚Äâ=‚Äâ17,353, ncontrols‚Äâ=‚Äâ28,210 from seven studies) and loose teeth (ncases‚Äâ=‚Äâ18,979, ncontrols‚Äâ=‚Äâ442,052)	9.69533	1
Guilty feelings	0.1473	0.06551	2.248	0.02456	0.05102	0.002617	1.003	0.008412	0.002833	0.005352	351907	100128	251779	UK Biobank	binary.2030.txt	https://docs.google.com/spreadsheets/d/1kvPoupSzsSFBNSztMzl04xMoSC3Kcx3CrjVf4yBmESU/edit?ts=5b5f17db#gid=227859291	PHESANT Transformation:2030_0|| CAT-SINGLE || Inc(>=10): 0(251779) || Inc(>=10): 1(100128) || CAT-SINGLE-BINARY || sample 251779/100128(351907) ||-Notes:ACE touchscreen question Are you often troubled by feelings of guilt? If the participant activated the Help button they were shown the message: Work through these questions quickly and do not think about the exact meaning of the question-Variable…	19.4956	1
Asthma (EUR Biobanks)	0.1473	0.05298	2.78	0.005434	0.02616	0.00189	1.068	0.01785	-0.001049	0.005663	1376071	121940	1254131	Global Biobank Meta-analysis Initiative Meta-analysis Initiative: powering genetic discovery across human diseases. 2026	Asthma_Bothsex_eur_inv_var_meta_GBMI_052021_nbbkgt1.txt.gz.ctgvl	https://www.globalbiobankmeta.org/resources	https://www.sciencedirect.com/science/article/pii/S2666979X22001410?via%3Dihub	13.8413	1
Diagnoses - main ICD10: M75 Shoulder lesions	0.1469	0.116	1.267	0.2053	0.01035	0.001458	0.9957	0.007004	0.005451	0.005078	361194	7040	354154	UK Biobank	categorical.M75.txt	https://docs.google.com/spreadsheets/d/1kvPoupSzsSFBNSztMzl04xMoSC3Kcx3CrjVf4yBmESU/edit?ts=5b5f17db#gid=227859291	PHESANT Transformation:NA-Notes:NA-Variable type:categorical-Phenotype ID:M75	7.09877	1
Impingement syndrome of shoulder	0.1467	0.131	1.12	0.2629	0.005692	0.001293	0.9944	0.006707	0.0055	0.004457	361194	3420	357774	UK Biobank	categorical.M13_IMPINGEMENT.txt	https://docs.google.com/spreadsheets/d/1kvPoupSzsSFBNSztMzl04xMoSC3Kcx3CrjVf4yBmESU/edit?ts=5b5f17db#gid=227859291	PHESANT Transformation:NA-Notes:NA-Variable type:categorical-Phenotype ID:M13_IMPINGEMENT	4.40217	1
Qualifications: None of the above	0.1464	0.05339	2.743	0.006095	0.105	0.003721	1.048	0.01184	-0.004434	0.005855	357549	61093	296456	UK Biobank	binary.6138_100.txt	https://docs.google.com/spreadsheets/d/1kvPoupSzsSFBNSztMzl04xMoSC3Kcx3CrjVf4yBmESU/edit?ts=5b5f17db#gid=227859291	PHESANT Transformation:6138_0 || CAT-MUL-BINARY-VAR 100 || NO_NAN Remove NA participants 510 || Removed 3135 examples != 100 but with missing value (<0) || sample 296456/61093(357549) ||-Notes:ACE touchscreen question Which of the following qualifications do you have? (You can select more than one) The following checks were performed: If code -7 was selected, then no additional choices were allow…	28.2182	1
Loose teeth	0.1461	0.1038	1.407	0.1595	0.08113	0.008429	1.042	0.007276	-0.01495	0.005523	461031	18979	442052	UK Biobank	EUR_looseteeth.txt.pre_ctgvl.freqs.ctgvl	https://data.bris.ac.uk/data/dataset/2j2rqgzedxlq02oqbb4vmycnc2	UK Biobank GWAS on loose teeth	9.6251	1
Nitrogen oxides air pollution; 2010	0.1459	0.1138	1.283	0.1996	0.01381	0.001487	1.019	0.006719	-0.002694	0.005382	356078			UK Biobank	24004_raw.txt	https://docs.google.com/spreadsheets/d/1kvPoupSzsSFBNSztMzl04xMoSC3Kcx3CrjVf4yBmESU/edit?ts=5b5f17db#gid=227859291	PHESANT Transformation:24004_0|| CONTINUOUS MAIN || CONTINUOUS || ||-Notes:Nitrogen oxides; Land Use Regression (LUR) estimate for annual average 2010.-Variable type:continuous_raw	9.28716	1
Diagnoses - main ICD10: F31 Bipolar affective disorder	0.1458	0.1481	0.9845	0.3249	0.006956	0.00155	0.9836	0.007428	0.006076	0.004796	361194	371	360823	UK Biobank	categorical.F31.txt	https://docs.google.com/spreadsheets/d/1kvPoupSzsSFBNSztMzl04xMoSC3Kcx3CrjVf4yBmESU/edit?ts=5b5f17db#gid=227859291	PHESANT Transformation:NA-Notes:NA-Variable type:categorical-Phenotype ID:F31	4.48774	1
COPD (EUR Biobanks)	0.1445	0.0637	2.269	0.02329	0.01839	0.0009763	1.018	0.009106	-0.003062	0.004932	995917	58559	937358	Global Biobank Meta-analysis Initiative Meta-analysis Initiative: powering genetic discovery across human diseases. 2029	COPD_Bothsex_eur_inv_var_meta_GBMI_052021_nbbkgt1.txt.gz.ctgvl	https://www.globalbiobankmeta.org/resources	https://www.sciencedirect.com/science/article/pii/S2666979X22001410?via%3Dihub	18.8364	1
Endometriosis, IBD co-morbidity	0.1444	0.1492	0.968	0.333	0.005705	0.001282	0.9855	0.006038	0.001162	0.004636	361194	1516	359678	UK Biobank	categorical.IBD_ENDOMETRIOSIS.txt	https://docs.google.com/spreadsheets/d/1kvPoupSzsSFBNSztMzl04xMoSC3Kcx3CrjVf4yBmESU/edit?ts=5b5f17db#gid=227859291	PHESANT Transformation:NA-Notes:NA-Variable type:categorical-Phenotype ID:IBD_ENDOMETRIOSIS	4.45008	1
Diagnoses - main ICD10: N80 Endometriosis	0.1444	0.1492	0.968	0.333	0.005705	0.001282	0.9855	0.006038	0.001162	0.004636	361194	1496	359698	UK Biobank	categorical.N80.txt	https://docs.google.com/spreadsheets/d/1kvPoupSzsSFBNSztMzl04xMoSC3Kcx3CrjVf4yBmESU/edit?ts=5b5f17db#gid=227859291	PHESANT Transformation:NA-Notes:NA-Variable type:categorical-Phenotype ID:N80	4.45008	1
Townsend deprivation index at recruitment	0.1432	0.0758	1.889	0.0589	0.03553	0.001869	1.026	0.007261	-0.0002097	0.005168	360763			UK Biobank	189_raw.txt	https://docs.google.com/spreadsheets/d/1kvPoupSzsSFBNSztMzl04xMoSC3Kcx3CrjVf4yBmESU/edit?ts=5b5f17db#gid=227859291	PHESANT Transformation:189_0|| CONTINUOUS MAIN || CONTINUOUS || ||-Notes:Townsend deprivation index calculated immediately prior to participant joining UK Biobank. Based on the preceding national census output areas. Each participant is assigned a score corresponding to the output area in which their postcode is located.-Variable type:continuous_raw	19.0102	1
Bone fractures	0.143	0.0758	1.886	0.05931	0.02409	0.002014	1.007	0.008223	-0.001602	0.00515	426824			GEFOS	Biobank2-British-FracA-As-C-Gwas-SumStats.txt	http://www.gefos.org/?q=content/data-release-2018	The GEnetic Factors for OSteoporosis (GEFOS) Consortium is a large international collaboration comprising numerous research groups. Osteoporosis is a common age-related complex disease with a strong genetic component. The UK Biobank is a health resource from the United Kingdom that has genetic data and phenotype measurements in 500,000 individuals, representative of the general population. We ana…	11.9613	1
Diagnoses - main ICD10: S52 Fracture of forearm	0.1428	0.1444	0.9888	0.3227	0.007452	0.001511	1.004	0.005809	0.0003238	0.00465	361194	5080	356114	UK Biobank	categorical.S52.txt	https://docs.google.com/spreadsheets/d/1kvPoupSzsSFBNSztMzl04xMoSC3Kcx3CrjVf4yBmESU/edit?ts=5b5f17db#gid=227859291	PHESANT Transformation:NA-Notes:NA-Variable type:categorical-Phenotype ID:S52	4.93183	1
Milk type used: Full cream	0.1421	0.1071	1.327	0.1844	0.01468	0.001765	1.011	0.007599	-0.004451	0.00488	360806	22902	337904	UK Biobank	binary.1418_1.txt	https://docs.google.com/spreadsheets/d/1kvPoupSzsSFBNSztMzl04xMoSC3Kcx3CrjVf4yBmESU/edit?ts=5b5f17db#gid=227859291	PHESANT Transformation:1418_0 || CAT-SINGLE || CAT-SINGLE-BINARY-VAR: 1 || Inc(>=10): 1(22902) ||-Notes:ACE touchscreen question What type of milk do you mainly use? If the participant activated the Help button they were shown the message: If you use more than one type of milk, please select the one that you drink the most. If you are unsure, select Do not know.-Variable type:binary	8.31728	1
ECG, heart rate	0.1417	0.09967	1.422	0.155	0.08771	0.01151	1.018	0.007919	-0.0006752	0.004591	53777			UK Biobank	5983_raw.txt	https://docs.google.com/spreadsheets/d/1kvPoupSzsSFBNSztMzl04xMoSC3Kcx3CrjVf4yBmESU/edit?ts=5b5f17db#gid=227859291	PHESANT Transformation:5983_0|| INTEGER || CONTINUOUS || ||-Notes:ECG, heart rate The Bike Test consists of many phases. A phase is generally divided into number of stages. At various points during the test, called trends, readings about heart rate, workload etc are recorded. This field contains heart rate (beats per minute) at the time of the trend entry-Variable type:continuous_raw	7.62033	1
Cancer diagnosed by doctor	0.1405	0.1259	1.116	0.2642	0.00697	0.001452	1.009	0.006492	0.003538	0.004675	359981	28509	331472	UK Biobank	binary.2453.txt	https://docs.google.com/spreadsheets/d/1kvPoupSzsSFBNSztMzl04xMoSC3Kcx3CrjVf4yBmESU/edit?ts=5b5f17db#gid=227859291	PHESANT Transformation:2453_0|| CAT-SINGLE || Inc(>=10): 1(28509) || Inc(>=10): 0(331472) || CAT-SINGLE-BINARY || sample 331472/28509(359981) ||-Notes:ACE touchscreen question Has a doctor ever told you that you have had cancer? If the participant activated the Help button they were shown the message: If you are unsure if you have been told you had cancer, select Do not know and you will be asked…	4.80028	1
Shortness of breath walking on level ground	0.1403	0.1009	1.39	0.1644	0.05162	0.004837	1.004	0.006709	-0.002876	0.004965	118006	12418	105588	UK Biobank	binary.4717.txt	https://docs.google.com/spreadsheets/d/1kvPoupSzsSFBNSztMzl04xMoSC3Kcx3CrjVf4yBmESU/edit?ts=5b5f17db#gid=227859291	PHESANT Transformation:4717_0|| CAT-SINGLE || Inc(>=10): 0(105588) || Inc(>=10): 1(12418) || CAT-SINGLE-BINARY || sample 105588/12418(118006) ||-Notes:ACE touchscreen question Do you get short of breath walking with people of your own age on level ground?-Variable type:binary	10.6719	1
Treatment/medication code: pioglitazone	0.1402	0.1704	0.8227	0.4107	0.005513	0.001266	0.9842	0.006226	-0.004091	0.005172	361141	744	360397	UK Biobank	binary.20003_1141171646.txt	https://docs.google.com/spreadsheets/d/1kvPoupSzsSFBNSztMzl04xMoSC3Kcx3CrjVf4yBmESU/edit?ts=5b5f17db#gid=227859291	PHESANT Transformation:20003_0 || CAT-MUL-BINARY-VAR 1141171646 || Indicator name x137_0_0 || Remove indicator var NAs: 53 || Remove indicator var <0: 0 || Removed 0 examples != 1141171646 but with missing value (<0) || sample 360397/744(361141) ||-Notes:Code for treatment Negative codes indicate free-text entry.-Variable type:binary	4.35466	1
Types of physical activity in last 4 weeks: None of the above	0.1389	0.08613	1.613	0.1068	0.02317	0.001648	1.016	0.006862	-0.004022	0.004894	359263	21255	338008	UK Biobank	binary.6164_100.txt	https://docs.google.com/spreadsheets/d/1kvPoupSzsSFBNSztMzl04xMoSC3Kcx3CrjVf4yBmESU/edit?ts=5b5f17db#gid=227859291	PHESANT Transformation:6164_0 || CAT-MUL-BINARY-VAR 100 || NO_NAN Remove NA participants 1592 || Removed 339 examples != 100 but with missing value (<0) || sample 338008/21255(359263) ||-Notes:ACE touchscreen question In the last 4 weeks did you spend any time doing the following? (You can select more than one answer) The following checks were performed: If code -7 was selected, then no additiona…	14.0595	1
Diseases of the circulatory system	0.1387	0.07351	1.886	0.05923	0.02685	0.001828	1.024	0.00802	-0.00299	0.004962	361194	60504	300690	UK Biobank	categorical.IX_CIRCULATORY.txt	https://docs.google.com/spreadsheets/d/1kvPoupSzsSFBNSztMzl04xMoSC3Kcx3CrjVf4yBmESU/edit?ts=5b5f17db#gid=227859291	PHESANT Transformation:NA-Notes:NA-Variable type:categorical-Phenotype ID:IX_CIRCULATORY	14.6882	1
#Spondylopathies	0.1379	0.1579	0.8738	0.3822	0.007548	0.001568	0.9978	0.006997	0.004924	0.004894	361194	4393	356801	UK Biobank	categorical.M13_SPONDYLOPATHY.txt	https://docs.google.com/spreadsheets/d/1kvPoupSzsSFBNSztMzl04xMoSC3Kcx3CrjVf4yBmESU/edit?ts=5b5f17db#gid=227859291	PHESANT Transformation:NA-Notes:NA-Variable type:categorical-Phenotype ID:M13_SPONDYLOPATHY	4.81378	1
Particulate matter air pollution (pm2.5); 2010	0.1379	0.1186	1.162	0.2451	0.0137	0.001611	1.026	0.006512	-0.001879	0.005396	329886			UK Biobank	24006_raw.txt	https://docs.google.com/spreadsheets/d/1kvPoupSzsSFBNSztMzl04xMoSC3Kcx3CrjVf4yBmESU/edit?ts=5b5f17db#gid=227859291	PHESANT Transformation:24006_0|| CONTINUOUS MAIN || CONTINUOUS || ||-Notes:PM10 (particulate matter with diameter less than or equal to 2.5 micrometres); Land Use Regression (LUR) estimate for annual average 2010.-Variable type:continuous_raw	8.50403	1
Illness, injury, bereavement, stress in last 2 years: Death of a close relative	0.1373	0.1299	1.058	0.2902	0.006753	0.001398	1.001	0.006193	-0.002742	0.004736	358836	75305	283531	UK Biobank	binary.6145_3.txt	https://docs.google.com/spreadsheets/d/1kvPoupSzsSFBNSztMzl04xMoSC3Kcx3CrjVf4yBmESU/edit?ts=5b5f17db#gid=227859291	PHESANT Transformation:6145_0 || CAT-MUL-BINARY-VAR 3 || NO_NAN Remove NA participants 512 || Removed 1846 examples != 3 but with missing value (<0) || sample 283531/75305(358836) ||-Notes:ACE touchscreen question In the last 2 years have you experienced any of the following? (You can select more than one answer) The following checks were performed: If code -7 was selected, then no additional cho…	4.83047	1
Workplace had a lot of cigarette smoke from other people smoking: Often	0.1372	0.1498	0.9164	0.3595	0.02848	0.005696	1.009	0.007009	-0.000587	0.00494	89803	14941	74862	UK Biobank	binary.22611_2.txt	https://docs.google.com/spreadsheets/d/1kvPoupSzsSFBNSztMzl04xMoSC3Kcx3CrjVf4yBmESU/edit?ts=5b5f17db#gid=227859291	PHESANT Transformation:22611_0 || CAT-MUL-BINARY-VAR 2 || NO_NAN Remove NA participants 270296 || Removed 1096 examples != 2 but with missing value (<0) || sample 74862/14941(89803) || SKIP_val:-121 < 0 ||-Notes:Participant asked Thinking about the place where you worked: Was there a lot of cigarette smoke from other people smoking? Participants were allowed to skip answering this question.-Varia…	5	1
Neutrophill count	0.1371	0.0546	2.511	0.01206	0.1355	0.0101	1.122	0.02501	-0.00444	0.006426	349856			UK Biobank	30140_raw.txt	https://docs.google.com/spreadsheets/d/1kvPoupSzsSFBNSztMzl04xMoSC3Kcx3CrjVf4yBmESU/edit?ts=5b5f17db#gid=227859291	PHESANT Transformation:30140_0|| CONTINUOUS MAIN || CONTINUOUS || ||-Notes:Result of Neutrophils Number assay, performed on blood sample, obtained from UK Biobank assessment centre visit. Neutrophils count is the proportion of ( neutrophils / 100 ) x white blood cell count.-Variable type:continuous_raw	13.4158	1
Diagnoses - main ICD10: I21 Acute myocardial infarction	0.1365	0.1003	1.361	0.1736	0.01433	0.001664	0.9972	0.007581	-0.00662	0.004852	361194	5948	355246	UK Biobank	categorical.I21.txt	https://docs.google.com/spreadsheets/d/1kvPoupSzsSFBNSztMzl04xMoSC3Kcx3CrjVf4yBmESU/edit?ts=5b5f17db#gid=227859291	PHESANT Transformation:NA-Notes:NA-Variable type:categorical-Phenotype ID:I21	8.61178	1
White blood cell (leukocyte) count	0.1365	0.05409	2.524	0.0116	0.1269	0.009868	1.098	0.02331	-0.007508	0.006452	350470			UK Biobank	30000_raw.txt	https://docs.google.com/spreadsheets/d/1kvPoupSzsSFBNSztMzl04xMoSC3Kcx3CrjVf4yBmESU/edit?ts=5b5f17db#gid=227859291	PHESANT Transformation:30000_0|| CONTINUOUS MAIN || CONTINUOUS || ||-Notes:Result of White Blood Cell Count assay, performed on blood sample, obtained from UK Biobank assessment centre visit. White blood count is the number of leukocytes. Analyser operating range was 0 to 9x10^11 cells/Litre. Typical reference range is 3.5x10^9 to 9.6x10^9 cells/Litre.-Variable type:continuous_raw	12.8597	1
Diagnoses - main ICD10: K22 Other diseases of oesophagus	0.1363	0.1329	1.026	0.305	0.00726	0.001563	1.008	0.006808	0.005396	0.004556	361194	5494	355700	UK Biobank	categorical.K22.txt	https://docs.google.com/spreadsheets/d/1kvPoupSzsSFBNSztMzl04xMoSC3Kcx3CrjVf4yBmESU/edit?ts=5b5f17db#gid=227859291	PHESANT Transformation:NA-Notes:NA-Variable type:categorical-Phenotype ID:K22	4.64491	1
Non-butter spread type details: Flora Pro-Active or Benecol	0.1358	0.1341	1.013	0.311	0.01232	0.002856	1.011	0.008127	-0.006769	0.004561	190094	29048	161046	UK Biobank	binary.2654_2.txt	https://docs.google.com/spreadsheets/d/1kvPoupSzsSFBNSztMzl04xMoSC3Kcx3CrjVf4yBmESU/edit?ts=5b5f17db#gid=227859291	PHESANT Transformation:2654_0 || CAT-SINGLE || CAT-SINGLE-BINARY-VAR: 2 || Inc(>=10): 2(29048) ||-Notes:ACE touchscreen question What type of spread do you mainly use? If the participant activated the Help button they were shown the message: If you use more than one type of spread, please select the one that you use the most. If you are unsure, select Do not know. ~F2654~ was collected from parti…	4.31373	1
Never eat eggs, dairy, wheat, sugar: Eggs or foods containing eggs	0.1357	0.1247	1.088	0.2768	0.007969	0.001355	0.9979	0.006382	-0.003405	0.003872	359777	9315	350462	UK Biobank	binary.6144_1.txt	https://docs.google.com/spreadsheets/d/1kvPoupSzsSFBNSztMzl04xMoSC3Kcx3CrjVf4yBmESU/edit?ts=5b5f17db#gid=227859291	PHESANT Transformation:6144_0 || CAT-MUL-BINARY-VAR 1 || NO_NAN Remove NA participants 1417 || Removed 0 examples != 1 but with missing value (<0) || sample 350462/9315(359777) ||-Notes:ACE touchscreen question Which of the following do you NEVER eat? (You can select more than one answer) The following checks were performed: If code 5 was selected, then no additional choices were allowed. If code…	5.88118	1
Ulcerative colitis (UC)	0.1344	0.08371	1.606	0.1084	0.2038	0.02524	1.047	0.009456	-0.001701	0.004845	27432	6968	20464	IIBDGC	UC_Liu_et_al.tsv	ftp://ftp.sanger.ac.uk/pub/consortia/ibdgenetics/iibdgc-trans-ancestry-filtered-summary-stats.tgz	https://www.nature.com/articles/ng.3359	8.07448	1
Illnesses of mother: High blood pressure	0.1333	0.08024	1.661	0.0967	0.02803	0.002027	1.016	0.00866	0.004213	0.004733	333048	101688	231360	UK Biobank	binary.20110_8.txt	https://docs.google.com/spreadsheets/d/1kvPoupSzsSFBNSztMzl04xMoSC3Kcx3CrjVf4yBmESU/edit?ts=5b5f17db#gid=227859291	PHESANT Transformation:20110_0 || CAT-MUL-BINARY-VAR 8 || NO_NAN Remove NA participants 6165 || Removed 21981 examples != 8 but with missing value (<0) || sample 231360/101688(333048) ||-Notes:This field contains the combined results of 2 ACE touchscreen questions, both asked Has/did your mother ever suffer from? (You can select more than one answer) for different sets of illnesses. For convenien…	13.8283	1
Noninfectious colitis NAS	0.133	0.1405	0.9467	0.3438	0.005622	0.001205	0.9977	0.005809	0.005662	0.004487	361194	8945	352249	UK Biobank	categorical.COLITNONINFNAS.txt	https://docs.google.com/spreadsheets/d/1kvPoupSzsSFBNSztMzl04xMoSC3Kcx3CrjVf4yBmESU/edit?ts=5b5f17db#gid=227859291	PHESANT Transformation:NA-Notes:NA-Variable type:categorical-Phenotype ID:COLITNONINFNAS	4.66556	1
Loneliness, isolation	0.1329	0.06438	2.064	0.03902	0.03683	0.002094	1.018	0.007472	0.005771	0.004849	355583	63508	292075	UK Biobank	binary.2020.txt	https://docs.google.com/spreadsheets/d/1kvPoupSzsSFBNSztMzl04xMoSC3Kcx3CrjVf4yBmESU/edit?ts=5b5f17db#gid=227859291	PHESANT Transformation:2020_0|| CAT-SINGLE || Inc(>=10): 0(292075) || Inc(>=10): 1(63508) || CAT-SINGLE-BINARY || sample 292075/63508(355583) ||-Notes:ACE touchscreen question Do you often feel lonely? If the participant activated the Help button they were shown the message: Work through these questions quickly and do not think about the exact meaning of the question-Variable type:binary	17.5883	1
Vascular/heart problems diagnosed by doctor: Heart attack	0.1326	0.08507	1.558	0.1191	0.01924	0.001672	1.011	0.007551	-0.006971	0.004888	360420	8288	352132	UK Biobank	binary.6150_1.txt	https://docs.google.com/spreadsheets/d/1kvPoupSzsSFBNSztMzl04xMoSC3Kcx3CrjVf4yBmESU/edit?ts=5b5f17db#gid=227859291	PHESANT Transformation:6150_0 || CAT-MUL-BINARY-VAR 1 || NO_NAN Remove NA participants 180 || Removed 594 examples != 1 but with missing value (<0) || sample 352132/8288(360420) ||-Notes:ACE touchscreen question Has a doctor ever told you that you have had any of the following conditions? (You can select more than one answer) The following checks were performed: If code -7 was selected, then no a…	11.5072	1
Had menopause	0.1324	0.09449	1.401	0.1612	0.03864	0.005787	1.006	0.01143	-0.002813	0.005006	163184	119355	43829	UK Biobank	binary.2724.txt	https://docs.google.com/spreadsheets/d/1kvPoupSzsSFBNSztMzl04xMoSC3Kcx3CrjVf4yBmESU/edit?ts=5b5f17db#gid=227859291	PHESANT Transformation:2724_0|| CAT-SINGLE || reassignments: 2=-1|3=-2 || Inc(>=10): 1(119355) || Inc(>=10): 0(43829) || CAT-SINGLE-BINARY || sample 43829/119355(163184) ||-Notes:ACE touchscreen question Have you had your menopause (periods stopped)?-Variable type:binary	6.67703	1
Mood [affective] disorders	0.1323	0.1515	0.8732	0.3826	0.00582	0.001295	0.9964	0.006849	0.001542	0.00471	361194	1546	359648	UK Biobank	categorical.F5_MOOD.txt	https://docs.google.com/spreadsheets/d/1kvPoupSzsSFBNSztMzl04xMoSC3Kcx3CrjVf4yBmESU/edit?ts=5b5f17db#gid=227859291	PHESANT Transformation:NA-Notes:NA-Variable type:categorical-Phenotype ID:F5_MOOD	4.49421	1
Mood disorders	0.1323	0.1515	0.8732	0.3826	0.00582	0.001295	0.9964	0.006849	0.001542	0.00471	361194	1546	359648	UK Biobank	categorical.KRA_PSY_MOOD.txt	https://docs.google.com/spreadsheets/d/1kvPoupSzsSFBNSztMzl04xMoSC3Kcx3CrjVf4yBmESU/edit?ts=5b5f17db#gid=227859291	PHESANT Transformation:NA-Notes:NA-Variable type:categorical-Phenotype ID:KRA_PSY_MOOD	4.49421	1
Non-cancer illness code, self-reported: hayfever/allergic rhinitis	0.1323	0.08507	1.555	0.12	0.0221	0.002283	1.016	0.008114	-0.008139	0.004566	361141	20667	340474	UK Biobank	binary.20002_1387.txt	https://docs.google.com/spreadsheets/d/1kvPoupSzsSFBNSztMzl04xMoSC3Kcx3CrjVf4yBmESU/edit?ts=5b5f17db#gid=227859291	PHESANT Transformation:20002_0 || CAT-MUL-BINARY-VAR 1387 || Indicator name x135_0_0 || Remove indicator var NAs: 53 || Remove indicator var <0: 0 || Removed 0 examples != 1387 but with missing value (<0) || sample 340474/20667(361141) ||-Notes:Code for non-cancer illness. If the participant was uncertain of the type of illness they had had, then they described it to the interviewer (a trained nu…	9.68025	1
Treatment/medication code: xalatan 0.005% eye drops	0.1321	0.1219	1.083	0.2787	0.007836	0.001386	0.9907	0.006638	0.002051	0.004977	361141	1034	360107	UK Biobank	binary.20003_1141146198.txt	https://docs.google.com/spreadsheets/d/1kvPoupSzsSFBNSztMzl04xMoSC3Kcx3CrjVf4yBmESU/edit?ts=5b5f17db#gid=227859291	PHESANT Transformation:20003_0 || CAT-MUL-BINARY-VAR 1141146198 || Indicator name x137_0_0 || Remove indicator var NAs: 53 || Remove indicator var <0: 0 || Removed 0 examples != 1141146198 but with missing value (<0) || sample 360107/1034(361141) ||-Notes:Code for treatment Negative codes indicate free-text entry.-Variable type:binary	5.65368	1
Mouth/teeth dental problems: Toothache	0.1318	0.1209	1.09	0.2756	0.007175	0.001353	1.006	0.007091	-0.0009207	0.004214	359841	14477	345364	UK Biobank	binary.6149_5.txt	https://docs.google.com/spreadsheets/d/1kvPoupSzsSFBNSztMzl04xMoSC3Kcx3CrjVf4yBmESU/edit?ts=5b5f17db#gid=227859291	PHESANT Transformation:6149_0 || CAT-MUL-BINARY-VAR 5 || NO_NAN Remove NA participants 512 || Removed 841 examples != 5 but with missing value (<0) || sample 345364/14477(359841) || SKIP_val:-3 < 0 ||-Notes:ACE touchscreen question Do you have any of the following? (You can select more than one answer) The following checks were performed: If code -7 was selected, then no additional choices were a…	5.30303	1
Mineral and other dietary supplements: Zinc	0.1308	0.1212	1.079	0.2804	0.01087	0.001358	0.99	0.005689	0.0006897	0.00494	360016	14402	345614	UK Biobank	binary.6179_4.txt	https://docs.google.com/spreadsheets/d/1kvPoupSzsSFBNSztMzl04xMoSC3Kcx3CrjVf4yBmESU/edit?ts=5b5f17db#gid=227859291	PHESANT Transformation:6179_0 || CAT-MUL-BINARY-VAR 4 || NO_NAN Remove NA participants 514 || Removed 664 examples != 4 but with missing value (<0) || sample 345614/14402(360016) ||-Notes:ACE touchscreen question Do you regularly take any of the following? (You can select more than one answer) The following checks were performed: If code -7 was selected, then no additional choices were allowed. I…	8.00442	1
Fractured bone site(s): Wrist	0.1306	0.151	0.8651	0.387	0.006363	0.001582	1.007	0.006978	0.001625	0.004406	359241	7200	352041	UK Biobank	binary.6151_5.txt	https://docs.google.com/spreadsheets/d/1kvPoupSzsSFBNSztMzl04xMoSC3Kcx3CrjVf4yBmESU/edit?ts=5b5f17db#gid=227859291	PHESANT Transformation:6151_0 || CAT-MUL-BINARY-VAR 5 || Indicator name x2463_0_0 || Remove indicator var NAs: 181 || Remove indicator var <0: 1772 || Removed 0 examples != 5 but with missing value (<0) || sample 352041/7200(359241) ||-Notes:ACE touchscreen question Which bones did you fracture/break? (You can select more than one answer) The following checks were performed: If code -1 was select…	4.02212	1
Medication for cholesterol, blood pressure, diabetes, or take exogenous hormones: Cholesterol lowering medication	0.1285	0.07377	1.741	0.08161	0.05227	0.006054	1.028	0.01842	-0.005334	0.005037	193148	24247	168901	UK Biobank	binary.6153_1.txt	https://docs.google.com/spreadsheets/d/1kvPoupSzsSFBNSztMzl04xMoSC3Kcx3CrjVf4yBmESU/edit?ts=5b5f17db#gid=227859291	PHESANT Transformation:6153_0 || CAT-MUL-BINARY-VAR 1 || NO_NAN Remove NA participants 167294 || Removed 752 examples != 1 but with missing value (<0) || sample 168901/24247(193148) ||-Notes:ACE touchscreen question Do you regularly take any of the following medications? (You can select more than one answer) The following checks were performed: If code -7 was selected, then no additional choices …	8.63396	1
Particulate matter air pollution (pm10); 2007	0.1267	0.1018	1.244	0.2134	0.01967	0.002077	1.151	0.007622	-0.009652	0.005433	355245			UK Biobank	24019_raw.txt	https://docs.google.com/spreadsheets/d/1kvPoupSzsSFBNSztMzl04xMoSC3Kcx3CrjVf4yBmESU/edit?ts=5b5f17db#gid=227859291	PHESANT Transformation:24019_0|| CONTINUOUS MAIN || CONTINUOUS || ||-Notes:PM10 (particulate matter with diameter less than or equal to 10 micrometres); Land Use Regression (LUR) estimate for annual average 2007.-Variable type:continuous_raw	9.47039	1
Signal-to-noise-ratio (SNR) of triplet (left)	0.1261	0.132	0.955	0.3396	0.02456	0.00442	0.9962	0.006709	-0.00535	0.005131	116790			UK Biobank	4230_raw.txt	https://docs.google.com/spreadsheets/d/1kvPoupSzsSFBNSztMzl04xMoSC3Kcx3CrjVf4yBmESU/edit?ts=5b5f17db#gid=227859291	PHESANT Transformation:4230_0|| INTEGER || CONTINUOUS || ||-Notes:This is the signal-to-noise ratio for each round (left ear)-Variable type:continuous_raw	5.55656	1
Current employment status: Unable to work because of sickness or disability	0.1248	0.08362	1.493	0.1355	0.02365	0.001722	1.011	0.006756	0.01106	0.005495	359931	13756	346175	UK Biobank	binary.6142_4.txt	https://docs.google.com/spreadsheets/d/1kvPoupSzsSFBNSztMzl04xMoSC3Kcx3CrjVf4yBmESU/edit?ts=5b5f17db#gid=227859291	PHESANT Transformation:6142_0 || CAT-MUL-BINARY-VAR 4 || NO_NAN Remove NA participants 177 || Removed 1086 examples != 4 but with missing value (<0) || sample 346175/13756(359931) ||-Notes:ACE touchscreen question Which of the following describes your current situation? (You can select more than one answer) The following checks were performed: If code -7 was selected, then no additional choices w…	13.734	1
Non-cancer illness code, self-reported: heart attack/myocardial infarction	0.1248	0.08345	1.496	0.1347	0.01935	0.001639	1.011	0.007553	-0.007204	0.004869	361141	8239	352902	UK Biobank	binary.20002_1075.txt	https://docs.google.com/spreadsheets/d/1kvPoupSzsSFBNSztMzl04xMoSC3Kcx3CrjVf4yBmESU/edit?ts=5b5f17db#gid=227859291	PHESANT Transformation:20002_0 || CAT-MUL-BINARY-VAR 1075 || Indicator name x135_0_0 || Remove indicator var NAs: 53 || Remove indicator var <0: 0 || Removed 0 examples != 1075 but with missing value (<0) || sample 352902/8239(361141) ||-Notes:Code for non-cancer illness. If the participant was uncertain of the type of illness they had had, then they described it to the interviewer (a trained nur…	11.806	1
Treatment/medication code: atorvastatin	0.124	0.09468	1.31	0.1902	0.01332	0.002042	1.026	0.0101	-0.003886	0.00459	361141	10805	350336	UK Biobank	binary.20003_1141146234.txt	https://docs.google.com/spreadsheets/d/1kvPoupSzsSFBNSztMzl04xMoSC3Kcx3CrjVf4yBmESU/edit?ts=5b5f17db#gid=227859291	PHESANT Transformation:20003_0 || CAT-MUL-BINARY-VAR 1141146234 || Indicator name x137_0_0 || Remove indicator var NAs: 53 || Remove indicator var <0: 0 || Removed 0 examples != 1141146234 but with missing value (<0) || sample 350336/10805(361141) ||-Notes:Code for treatment Negative codes indicate free-text entry.-Variable type:binary	6.52302	1
Headaches for 3+ months	0.1238	0.1178	1.051	0.2933	0.05545	0.007061	1.005	0.006432	0.001313	0.004591	70181	32075	38106	UK Biobank	binary.3799.txt	https://docs.google.com/spreadsheets/d/1kvPoupSzsSFBNSztMzl04xMoSC3Kcx3CrjVf4yBmESU/edit?ts=5b5f17db#gid=227859291	PHESANT Transformation:3799_0|| CAT-SINGLE || Inc(>=10): 1(32075) || Inc(>=10): 0(38106) || CAT-SINGLE-BINARY || sample 38106/32075(70181) ||-Notes:ACE touchscreen question Have you had headaches for more than 3 months? ~F3799~ was collected from participants who indicated that in the last month they experienced headache that interfered with their usual activities, as defined by their answers to …	7.853	1
Diagnoses - main ICD10: C61 Malignant neoplasm of prostate	0.1224	0.138	0.8871	0.375	0.008073	0.001548	1.021	0.008292	0.01117	0.005958	361194	4342	356852	UK Biobank	categorical.C61.txt	https://docs.google.com/spreadsheets/d/1kvPoupSzsSFBNSztMzl04xMoSC3Kcx3CrjVf4yBmESU/edit?ts=5b5f17db#gid=227859291	PHESANT Transformation:NA-Notes:NA-Variable type:categorical-Phenotype ID:C61	5.21512	1
Asthma (All Biobanks)	0.1219	0.05134	2.374	0.01761	0.022	0.001595	1.086	0.02006	-0.0009861	0.005902	1800785	153763	1647022	Global Biobank Meta-analysis Initiative Meta-analysis Initiative: powering genetic discovery across human diseases. 2027	Asthma_Bothsex_inv_var_meta_GBMI_052021_nbbkgt1.txt.gz.ctgvl	https://www.globalbiobankmeta.org/resources	https://www.sciencedirect.com/science/article/pii/S2666979X22001410?via%3Dihub	13.7931	1
Ischaemic heart disease, wide definition	0.1217	0.06576	1.85	0.06426	0.03421	0.002706	1.016	0.00837	-0.006062	0.004826	361194	20857	340337	UK Biobank	categorical.I9_IHD.txt	https://docs.google.com/spreadsheets/d/1kvPoupSzsSFBNSztMzl04xMoSC3Kcx3CrjVf4yBmESU/edit?ts=5b5f17db#gid=227859291	PHESANT Transformation:NA-Notes:NA-Variable type:categorical-Phenotype ID:I9_IHD	12.6423	1
Bipolar and major depression status: Probable Recurrent major depression (moderate)	0.1216	0.1359	0.8951	0.3707	0.02712	0.005161	0.9965	0.005775	0.006052	0.004648	86895	10902	75993	UK Biobank	binary.20126_4.txt	https://docs.google.com/spreadsheets/d/1kvPoupSzsSFBNSztMzl04xMoSC3Kcx3CrjVf4yBmESU/edit?ts=5b5f17db#gid=227859291	PHESANT Transformation:20126_0 || CAT-SINGLE || CAT-SINGLE-BINARY-VAR: 4 || Inc(>=10): 4(10902) ||-Notes:Bipolar and major depression status. This derived data field has come from Professor Jill Pell from the Institute of Health &amp; Wellbeing, University of Glasgow. Methods on how these fields were derived can be found in the Additional Resources tab.-Variable type:binary	5.2548	1
Crohn's disease (CD)	0.1216	0.067	1.815	0.06952	0.4424	0.05022	1.098	0.01553	-0.007553	0.004959	40266	12194	28072	IIBDGC + UK	CD_Lange_et_al.ctgvl	ftp://ftp.sanger.ac.uk/pub/project/humgen/summary_statistics/human/2016-11-07/	https://www.nature.com/articles/ng.3760	8.80924	1
Diagnoses - main ICD10: J44 Other chronic obstructive pulmonary disease	0.1215	0.1308	0.9285	0.3532	0.007579	0.001438	0.9969	0.00657	-0.0003149	0.003896	361194	1531	359663	UK Biobank	categorical.J44.txt	https://docs.google.com/spreadsheets/d/1kvPoupSzsSFBNSztMzl04xMoSC3Kcx3CrjVf4yBmESU/edit?ts=5b5f17db#gid=227859291	PHESANT Transformation:NA-Notes:NA-Variable type:categorical-Phenotype ID:J44	5.27051	1
Smoking status: Current	0.1206	0.06966	1.732	0.08329	0.04994	0.002602	1.013	0.008545	-0.005602	0.005686	359706	37088	322618	UK Biobank	binary.20116_2.txt	https://docs.google.com/spreadsheets/d/1kvPoupSzsSFBNSztMzl04xMoSC3Kcx3CrjVf4yBmESU/edit?ts=5b5f17db#gid=227859291	PHESANT Transformation:20116_0 || CAT-SINGLE || CAT-SINGLE-BINARY-VAR: 2 || Inc(>=10): 2(37088) ||-Notes:This field summarises the current/past smoking status of the participant.-Variable type:binary	19.1929	1
Diagnoses - main ICD10: N39 Other disorders of urinary system	0.1203	0.1252	0.9608	0.3367	0.0077	0.001282	1.008	0.006065	0.008562	0.004458	361194	10551	350643	UK Biobank	categorical.N39.txt	https://docs.google.com/spreadsheets/d/1kvPoupSzsSFBNSztMzl04xMoSC3Kcx3CrjVf4yBmESU/edit?ts=5b5f17db#gid=227859291	PHESANT Transformation:NA-Notes:NA-Variable type:categorical-Phenotype ID:N39	6.00624	1
Neutrophil percentage of granulocytes	0.1203	0.05917	2.033	0.04206	0.1592	0.01716	0.9551	0.02176	-0.005594	0.005494	173506			UK Biobank and INTERVAL	neut_p_gran_N170672_narrow_form.txt.common	http://www.bloodcellgenetics.org/	Percentage of granulocytes that are neutrophils	9.27739	1
Diagnoses - main ICD10: K29 Gastritis and duodenitis	0.1196	0.1088	1.099	0.2716	0.009721	0.00147	1.01	0.006843	0.009055	0.004501	361194	12678	348516	UK Biobank	categorical.K29.txt	https://docs.google.com/spreadsheets/d/1kvPoupSzsSFBNSztMzl04xMoSC3Kcx3CrjVf4yBmESU/edit?ts=5b5f17db#gid=227859291	PHESANT Transformation:NA-Notes:NA-Variable type:categorical-Phenotype ID:K29	6.61293	1
Maternal smoking around birth	0.1193	0.06852	1.742	0.08153	0.04611	0.002609	1.028	0.008583	-0.004424	0.005422	309942	95182	214760	UK Biobank	binary.1787.txt	https://docs.google.com/spreadsheets/d/1kvPoupSzsSFBNSztMzl04xMoSC3Kcx3CrjVf4yBmESU/edit?ts=5b5f17db#gid=227859291	PHESANT Transformation:1787_0|| CAT-SINGLE || Inc(>=10): 0(214760) || Inc(>=10): 1(95182) || CAT-SINGLE-BINARY || sample 214760/95182(309942) ||-Notes:ACE touchscreen question Did your mother smoke regularly around the time when you were born? ~F1787~ was collected from all participants except those who indicated they were adopted as a child, as defined by their answers to ~F1767~-Variable type:b…	17.6734	1
Manifestations of mania or irritability: I was more talkative than usual	0.1189	0.1314	0.9052	0.3654	0.02459	0.004021	1.002	0.006011	-0.001024	0.004952	114422	5465	108957	UK Biobank	binary.20548_1.txt	https://docs.google.com/spreadsheets/d/1kvPoupSzsSFBNSztMzl04xMoSC3Kcx3CrjVf4yBmESU/edit?ts=5b5f17db#gid=227859291	PHESANT Transformation:20548_0 || CAT-MUL-BINARY-VAR 1 || Indicator name x20502_0_0 || Remove indicator var NAs: 243128 || Remove indicator var <0: 3644 || Removed 0 examples != 1 but with missing value (<0) || sample 108957/5465(114422) ||-Notes:Question asked: Please try to remember a period when you were in a high or irritable state and select all of the following that apply: Participant was o…	6.11539	1
Medication for cholesterol, blood pressure, diabetes, or take exogenous hormones: Blood pressure medication	0.1185	0.07341	1.614	0.1065	0.1095	0.006671	1.036	0.01217	-0.008934	0.006047	193148	33519	159629	UK Biobank	binary.6153_2.txt	https://docs.google.com/spreadsheets/d/1kvPoupSzsSFBNSztMzl04xMoSC3Kcx3CrjVf4yBmESU/edit?ts=5b5f17db#gid=227859291	PHESANT Transformation:6153_0 || CAT-MUL-BINARY-VAR 2 || NO_NAN Remove NA participants 167294 || Removed 752 examples != 2 but with missing value (<0) || sample 159629/33519(193148) ||-Notes:ACE touchscreen question Do you regularly take any of the following medications? (You can select more than one answer) The following checks were performed: If code -7 was selected, then no additional choices …	16.4143	1
Non-cancer illness code, self-reported: osteoporosis	0.118	0.09816	1.202	0.2293	0.01421	0.001619	1.001	0.006897	-0.001207	0.004797	361141	5736	355405	UK Biobank	binary.20002_1309.txt	https://docs.google.com/spreadsheets/d/1kvPoupSzsSFBNSztMzl04xMoSC3Kcx3CrjVf4yBmESU/edit?ts=5b5f17db#gid=227859291	PHESANT Transformation:20002_0 || CAT-MUL-BINARY-VAR 1309 || Indicator name x135_0_0 || Remove indicator var NAs: 53 || Remove indicator var <0: 0 || Removed 0 examples != 1309 but with missing value (<0) || sample 355405/5736(361141) ||-Notes:Code for non-cancer illness. If the participant was uncertain of the type of illness they had had, then they described it to the interviewer (a trained nur…	8.77702	1
Manifestations of mania or irritability: I was more active than usual	0.1172	0.1457	0.8039	0.4215	0.01973	0.004332	0.9988	0.006303	0.001529	0.004283	114422	5688	108734	UK Biobank	binary.20548_9.txt	https://docs.google.com/spreadsheets/d/1kvPoupSzsSFBNSztMzl04xMoSC3Kcx3CrjVf4yBmESU/edit?ts=5b5f17db#gid=227859291	PHESANT Transformation:20548_0 || CAT-MUL-BINARY-VAR 9 || Indicator name x20502_0_0 || Remove indicator var NAs: 243128 || Remove indicator var <0: 3644 || Removed 0 examples != 9 but with missing value (<0) || sample 108734/5688(114422) ||-Notes:Question asked: Please try to remember a period when you were in a high or irritable state and select all of the following that apply: Participant was o…	4.55448	1
Bread type: White	0.1167	0.0648	1.801	0.07173	0.05839	0.002457	1.026	0.008162	0.0007441	0.00562	348424	91452	256972	UK Biobank	binary.1448_1.txt	https://docs.google.com/spreadsheets/d/1kvPoupSzsSFBNSztMzl04xMoSC3Kcx3CrjVf4yBmESU/edit?ts=5b5f17db#gid=227859291	PHESANT Transformation:1448_0 || CAT-SINGLE || CAT-SINGLE-BINARY-VAR: 1 || Inc(>=10): 1(91452) ||-Notes:ACE touchscreen question What type of bread do you mainly eat? If the participant activated the Help button they were shown the message: If you eat more than one type of bread, please select the one that you eat the most. If you are unsure, select Do not know. ~F1448~ was collected from all par…	23.7648	1
Been in serious accident believed to be life-threatening	0.1138	0.1484	0.767	0.4431	0.01615	0.003976	1.013	0.00662	0.001465	0.004625	117922	11325	106597	UK Biobank	binary.20526.txt	https://docs.google.com/spreadsheets/d/1kvPoupSzsSFBNSztMzl04xMoSC3Kcx3CrjVf4yBmESU/edit?ts=5b5f17db#gid=227859291	PHESANT Transformation:20526_0|| CAT-SINGLE || reassignments: 2=1 || Inc(>=10): 0(106597) || Inc(>=10): 1(11325) || CAT-SINGLE-BINARY || sample 106597/11325(117922) ||-Notes:Question asked: In your life, have you...? Been in a serious accident that you believed to be life-threatening at the time-Variable type:binary	4.06187	1
Myocardial infarction, strict	0.1133	0.09415	1.203	0.2288	0.01573	0.001794	0.9977	0.007788	-0.008146	0.00492	361194	7018	354176	UK Biobank	categorical.I9_MI_STRICT.txt	https://docs.google.com/spreadsheets/d/1kvPoupSzsSFBNSztMzl04xMoSC3Kcx3CrjVf4yBmESU/edit?ts=5b5f17db#gid=227859291	PHESANT Transformation:NA-Notes:NA-Variable type:categorical-Phenotype ID:I9_MI_STRICT	8.76812	1
Myocardial infarction	0.1133	0.09415	1.203	0.2288	0.01573	0.001794	0.9977	0.007788	-0.008146	0.00492	361194	7018	354176	UK Biobank	categorical.I9_MI.txt	https://docs.google.com/spreadsheets/d/1kvPoupSzsSFBNSztMzl04xMoSC3Kcx3CrjVf4yBmESU/edit?ts=5b5f17db#gid=227859291	PHESANT Transformation:NA-Notes:NA-Variable type:categorical-Phenotype ID:I9_MI	8.76812	1
Illnesses of mother: Breast cancer	0.1131	0.1403	0.8061	0.4202	0.008753	0.001922	1.007	0.007793	-0.003043	0.0045	330828	27622	303206	UK Biobank	binary.20110_5.txt	https://docs.google.com/spreadsheets/d/1kvPoupSzsSFBNSztMzl04xMoSC3Kcx3CrjVf4yBmESU/edit?ts=5b5f17db#gid=227859291	PHESANT Transformation:20110_0 || CAT-MUL-BINARY-VAR 5 || NO_NAN Remove NA participants 6165 || Removed 24201 examples != 5 but with missing value (<0) || sample 303206/27622(330828) ||-Notes:This field contains the combined results of 2 ACE touchscreen questions, both asked Has/did your mother ever suffer from? (You can select more than one answer) for different sets of illnesses. For convenienc…	4.55411	1
Ever worried more than most people would in similar situation	0.1121	0.11	1.019	0.3081	0.05925	0.006423	1.006	0.007549	0.006783	0.005356	98990	25623	73367	UK Biobank	binary.20425.txt	https://docs.google.com/spreadsheets/d/1kvPoupSzsSFBNSztMzl04xMoSC3Kcx3CrjVf4yBmESU/edit?ts=5b5f17db#gid=227859291	PHESANT Transformation:20425_0|| CAT-SINGLE || Inc(>=10): 0(73367) || Inc(>=10): 1(25623) || CAT-SINGLE-BINARY || sample 73367/25623(98990) ||-Notes:Question asked: People differ a lot in how much they worry about things. Did you ever have a time when you worried a lot more than most people would in your situation?-Variable type:binary	9.22466	1
Cereal type: Oat cereal (e.g. Ready Brek, porridge)	0.1119	0.09355	1.196	0.2317	0.01975	0.002125	1.008	0.007314	-0.002314	0.004703	299898	76351	223547	UK Biobank	binary.1468_3.txt	https://docs.google.com/spreadsheets/d/1kvPoupSzsSFBNSztMzl04xMoSC3Kcx3CrjVf4yBmESU/edit?ts=5b5f17db#gid=227859291	PHESANT Transformation:1468_0 || CAT-SINGLE || CAT-SINGLE-BINARY-VAR: 3 || Inc(>=10): 3(76351) ||-Notes:ACE touchscreen question What type of cereal do you mainly eat? If the participant activated the Help button they were shown the message: If you eat more than one type of cereal, please select the one that you eat the most. If you are unsure, select Do not know. ~F1468~ was collected from all p…	9.29412	1
Lymphocyte count	0.1119	0.0624	1.794	0.07289	0.05278	0.004244	1.046	0.01443	-0.007129	0.005237	349856			UK Biobank	30120_raw.txt	https://docs.google.com/spreadsheets/d/1kvPoupSzsSFBNSztMzl04xMoSC3Kcx3CrjVf4yBmESU/edit?ts=5b5f17db#gid=227859291	PHESANT Transformation:30120_0|| CONTINUOUS MAIN || CONTINUOUS || ||-Notes:Result of Lymphocytes Number assay, performed on blood sample, obtained from UK Biobank assessment centre visit. Lymphocyte count is the proportion of ( lymphoctyes / 100 ) x white blood cell count-Variable type:continuous_raw	12.4364	1
Corneal hysteresis (right)	0.1116	0.07261	1.536	0.1245	0.1303	0.0101	1.029	0.009454	-0.005103	0.005192	76630			UK Biobank	5256_raw.txt	https://docs.google.com/spreadsheets/d/1kvPoupSzsSFBNSztMzl04xMoSC3Kcx3CrjVf4yBmESU/edit?ts=5b5f17db#gid=227859291	PHESANT Transformation:5256_0|| CONTINUOUS MAIN || CONTINUOUS || ||-Notes:corneal hysteresis for right eye (a measure of viscuous damping in the cornea)-Variable type:continuous_raw	12.901	1
Leisure/social activities: None of the above	0.1115	0.07307	1.526	0.1271	0.0359	0.002146	1.016	0.007407	0.005779	0.005045	360063	108704	251359	UK Biobank	binary.6160_100.txt	https://docs.google.com/spreadsheets/d/1kvPoupSzsSFBNSztMzl04xMoSC3Kcx3CrjVf4yBmESU/edit?ts=5b5f17db#gid=227859291	PHESANT Transformation:6160_0 || CAT-MUL-BINARY-VAR 100 || NO_NAN Remove NA participants 177 || Removed 954 examples != 100 but with missing value (<0) || sample 251359/108704(360063) ||-Notes:ACE touchscreen question Which of the following do you attend once a week or more often? (You can select more than one) The following checks were performed: If code -7 was selected, then no additional choic…	16.7288	1
Type of accommodation lived in: A flat, maisonette or apartment	0.1113	0.1035	1.075	0.2822	0.01275	0.001458	1.011	0.006505	-0.004376	0.00472	360088	31851	328237	UK Biobank	binary.670_2.txt	https://docs.google.com/spreadsheets/d/1kvPoupSzsSFBNSztMzl04xMoSC3Kcx3CrjVf4yBmESU/edit?ts=5b5f17db#gid=227859291	PHESANT Transformation:670_0 || CAT-SINGLE || CAT-SINGLE-BINARY-VAR: 2 || Inc(>=10): 2(31851) ||-Notes:ACE touchscreen question What type of accommodation do you live in? If the participant activated the Help button they were shown the message: Please select: A house or bungalow for any whole, detached, semi-detached or terraced (including end-terrace) house or bungalow. A flat, maisonette, or ap…	8.74486	1
Answered sexual history questions	0.1109	0.08101	1.369	0.1711	0.02446	0.001741	1.006	0.007379	-0.0009741	0.005128	361015	331404	29611	UK Biobank	binary.2129.txt	https://docs.google.com/spreadsheets/d/1kvPoupSzsSFBNSztMzl04xMoSC3Kcx3CrjVf4yBmESU/edit?ts=5b5f17db#gid=227859291	PHESANT Transformation:2129_0|| CAT-SINGLE || Inc(>=10): 1(331404) || Inc(>=10): 2(29611) || CAT-SINGLE-BINARY || sample 331404/29611(361015) ||-Notes:ACE touchscreen question The next section contains questions about your sexual history. If you feel that a question is too sensitive, you can skip the question or skip the entire section if you prefer.-Variable type:binary	14.0494	1
COPD, early/later onset	0.1108	0.1339	0.8274	0.408	0.007516	0.001435	0.9972	0.00644	-0.001135	0.003992	361194	1897	359297	UK Biobank	categorical.COPD_EARLYANDLATER.txt	https://docs.google.com/spreadsheets/d/1kvPoupSzsSFBNSztMzl04xMoSC3Kcx3CrjVf4yBmESU/edit?ts=5b5f17db#gid=227859291	PHESANT Transformation:NA-Notes:NA-Variable type:categorical-Phenotype ID:COPD_EARLYANDLATER	5.23763	1
Pulse rate	0.1108	0.07356	1.506	0.1321	0.1268	0.01112	1.023	0.01374	0.001037	0.004953	118850			UK Biobank	4194_raw.txt	https://docs.google.com/spreadsheets/d/1kvPoupSzsSFBNSztMzl04xMoSC3Kcx3CrjVf4yBmESU/edit?ts=5b5f17db#gid=227859291	PHESANT Transformation:4194_0|| INTEGER || CONTINUOUS || ||-Notes:Pulse rate during arterial stiffness measurement-Variable type:continuous_raw	11.4029	1
Diagnoses - main ICD10: K51 Ulcerative colitis	0.1106	0.1298	0.8523	0.394	0.007082	0.001475	1.008	0.006995	0.0009312	0.004633	361194	2143	359051	UK Biobank	categorical.K51.txt	https://docs.google.com/spreadsheets/d/1kvPoupSzsSFBNSztMzl04xMoSC3Kcx3CrjVf4yBmESU/edit?ts=5b5f17db#gid=227859291	PHESANT Transformation:NA-Notes:NA-Variable type:categorical-Phenotype ID:K51	4.80136	1
Unstable angina pectoris	0.1105	0.1271	0.8694	0.3846	0.007959	0.00146	0.9998	0.007501	-0.000329	0.004935	361194	3439	357755	UK Biobank	categorical.I9_UAP.txt	https://docs.google.com/spreadsheets/d/1kvPoupSzsSFBNSztMzl04xMoSC3Kcx3CrjVf4yBmESU/edit?ts=5b5f17db#gid=227859291	PHESANT Transformation:NA-Notes:NA-Variable type:categorical-Phenotype ID:I9_UAP	5.45137	1
Illness, injury, bereavement, stress in last 2 years: Financial difficulties	0.1103	0.07679	1.436	0.151	0.03197	0.001921	1.017	0.007558	0.0003205	0.005187	358836	40670	318166	UK Biobank	binary.6145_6.txt	https://docs.google.com/spreadsheets/d/1kvPoupSzsSFBNSztMzl04xMoSC3Kcx3CrjVf4yBmESU/edit?ts=5b5f17db#gid=227859291	PHESANT Transformation:6145_0 || CAT-MUL-BINARY-VAR 6 || NO_NAN Remove NA participants 512 || Removed 1846 examples != 6 but with missing value (<0) || sample 318166/40670(358836) ||-Notes:ACE touchscreen question In the last 2 years have you experienced any of the following? (You can select more than one answer) The following checks were performed: If code -7 was selected, then no additional cho…	16.6424	1
Ever smoked	0.11	0.05223	2.105	0.03529	0.07503	0.003215	1.018	0.01021	-0.009699	0.004991	359751	218191	141560	UK Biobank	binary.20160.txt	https://docs.google.com/spreadsheets/d/1kvPoupSzsSFBNSztMzl04xMoSC3Kcx3CrjVf4yBmESU/edit?ts=5b5f17db#gid=227859291	PHESANT Transformation:20160_0|| CAT-SINGLE || reassignments: 9=NA || Inc(>=10): 1(218191) || Inc(>=10): 0(141560) || CAT-SINGLE-BINARY || sample 141560/218191(359751) ||-Notes:Derived using variables Current tobacco smoking (~F1239~) and Past tobacco smoking (~F1249~). Individual classed as Eversmoker if Current tobacco smoking= most days (1) or occasionally (2) OR Past tobacco smoking= most day…	23.3375	1
Crohn's disease (CD)	0.1096	0.07409	1.479	0.1392	0.3012	0.03539	1.022	0.01098	-0.003318	0.004757	20883	5956	14927	IIBDGC	CD_Liu_et_al.tsv	ftp://ftp.sanger.ac.uk/pub/consortia/ibdgenetics/iibdgc-trans-ancestry-filtered-summary-stats.tgz	https://www.nature.com/articles/ng.3359	8.51088	1
Doctor diagnosed asthma	0.109	0.08987	1.213	0.2252	0.06502	0.009473	1	0.007915	-0.005308	0.004932	91787	11717	80070	UK Biobank	binary.22127.txt	https://docs.google.com/spreadsheets/d/1kvPoupSzsSFBNSztMzl04xMoSC3Kcx3CrjVf4yBmESU/edit?ts=5b5f17db#gid=227859291	PHESANT Transformation:22127_0|| CAT-SINGLE || reassignments: 9=NA || Inc(>=10): 0(80070) || Inc(>=10): 1(11717) || CAT-SINGLE-BINARY || sample 80070/11717(91787) ||-Notes:User asked Has a doctor ever told you that you have had any of the conditions below? asthma was one of the options listed.-Variable type:binary	6.86372	1
Worry too long after embarrassment	0.1088	0.06419	1.695	0.09007	0.06348	0.003178	1.018	0.009969	0.0003345	0.005722	346527	165310	181217	UK Biobank	binary.2000.txt	https://docs.google.com/spreadsheets/d/1kvPoupSzsSFBNSztMzl04xMoSC3Kcx3CrjVf4yBmESU/edit?ts=5b5f17db#gid=227859291	PHESANT Transformation:2000_0|| CAT-SINGLE || Inc(>=10): 0(181217) || Inc(>=10): 1(165310) || CAT-SINGLE-BINARY || sample 181217/165310(346527) ||-Notes:ACE touchscreen question Do you worry too long after an embarrassing experience? If the participant activated the Help button they were shown the message: Work through these questions quickly and do not think about the exact meaning of the questi…	19.9748	1
Blood clot, DVT, bronchitis, emphysema, asthma, rhinitis, eczema, allergy diagnosed by doctor: Asthma	0.1086	0.06558	1.656	0.09782	0.0552	0.005655	1.032	0.01521	-0.006761	0.005234	360527	41633	318894	UK Biobank	binary.6152_8.txt	https://docs.google.com/spreadsheets/d/1kvPoupSzsSFBNSztMzl04xMoSC3Kcx3CrjVf4yBmESU/edit?ts=5b5f17db#gid=227859291	PHESANT Transformation:6152_0 || CAT-MUL-BINARY-VAR 8 || NO_NAN Remove NA participants 181 || Removed 486 examples != 8 but with missing value (<0) || sample 318894/41633(360527) ||-Notes:ACE touchscreen question Has a doctor ever told you that you have had any of the following conditions? (You can select more than one answer) The following checks were performed: If code -7 was selected, then no …	9.76127	1
Illnesses of siblings: Diabetes	0.1082	0.1078	1.003	0.3158	0.02008	0.001955	1.01	0.006823	-0.002051	0.005236	280211	23446	256765	UK Biobank	binary.20111_9.txt	https://docs.google.com/spreadsheets/d/1kvPoupSzsSFBNSztMzl04xMoSC3Kcx3CrjVf4yBmESU/edit?ts=5b5f17db#gid=227859291	PHESANT Transformation:20111_0 || CAT-MUL-BINARY-VAR 9 || NO_NAN Remove NA participants 52692 || Removed 28292 examples != 9 but with missing value (<0) || sample 256765/23446(280211) ||-Notes:This field contains the combined results of 2 ACE touchscreen questions, both asked Have any of your brothers or sisters suffered from any of the following diseases? (You can select more than one answer) fo…	10.2711	1
Own or rent accommodation lived in: Rent - from private landlord or letting agency	0.1079	0.1362	0.7921	0.4283	0.006481	0.00139	1.004	0.006877	0.005074	0.004512	356340	9453	346887	UK Biobank	binary.680_4.txt	https://docs.google.com/spreadsheets/d/1kvPoupSzsSFBNSztMzl04xMoSC3Kcx3CrjVf4yBmESU/edit?ts=5b5f17db#gid=227859291	PHESANT Transformation:680_0 || CAT-SINGLE || CAT-SINGLE-BINARY-VAR: 4 || Inc(>=10): 4(9453) ||-Notes:ACE touchscreen question Do you own or rent the accommodation that you live in? If the participant activated the Help button they were shown the message: Please select: - Own outright if you or someone in your household owns the accommodation that you live in. - Own with mortagage if you or someo…	4.66259	1
logMAR, final (left)	0.107	0.1467	0.7294	0.4658	0.02645	0.00586	1.004	0.006455	-0.003191	0.004716	79239			UK Biobank	5208_raw.txt	https://docs.google.com/spreadsheets/d/1kvPoupSzsSFBNSztMzl04xMoSC3Kcx3CrjVf4yBmESU/edit?ts=5b5f17db#gid=227859291	PHESANT Transformation:5208_0|| CONTINUOUS MAIN || CONTINUOUS || ||-Notes:Visual acuity (left), final logMAR-Variable type:continuous_raw	4.51365	1
Impedance of leg (right)	0.1069	0.05219	2.048	0.04053	0.2314	0.009061	1.099	0.02188	0.005703	0.007831	354817			UK Biobank	23107_raw.txt	https://docs.google.com/spreadsheets/d/1kvPoupSzsSFBNSztMzl04xMoSC3Kcx3CrjVf4yBmESU/edit?ts=5b5f17db#gid=227859291	PHESANT Transformation:23107_0|| CONTINUOUS MAIN || CONTINUOUS || ||-Notes:Body composition estimation by impedance measurement. Impedance of right leg, oh Measured impedance of right leg. Range 150 - 1200 (ohms) in 1 (ohms) increments.-Variable type:continuous_raw	25.538	1
Ever had hysterectomy (womb removed)	0.1058	0.1202	0.8802	0.3787	0.02395	0.003159	1.006	0.007226	0.01171	0.004909	171413	13973	157440	UK Biobank	binary.3591.txt	https://docs.google.com/spreadsheets/d/1kvPoupSzsSFBNSztMzl04xMoSC3Kcx3CrjVf4yBmESU/edit?ts=5b5f17db#gid=227859291	PHESANT Transformation:3591_0|| CAT-SINGLE || Inc(>=10): 0(157440) || Inc(>=10): 1(13973) || CAT-SINGLE-BINARY || sample 157440/13973(171413) ||-Notes:ACE touchscreen question Have you had a hysterectomy (womb removed)? ~F3591~ was collected from all women except those who indicated they have had a hysterectomy (womb removed), as defined by their answers to ~F2724~-Variable type:binary	7.58151	1
Hair colour (natural, before greying): Blonde	0.1057	0.05556	1.903	0.05707	0.09969	0.0171	1.128	0.07391	-0.007807	0.006504	360270	41178	319092	UK Biobank	binary.1747_1.txt	https://docs.google.com/spreadsheets/d/1kvPoupSzsSFBNSztMzl04xMoSC3Kcx3CrjVf4yBmESU/edit?ts=5b5f17db#gid=227859291	PHESANT Transformation:1747_0 || CAT-SINGLE || CAT-SINGLE-BINARY-VAR: 1 || Inc(>=10): 1(41178) ||-Notes:ACE touchscreen question What best describes your natural hair colour? (If your hair colour is grey, the colour before you went grey) If the participant activated the Help button they were shown the message: If you are unsure, please select the colour closest to your natural adult hair colour o…	5.82982	1
Impedance of leg (left)	0.1055	0.05199	2.029	0.04248	0.2348	0.009251	1.086	0.0217	0.007306	0.007788	354811			UK Biobank	23108_raw.txt	https://docs.google.com/spreadsheets/d/1kvPoupSzsSFBNSztMzl04xMoSC3Kcx3CrjVf4yBmESU/edit?ts=5b5f17db#gid=227859291	PHESANT Transformation:23108_0|| CONTINUOUS MAIN || CONTINUOUS || ||-Notes:Body composition estimation by impedance measurement. Impedance of left leg, ohm Measured impedance of left leg. Range 150 - 1200 (ohms) in 1 (ohms) increments.-Variable type:continuous_raw	25.381	1
Injury, poisoning and certain other consequences of external causes	0.1031	0.09071	1.137	0.2555	0.0163	0.00156	1.002	0.007079	0.0003576	0.00448	361194	44796	316398	UK Biobank	categorical.XIX_INJURY_POISON.txt	https://docs.google.com/spreadsheets/d/1kvPoupSzsSFBNSztMzl04xMoSC3Kcx3CrjVf4yBmESU/edit?ts=5b5f17db#gid=227859291	PHESANT Transformation:NA-Notes:NA-Variable type:categorical-Phenotype ID:XIX_INJURY_POISON	10.4487	1
Non-cancer illness code, self-reported: asthma	0.103	0.06523	1.579	0.1144	0.0559	0.005762	1.032	0.01532	-0.005367	0.005208	361141	41934	319207	UK Biobank	binary.20002_1111.txt	https://docs.google.com/spreadsheets/d/1kvPoupSzsSFBNSztMzl04xMoSC3Kcx3CrjVf4yBmESU/edit?ts=5b5f17db#gid=227859291	PHESANT Transformation:20002_0 || CAT-MUL-BINARY-VAR 1111 || Indicator name x135_0_0 || Remove indicator var NAs: 53 || Remove indicator var <0: 0 || Removed 0 examples != 1111 but with missing value (<0) || sample 319207/41934(361141) ||-Notes:Code for non-cancer illness. If the participant was uncertain of the type of illness they had had, then they described it to the interviewer (a trained nu…	9.70149	1
Major coronary heart disease event excluding revascularizations	0.1028	0.08416	1.221	0.222	0.01932	0.001843	0.9994	0.007941	-0.006564	0.005081	361194	10157	351037	UK Biobank	categorical.I9_CHD_NOREV.txt	https://docs.google.com/spreadsheets/d/1kvPoupSzsSFBNSztMzl04xMoSC3Kcx3CrjVf4yBmESU/edit?ts=5b5f17db#gid=227859291	PHESANT Transformation:NA-Notes:NA-Variable type:categorical-Phenotype ID:I9_CHD_NOREV	10.4829	1
Major coronary heart disease event	0.1028	0.08416	1.221	0.222	0.01932	0.001843	0.9994	0.007941	-0.006564	0.005081	361194	10157	351037	UK Biobank	categorical.I9_CHD.txt	https://docs.google.com/spreadsheets/d/1kvPoupSzsSFBNSztMzl04xMoSC3Kcx3CrjVf4yBmESU/edit?ts=5b5f17db#gid=227859291	PHESANT Transformation:NA-Notes:NA-Variable type:categorical-Phenotype ID:I9_CHD	10.4829	1
Treatment/medication code: co-codamol	0.1018	0.123	0.8275	0.408	0.01118	0.001394	1.008	0.006632	-0.0009619	0.005445	361141	8384	352757	UK Biobank	binary.20003_1140923346.txt	https://docs.google.com/spreadsheets/d/1kvPoupSzsSFBNSztMzl04xMoSC3Kcx3CrjVf4yBmESU/edit?ts=5b5f17db#gid=227859291	PHESANT Transformation:20003_0 || CAT-MUL-BINARY-VAR 1140923346 || Indicator name x137_0_0 || Remove indicator var NAs: 53 || Remove indicator var <0: 0 || Removed 0 examples != 1140923346 but with missing value (<0) || sample 352757/8384(361141) ||-Notes:Code for treatment Negative codes indicate free-text entry.-Variable type:binary	8.02009	1
Manifestations of mania or irritability: I was more restless than usual	0.1014	0.1114	0.9103	0.3627	0.0337	0.005082	0.9974	0.006519	0.0006695	0.004845	114422	12876	101546	UK Biobank	binary.20548_2.txt	https://docs.google.com/spreadsheets/d/1kvPoupSzsSFBNSztMzl04xMoSC3Kcx3CrjVf4yBmESU/edit?ts=5b5f17db#gid=227859291	PHESANT Transformation:20548_0 || CAT-MUL-BINARY-VAR 2 || Indicator name x20502_0_0 || Remove indicator var NAs: 243128 || Remove indicator var <0: 3644 || Removed 0 examples != 2 but with missing value (<0) || sample 101546/12876(114422) ||-Notes:Question asked: Please try to remember a period when you were in a high or irritable state and select all of the following that apply: Participant was …	6.63125	1
Diagnoses - main ICD10: K40 Inguinal hernia	0.09972	0.09022	1.105	0.269	0.02099	0.002512	1	0.007588	-0.001759	0.004809	361194	13147	348047	UK Biobank	categorical.K40.txt	https://docs.google.com/spreadsheets/d/1kvPoupSzsSFBNSztMzl04xMoSC3Kcx3CrjVf4yBmESU/edit?ts=5b5f17db#gid=227859291	PHESANT Transformation:NA-Notes:NA-Variable type:categorical-Phenotype ID:K40	8.35589	1
Milk type used: Soya	0.09931	0.1194	0.8314	0.4057	0.009956	0.001479	1.013	0.007169	0.002262	0.004491	360806	13147	347659	UK Biobank	binary.1418_4.txt	https://docs.google.com/spreadsheets/d/1kvPoupSzsSFBNSztMzl04xMoSC3Kcx3CrjVf4yBmESU/edit?ts=5b5f17db#gid=227859291	PHESANT Transformation:1418_0 || CAT-SINGLE || CAT-SINGLE-BINARY-VAR: 4 || Inc(>=10): 4(13147) ||-Notes:ACE touchscreen question What type of milk do you mainly use? If the participant activated the Help button they were shown the message: If you use more than one type of milk, please select the one that you drink the most. If you are unsure, select Do not know.-Variable type:binary	6.73158	1
Illnesses of mother: Heart disease	0.09909	0.09841	1.007	0.314	0.01516	0.00169	1.01	0.006727	0.0004636	0.004691	332966	66343	266623	UK Biobank	binary.20110_1.txt	https://docs.google.com/spreadsheets/d/1kvPoupSzsSFBNSztMzl04xMoSC3Kcx3CrjVf4yBmESU/edit?ts=5b5f17db#gid=227859291	PHESANT Transformation:20110_0 || CAT-MUL-BINARY-VAR 1 || NO_NAN Remove NA participants 6165 || Removed 22063 examples != 1 but with missing value (<0) || sample 266623/66343(332966) ||-Notes:This field contains the combined results of 2 ACE touchscreen questions, both asked Has/did your mother ever suffer from? (You can select more than one answer) for different sets of illnesses. For convenienc…	8.97041	1
6mm cylindrical power (left)	0.09793	0.1134	0.8633	0.388	0.04396	0.007259	1.013	0.006259	-0.003615	0.004192	65551			UK Biobank	5118_raw.txt	https://docs.google.com/spreadsheets/d/1kvPoupSzsSFBNSztMzl04xMoSC3Kcx3CrjVf4yBmESU/edit?ts=5b5f17db#gid=227859291	PHESANT Transformation:5118_0|| CONTINUOUS MAIN || CONTINUOUS || ||-Notes:This is the cylindrical power of keratometry results taken at 6mm for the left eye (0 indicates none)-Variable type:continuous_raw	6.05593	1
6mm asymmetry angle (left)	0.09783	0.1225	0.7984	0.4246	0.07331	0.01249	1.02	0.006331	-0.004769	0.004598	40683			UK Biobank	5110_raw.txt	https://docs.google.com/spreadsheets/d/1kvPoupSzsSFBNSztMzl04xMoSC3Kcx3CrjVf4yBmESU/edit?ts=5b5f17db#gid=227859291	PHESANT Transformation:5110_0|| INTEGER || CONTINUOUS || ||-Notes:This is the asymmetric angle of keratometry results taken at 6mm for the left eye (blank indicates no asymmetry)-Variable type:continuous_raw	5.8695	1
Leg pain on walking	0.0969	0.1009	0.9603	0.3369	0.0533	0.004714	1.015	0.006984	0.002603	0.004666	118905	25997	92908	UK Biobank	binary.4728.txt	https://docs.google.com/spreadsheets/d/1kvPoupSzsSFBNSztMzl04xMoSC3Kcx3CrjVf4yBmESU/edit?ts=5b5f17db#gid=227859291	PHESANT Transformation:4728_0|| CAT-SINGLE || Inc(>=10): 0(92908) || Inc(>=10): 1(25997) || CAT-SINGLE-BINARY || sample 92908/25997(118905) ||-Notes:ACE touchscreen question Do you get a pain in either leg on walking?-Variable type:binary	11.3067	1
Eye problems/disorders: None of the above	0.09656	0.1141	0.8464	0.3973	0.02693	0.004654	1.014	0.006686	-0.01113	0.004389	117890	91941	25949	UK Biobank	binary.6148_100.txt	https://docs.google.com/spreadsheets/d/1kvPoupSzsSFBNSztMzl04xMoSC3Kcx3CrjVf4yBmESU/edit?ts=5b5f17db#gid=227859291	PHESANT Transformation:6148_0 || CAT-MUL-BINARY-VAR 100 || NO_NAN Remove NA participants 240412 || Removed 2892 examples != 100 but with missing value (<0) || sample 25949/91941(117890) ||-Notes:ACE touchscreen question Has a doctor told you that you have any of the following problems with your eyes? (You can select more than one answer) The following checks were performed: If code -7 was selecte…	5.78642	1
Wears glasses or contact lenses	0.09551	0.08921	1.071	0.2843	0.01778	0.001462	0.9924	0.006916	-0.004761	0.004544	360677	321768	38909	UK Biobank	binary.2207.txt	https://docs.google.com/spreadsheets/d/1kvPoupSzsSFBNSztMzl04xMoSC3Kcx3CrjVf4yBmESU/edit?ts=5b5f17db#gid=227859291	PHESANT Transformation:2207_0|| CAT-SINGLE || Inc(>=10): 1(321768) || Inc(>=10): 0(38909) || CAT-SINGLE-BINARY || sample 38909/321768(360677) ||-Notes:ACE touchscreen question Do you wear glasses or contact lenses to correct your vision?-Variable type:binary	12.1614	1
6mm cylindrical power angle (right)	0.0947	0.107	0.8853	0.376	0.06915	0.007732	1.004	0.006045	-0.001912	0.004456	66237			UK Biobank	5114_raw.txt	https://docs.google.com/spreadsheets/d/1kvPoupSzsSFBNSztMzl04xMoSC3Kcx3CrjVf4yBmESU/edit?ts=5b5f17db#gid=227859291	PHESANT Transformation:5114_0|| INTEGER || CONTINUOUS || ||-Notes:This is the cylindrical power angle of keratometry results taken at 6mm for the right eye (blank indicates none)-Variable type:continuous_raw	8.94335	1
Nitrogen dioxide air pollution; 2010	0.09255	0.1146	0.8075	0.4194	0.01595	0.001584	1.031	0.006616	-0.00374	0.005511	356078			UK Biobank	24003_raw.txt	https://docs.google.com/spreadsheets/d/1kvPoupSzsSFBNSztMzl04xMoSC3Kcx3CrjVf4yBmESU/edit?ts=5b5f17db#gid=227859291	PHESANT Transformation:24003_0|| CONTINUOUS MAIN || CONTINUOUS || ||-Notes:Nitrogen dioxide; Land Use Regression (LUR) estimate for annual average 2010.-Variable type:continuous_raw	10.0694	1
Hair/balding pattern: Pattern 1	0.0913	0.05547	1.646	0.09978	0.1988	0.02436	1.094	0.02965	-0.009193	0.005106	165649	53076	112573	UK Biobank	binary.2395_1.txt	https://docs.google.com/spreadsheets/d/1kvPoupSzsSFBNSztMzl04xMoSC3Kcx3CrjVf4yBmESU/edit?ts=5b5f17db#gid=227859291	PHESANT Transformation:2395_0 || CAT-SINGLE || CAT-SINGLE-BINARY-VAR: 1 || Inc(>=10): 1(53076) ||-Notes:ACE touchscreen question Which of the following best describes your hair/balding pattern? If the participant activated the Help button they were shown the message: If you are unsure, please provide an estimate or select Do not know. [Illustrations presented in this question have been adapted fr…	8.16092	1
Apolipoprotein A	0.09036	0.04911	1.84	0.0658	0.1654	0.02027	1.534	0.1212	-0.01429	0.007772	364987	364987		UK Biobank (EUR)	biomarkers-30630-both_sexes-irnt.tsv.bgz	https://pan-ukb-us-east-1.s3.amazonaws.com/sumstats_flat_files/biomarkers-30630-both_sexes-irnt.tsv.bgz	EUR: biomarkers : 30630 : Biological samples > Assay results > Blood assays > Blood biochemistry	8.15984	1
Mouth/teeth dental problems: Loose teeth	0.09	0.1045	0.8609	0.3893	0.0142	0.001563	1.009	0.006765	-0.009344	0.005103	359841	14364	345477	UK Biobank	binary.6149_4.txt	https://docs.google.com/spreadsheets/d/1kvPoupSzsSFBNSztMzl04xMoSC3Kcx3CrjVf4yBmESU/edit?ts=5b5f17db#gid=227859291	PHESANT Transformation:6149_0 || CAT-MUL-BINARY-VAR 4 || NO_NAN Remove NA participants 512 || Removed 841 examples != 4 but with missing value (<0) || sample 345477/14364(359841) ||-Notes:ACE touchscreen question Do you have any of the following? (You can select more than one answer) The following checks were performed: If code -7 was selected, then no additional choices were allowed. If code -3 …	9.08509	1
Granulocyte percentage of myeloid white cells	0.08963	0.05097	1.759	0.07866	0.1561	0.01796	1.015	0.02961	-0.0008823	0.004635	173485			UK Biobank and INTERVAL	gran_p_myeloid_wbc_N169545_narrow_form.txt.common	http://www.bloodcellgenetics.org/	Percentage of myeloid white cells that are granulocytes	8.69154	1
Coffee type: Instant coffee	0.08942	0.07425	1.204	0.2285	0.03508	0.002601	1.015	0.007846	0.002378	0.005009	283449	158386	125063	UK Biobank	binary.1508_2.txt	https://docs.google.com/spreadsheets/d/1kvPoupSzsSFBNSztMzl04xMoSC3Kcx3CrjVf4yBmESU/edit?ts=5b5f17db#gid=227859291	PHESANT Transformation:1508_0 || CAT-SINGLE || CAT-SINGLE-BINARY-VAR: 2 || Inc(>=10): 2(158386) ||-Notes:ACE touchscreen question What type of coffee do you usually drink? If the participant activated the Help button they were shown the message: If you drink more than one type of coffee, please select the one that you drink the most. If you are unsure, select Do not know. ~F1508~ was collected fr…	13.4871	1
Calcium	0.08939	0.05183	1.724	0.08462	0.115	0.01215	1.196	0.03009	-0.001841	0.005918	367050	367050		UK Biobank (EUR)	biomarkers-30680-both_sexes-irnt.tsv.bgz	https://pan-ukb-us-east-1.s3.amazonaws.com/sumstats_flat_files/biomarkers-30680-both_sexes-irnt.tsv.bgz	EUR: biomarkers : 30680 : Biological samples > Assay results > Blood assays > Blood biochemistry	9.46502	1
Intracranial volume (ICV)	0.08881	0.1408	0.6306	0.5283	0.1564	0.03833	1.001	0.006676	-0.002904	0.004521	30717			ENIGMA	ENIGMA2_ICV.txt	http://enigma.ini.usc.edu/	GWAS of subcortical volumes (ENIGMA2)	4.08035	1
	0.08865	0.08342	1.063	0.288	0.02617	0.004287	1.028	0.01292	-0.001313	0.004887	361194	16531	344663	UK Biobank	categorical.C_SKIN.txt	https://docs.google.com/spreadsheets/d/1kvPoupSzsSFBNSztMzl04xMoSC3Kcx3CrjVf4yBmESU/edit?ts=5b5f17db#gid=227859291	PHESANT Transformation:NA-Notes:NA-Variable type:categorical-Phenotype ID:C_SKIN	6.1045	1
Malignant neoplasm of skin	0.08865	0.08342	1.063	0.288	0.02617	0.004287	1.028	0.01292	-0.001313	0.004887	361194	16531	344663	UK Biobank	categorical.C3_SKIN.txt	https://docs.google.com/spreadsheets/d/1kvPoupSzsSFBNSztMzl04xMoSC3Kcx3CrjVf4yBmESU/edit?ts=5b5f17db#gid=227859291	PHESANT Transformation:NA-Notes:NA-Variable type:categorical-Phenotype ID:C3_SKIN	6.1045	1
Non-cancer illness code, self-reported: anxiety/panic attacks	0.08834	0.1533	0.5764	0.5644	0.005685	0.001186	1.002	0.006041	0.01205	0.004487	361141	4961	356180	UK Biobank	binary.20002_1287.txt	https://docs.google.com/spreadsheets/d/1kvPoupSzsSFBNSztMzl04xMoSC3Kcx3CrjVf4yBmESU/edit?ts=5b5f17db#gid=227859291	PHESANT Transformation:20002_0 || CAT-MUL-BINARY-VAR 1287 || Indicator name x135_0_0 || Remove indicator var NAs: 53 || Remove indicator var <0: 0 || Removed 0 examples != 1287 but with missing value (<0) || sample 356180/4961(361141) ||-Notes:Code for non-cancer illness. If the participant was uncertain of the type of illness they had had, then they described it to the interviewer (a trained nur…	4.79342	1
Other serious medical condition/disability diagnosed by doctor	0.08658	0.07718	1.122	0.262	0.02588	0.001714	1.011	0.007167	0.007732	0.004866	354588	72965	281623	UK Biobank	binary.2473.txt	https://docs.google.com/spreadsheets/d/1kvPoupSzsSFBNSztMzl04xMoSC3Kcx3CrjVf4yBmESU/edit?ts=5b5f17db#gid=227859291	PHESANT Transformation:2473_0|| CAT-SINGLE || Inc(>=10): 0(281623) || Inc(>=10): 1(72965) || CAT-SINGLE-BINARY || sample 281623/72965(354588) ||-Notes:ACE touchscreen question Has a doctor ever told you that you have had any other serious medical conditions or disabilities? If the participant activated the Help button they were shown the message: If you are not sure if you have a serious illness …	15.0992	1
Malignant neoplasm of bronchus and lung	0.08582	0.1569	0.5468	0.5845	0.005294	0.001305	0.9894	0.005991	0.00128	0.004682	361194	1681	359513	UK Biobank	categorical.C_BRONCHUS_LUNG.txt	https://docs.google.com/spreadsheets/d/1kvPoupSzsSFBNSztMzl04xMoSC3Kcx3CrjVf4yBmESU/edit?ts=5b5f17db#gid=227859291	PHESANT Transformation:NA-Notes:NA-Variable type:categorical-Phenotype ID:C_BRONCHUS_LUNG	4.0567	1
Malignant neoplasm of bronchus and lung	0.08582	0.1569	0.5468	0.5845	0.005294	0.001305	0.9894	0.005991	0.00128	0.004682	361194	1681	359513	UK Biobank	categorical.C3_BRONCHUS_LUNG.txt	https://docs.google.com/spreadsheets/d/1kvPoupSzsSFBNSztMzl04xMoSC3Kcx3CrjVf4yBmESU/edit?ts=5b5f17db#gid=227859291	PHESANT Transformation:NA-Notes:NA-Variable type:categorical-Phenotype ID:C3_BRONCHUS_LUNG	4.0567	1
6mm asymmetry index (right)	0.08548	0.1217	0.7021	0.4826	0.07546	0.01301	1.01	0.006839	-0.001257	0.00494	41390			UK Biobank	5158_raw.txt	https://docs.google.com/spreadsheets/d/1kvPoupSzsSFBNSztMzl04xMoSC3Kcx3CrjVf4yBmESU/edit?ts=5b5f17db#gid=227859291	PHESANT Transformation:5158_0|| CONTINUOUS MAIN || CONTINUOUS || ||-Notes:This is the asymmetry index as part of the keratometry result taken at 6mm for the right eye-Variable type:continuous_raw	5.80015	1
Decayed, Missing and Filled tooth Surfaces (DMFS) + Dentures	0.08516	0.06755	1.261	0.2074	0.08538	0.003381	0.9969	0.009631	-0.001295	0.006209	487823	104506	383317	UK Biobank + GLIDE	dmfs_dentures_combined.txt.ctgvl	https://data.bris.ac.uk/data/dataset/2j2rqgzedxlq02oqbb4vmycnc2	Single-variant association statistics from GLIDE and UKB were combined using a z-score genome-wide meta-analysis weighted by effective sample size. There were two principal analyses; one combining DMFS (n‚Äâ=‚Äâ26,792 from nine studies) and dentures (ncases‚Äâ=‚Äâ77,714, ncontrols‚Äâ=‚Äâ383,317)	25.2529	1
Tinnitus: Yes, but not now, but have in the past	0.08484	0.1502	0.5649	0.5722	0.01702	0.004074	0.9916	0.006334	-0.004346	0.004664	117882	13080	104802	UK Biobank	binary.4803_14.txt	https://docs.google.com/spreadsheets/d/1kvPoupSzsSFBNSztMzl04xMoSC3Kcx3CrjVf4yBmESU/edit?ts=5b5f17db#gid=227859291	PHESANT Transformation:4803_0 || CAT-SINGLE || CAT-SINGLE-BINARY-VAR: 14 || Inc(>=10): 14(13080) ||-Notes:ACE touchscreen question Do you get or have you had noises (such as ringing or buzzing) in your head or in one or both ears that lasts for more than five minutes at a time? ~F4803~ was collected from all participants except those who indicated they were completely deaf, as defined by their an…	4.17771	1
Mouth/teeth dental problems: Dentures	0.08465	0.0742	1.141	0.2539	0.0543	0.002556	1.025	0.008963	0.0005907	0.006188	359841	60977	298864	UK Biobank	binary.6149_6.txt	https://docs.google.com/spreadsheets/d/1kvPoupSzsSFBNSztMzl04xMoSC3Kcx3CrjVf4yBmESU/edit?ts=5b5f17db#gid=227859291	PHESANT Transformation:6149_0 || CAT-MUL-BINARY-VAR 6 || NO_NAN Remove NA participants 512 || Removed 841 examples != 6 but with missing value (<0) || sample 298864/60977(359841) ||-Notes:ACE touchscreen question Do you have any of the following? (You can select more than one answer) The following checks were performed: If code -7 was selected, then no additional choices were allowed. If code -3 …	21.2441	1
Dentures	0.08462	0.06948	1.218	0.2233	0.09444	0.003914	1.074	0.01006	-0.0008717	0.006236	461031	77714	383317	UK Biobank	EUR_dentures.txt.pre_ctgvl.freqs.ctgvl	https://data.bris.ac.uk/data/dataset/2j2rqgzedxlq02oqbb4vmycnc2	UK Biobank GWAS on having dentures	24.1288	1
Impedance of whole body	0.08391	0.04763	1.762	0.07809	0.2512	0.009232	1.095	0.02163	0.007756	0.007149	354795			UK Biobank	23106_raw.txt	https://docs.google.com/spreadsheets/d/1kvPoupSzsSFBNSztMzl04xMoSC3Kcx3CrjVf4yBmESU/edit?ts=5b5f17db#gid=227859291	PHESANT Transformation:23106_0|| CONTINUOUS MAIN || CONTINUOUS || ||-Notes:Body composition estimation by impedance measurement. Impedance of whole body. is Range 150 - 1200ohms in 1ohm increments.-Variable type:continuous_raw	27.2097	1
Illness, injury, bereavement, stress in last 2 years: Serious illness, injury or assault to yourself	0.08372	0.09933	0.8428	0.3993	0.01503	0.001562	1.009	0.006636	0.00479	0.004347	358836	33241	325595	UK Biobank	binary.6145_1.txt	https://docs.google.com/spreadsheets/d/1kvPoupSzsSFBNSztMzl04xMoSC3Kcx3CrjVf4yBmESU/edit?ts=5b5f17db#gid=227859291	PHESANT Transformation:6145_0 || CAT-MUL-BINARY-VAR 1 || NO_NAN Remove NA participants 512 || Removed 1846 examples != 1 but with missing value (<0) || sample 325595/33241(358836) ||-Notes:ACE touchscreen question In the last 2 years have you experienced any of the following? (You can select more than one answer) The following checks were performed: If code -7 was selected, then no additional cho…	9.62228	1
Platelet count	0.08314	0.04776	1.741	0.08175	0.2381	0.01926	1.194	0.04606	0.003985	0.007193	350474			UK Biobank	30080_raw.txt	https://docs.google.com/spreadsheets/d/1kvPoupSzsSFBNSztMzl04xMoSC3Kcx3CrjVf4yBmESU/edit?ts=5b5f17db#gid=227859291	PHESANT Transformation:30080_0|| CONTINUOUS MAIN || CONTINUOUS || ||-Notes:Result of Platelet Count assay, performed on blood sample, obtained from UK Biobank assessment centre visit. Platelet count is the number of thrombocytes derived from the platelet histogram.-Variable type:continuous_raw	12.3624	1
Feelings of worthlessness during worst period of depression	0.08269	0.1258	0.6571	0.5111	0.04434	0.00804	1.011	0.006626	0.004281	0.004233	62128	31593	30535	UK Biobank	binary.20450.txt	https://docs.google.com/spreadsheets/d/1kvPoupSzsSFBNSztMzl04xMoSC3Kcx3CrjVf4yBmESU/edit?ts=5b5f17db#gid=227859291	PHESANT Transformation:20450_0|| CAT-SINGLE || Inc(>=10): 0(30535) || Inc(>=10): 1(31593) || CAT-SINGLE-BINARY || sample 30535/31593(62128) ||-Notes:Question asked: People sometimes feel down on themselves, no good, worthless. Did you feel this way? Question was asked when ~F20446~ was Yes or ~F20441~ was Yes.-Variable type:binary	5.51493	1
Neutrophil count	0.08242	0.06115	1.348	0.1777	0.1579	0.01762	0.9594	0.01979	0.005598	0.005363	173505			UK Biobank and INTERVAL	neut_N170702_narrow_form.txt.common	http://www.bloodcellgenetics.org/	Count of neutrophils per unit volume of blood	8.96141	1
Diagnoses - main ICD10: I25 Chronic ischaemic heart disease	0.08143	0.06763	1.204	0.2286	0.02842	0.002546	1.012	0.008063	0.001143	0.004818	361194	12769	348425	UK Biobank	categorical.I25.txt	https://docs.google.com/spreadsheets/d/1kvPoupSzsSFBNSztMzl04xMoSC3Kcx3CrjVf4yBmESU/edit?ts=5b5f17db#gid=227859291	PHESANT Transformation:NA-Notes:NA-Variable type:categorical-Phenotype ID:I25	11.1626	1
Pain type(s) experienced in last month: Pain all over the body	0.08003	0.1064	0.7519	0.4521	0.01028	0.001364	1	0.006718	0.008636	0.004042	360391	5530	354861	UK Biobank	binary.6159_8.txt	https://docs.google.com/spreadsheets/d/1kvPoupSzsSFBNSztMzl04xMoSC3Kcx3CrjVf4yBmESU/edit?ts=5b5f17db#gid=227859291	PHESANT Transformation:6159_0 || CAT-MUL-BINARY-VAR 8 || NO_NAN Remove NA participants 180 || Removed 623 examples != 8 but with missing value (<0) || sample 354861/5530(360391) || SKIP_val:-3 < 0 ||-Notes:ACE touchscreen question In the last month have you experienced any of the following that interfered with your usual activites? (You can select more than one answer) The following checks were p…	7.53666	1
Victim of physically violent crime	0.08	0.1296	0.6173	0.5371	0.02733	0.004736	1.006	0.006968	0.0007125	0.00531	117846	21926	95920	UK Biobank	binary.20529.txt	https://docs.google.com/spreadsheets/d/1kvPoupSzsSFBNSztMzl04xMoSC3Kcx3CrjVf4yBmESU/edit?ts=5b5f17db#gid=227859291	PHESANT Transformation:20529_0|| CAT-SINGLE || reassignments: 2=1 || Inc(>=10): 1(21926) || Inc(>=10): 0(95920) || CAT-SINGLE-BINARY || sample 95920/21926(117846) ||-Notes:Question asked: In your life, have you...? Been attacked, mugged, robbed, or been the victim of a physically violent crime-Variable type:binary	5.77069	1
Age hayfever or allergic rhinitis diagnosed by doctor	0.07965	0.1393	0.5716	0.5676	0.1029	0.02232	1.002	0.006415	-0.0009788	0.004186	20904			UK Biobank	22146_raw.txt	https://docs.google.com/spreadsheets/d/1kvPoupSzsSFBNSztMzl04xMoSC3Kcx3CrjVf4yBmESU/edit?ts=5b5f17db#gid=227859291	PHESANT Transformation:22146_0|| INTEGER || CONTINUOUS || ||-Notes:User was asked the age at which doctor diagnosed hayfever or allergic rhinitis-Variable type:continuous_raw	4.61022	1
White blood cell count	0.07836	0.05806	1.35	0.1771	0.177	0.01573	0.968	0.01903	0.004905	0.005605	173515			UK Biobank and INTERVAL	wbc_N172435_narrow_form.txt.common	http://www.bloodcellgenetics.org/	Aggregate count of white cells per unit volume of blood	11.2524	1
Never eat eggs, dairy, wheat, sugar: Sugar or foods/drinks containing sugar	0.07675	0.06763	1.135	0.2564	0.0466	0.002446	1.006	0.00846	-0.008755	0.005065	359777	67292	292485	UK Biobank	binary.6144_4.txt	https://docs.google.com/spreadsheets/d/1kvPoupSzsSFBNSztMzl04xMoSC3Kcx3CrjVf4yBmESU/edit?ts=5b5f17db#gid=227859291	PHESANT Transformation:6144_0 || CAT-MUL-BINARY-VAR 4 || NO_NAN Remove NA participants 1417 || Removed 0 examples != 4 but with missing value (<0) || sample 292485/67292(359777) ||-Notes:ACE touchscreen question Which of the following do you NEVER eat? (You can select more than one answer) The following checks were performed: If code 5 was selected, then no additional choices were allowed. If cod…	19.0515	1
Coronary atherosclerosis	0.07675	0.06734	1.14	0.2544	0.02968	0.002668	1.012	0.008225	0.0001378	0.004954	361194	14334	346860	UK Biobank	categorical.I9_CORATHER.txt	https://docs.google.com/spreadsheets/d/1kvPoupSzsSFBNSztMzl04xMoSC3Kcx3CrjVf4yBmESU/edit?ts=5b5f17db#gid=227859291	PHESANT Transformation:NA-Notes:NA-Variable type:categorical-Phenotype ID:I9_CORATHER	11.1244	1
Workplace very hot: Sometimes	0.07619	0.1306	0.5836	0.5595	0.03872	0.006682	1.001	0.007277	-0.002395	0.005039	90544	52209	38335	UK Biobank	binary.22608_1.txt	https://docs.google.com/spreadsheets/d/1kvPoupSzsSFBNSztMzl04xMoSC3Kcx3CrjVf4yBmESU/edit?ts=5b5f17db#gid=227859291	PHESANT Transformation:22608_0 || CAT-MUL-BINARY-VAR 1 || NO_NAN Remove NA participants 270293 || Removed 357 examples != 1 but with missing value (<0) || sample 38335/52209(90544) ||-Notes:Participant asked Thinking about the place where you worked: Was it very hot? Participants were allowed to skip answering this question.-Variable type:binary	5.79467	1
Mineral and other dietary supplements: Calcium	0.07591	0.09918	0.7653	0.4441	0.01212	0.001592	0.9962	0.006381	-0.001134	0.004605	360016	24026	335990	UK Biobank	binary.6179_3.txt	https://docs.google.com/spreadsheets/d/1kvPoupSzsSFBNSztMzl04xMoSC3Kcx3CrjVf4yBmESU/edit?ts=5b5f17db#gid=227859291	PHESANT Transformation:6179_0 || CAT-MUL-BINARY-VAR 3 || NO_NAN Remove NA participants 514 || Removed 664 examples != 3 but with missing value (<0) || sample 335990/24026(360016) ||-Notes:ACE touchscreen question Do you regularly take any of the following? (You can select more than one answer) The following checks were performed: If code -7 was selected, then no additional choices were allowed. I…	7.61307	1
Ever depressed for a whole week	0.07571	0.08654	0.8749	0.3816	0.06408	0.004855	0.99	0.00661	0.007657	0.004772	117705	63119	54586	UK Biobank	binary.4598.txt	https://docs.google.com/spreadsheets/d/1kvPoupSzsSFBNSztMzl04xMoSC3Kcx3CrjVf4yBmESU/edit?ts=5b5f17db#gid=227859291	PHESANT Transformation:4598_0|| CAT-SINGLE || Inc(>=10): 0(54586) || Inc(>=10): 1(63119) || CAT-SINGLE-BINARY || sample 54586/63119(117705) ||-Notes:ACE touchscreen question Looking back over your life, have you ever had a time when you were feeling depressed or down for at least a whole week?-Variable type:binary	13.1988	1
Major dietary changes in the last 5 years: Yes, because of other reasons	0.07491	0.08141	0.9202	0.3575	0.01885	0.0017	1.009	0.006932	-0.004198	0.004603	360294	100875	259419	UK Biobank	binary.1538_2.txt	https://docs.google.com/spreadsheets/d/1kvPoupSzsSFBNSztMzl04xMoSC3Kcx3CrjVf4yBmESU/edit?ts=5b5f17db#gid=227859291	PHESANT Transformation:1538_0 || CAT-SINGLE || CAT-SINGLE-BINARY-VAR: 2 || Inc(>=10): 2(100875) ||-Notes:ACE touchscreen question Have you made any major changes to your diet in the last 5 years?-Variable type:binary	11.0882	1
Treatment/medication code: simvastatin	0.07436	0.07373	1.009	0.3132	0.02864	0.002903	1.032	0.01635	-0.007829	0.004795	361141	40921	320220	UK Biobank	binary.20003_1140861958.txt	https://docs.google.com/spreadsheets/d/1kvPoupSzsSFBNSztMzl04xMoSC3Kcx3CrjVf4yBmESU/edit?ts=5b5f17db#gid=227859291	PHESANT Transformation:20003_0 || CAT-MUL-BINARY-VAR 1140861958 || Indicator name x137_0_0 || Remove indicator var NAs: 53 || Remove indicator var <0: 0 || Removed 0 examples != 1140861958 but with missing value (<0) || sample 320220/40921(361141) ||-Notes:Code for treatment Negative codes indicate free-text entry.-Variable type:binary	9.86566	1
Haematocrit percentage	0.07374	0.05021	1.469	0.142	0.1298	0.01013	1.191	0.04065	0.0002903	0.006512	350475			UK Biobank	30030_raw.txt	https://docs.google.com/spreadsheets/d/1kvPoupSzsSFBNSztMzl04xMoSC3Kcx3CrjVf4yBmESU/edit?ts=5b5f17db#gid=227859291	PHESANT Transformation:30030_0|| CONTINUOUS MAIN || CONTINUOUS || ||-Notes:Result of Haematocrit assay, performed on blood sample, obtained from UK Biobank assessment centre visit. Haematocrit Percentage is the relative volume of packed erythrocytes to whole blood, computed by the formula: (red blood cells x mean corpuscular volume) / 10. Analyser operating range was 0 to 99.9% Typical reference …	12.8134	1
Medication for cholesterol, blood pressure or diabetes: Cholesterol lowering medication	0.07334	0.06658	1.101	0.2707	0.07368	0.007696	1.04	0.01821	-0.004034	0.005006	165340	38057	127283	UK Biobank	binary.6177_1.txt	https://docs.google.com/spreadsheets/d/1kvPoupSzsSFBNSztMzl04xMoSC3Kcx3CrjVf4yBmESU/edit?ts=5b5f17db#gid=227859291	PHESANT Transformation:6177_0 || CAT-MUL-BINARY-VAR 1 || NO_NAN Remove NA participants 194414 || Removed 1440 examples != 1 but with missing value (<0) || sample 127283/38057(165340) || SKIP_val:-1 < 0 ||-Notes:ACE touchscreen question Do you regularly take any of the following medications? (you can select more than one answer) The following checks were performed: If code -7 was selected, then no…	9.5738	1
Sum neutrophil eosinophil counts	0.07297	0.06115	1.193	0.2327	0.1582	0.01736	0.9619	0.01978	0.006102	0.005336	173504			UK Biobank and INTERVAL	neut_eo_sum_N170384_narrow_form.txt.common	http://www.bloodcellgenetics.org/	Aggregate count of neutrophils and eosinophils per unit volume of blood.	9.1129	1
Treatment/medication code: levothyroxine sodium	0.07294	0.07997	0.9121	0.3617	0.03583	0.004212	1.025	0.0129	-0.003197	0.005943	361141	14689	346452	UK Biobank	binary.20003_1141191044.txt	https://docs.google.com/spreadsheets/d/1kvPoupSzsSFBNSztMzl04xMoSC3Kcx3CrjVf4yBmESU/edit?ts=5b5f17db#gid=227859291	PHESANT Transformation:20003_0 || CAT-MUL-BINARY-VAR 1141191044 || Indicator name x137_0_0 || Remove indicator var NAs: 53 || Remove indicator var <0: 0 || Removed 0 examples != 1141191044 but with missing value (<0) || sample 346452/14689(361141) ||-Notes:Code for treatment Negative codes indicate free-text entry.-Variable type:binary	8.50665	1
Blood clot, DVT, bronchitis, emphysema, asthma, rhinitis, eczema, allergy diagnosed by doctor: Hayfever, allergic rhinitis or eczema	0.07246	0.06061	1.196	0.2318	0.07203	0.005557	1.039	0.01579	-0.003317	0.005239	360527	83407	277120	UK Biobank	binary.6152_9.txt	https://docs.google.com/spreadsheets/d/1kvPoupSzsSFBNSztMzl04xMoSC3Kcx3CrjVf4yBmESU/edit?ts=5b5f17db#gid=227859291	PHESANT Transformation:6152_0 || CAT-MUL-BINARY-VAR 9 || NO_NAN Remove NA participants 181 || Removed 486 examples != 9 but with missing value (<0) || sample 277120/83407(360527) ||-Notes:ACE touchscreen question Has a doctor ever told you that you have had any of the following conditions? (You can select more than one answer) The following checks were performed: If code -7 was selected, then no …	12.962	1
Smoking status: Previous	0.07103	0.06316	1.125	0.2608	0.05262	0.002831	1.021	0.009593	-0.002565	0.005294	359706	127550	232156	UK Biobank	binary.20116_1.txt	https://docs.google.com/spreadsheets/d/1kvPoupSzsSFBNSztMzl04xMoSC3Kcx3CrjVf4yBmESU/edit?ts=5b5f17db#gid=227859291	PHESANT Transformation:20116_0 || CAT-SINGLE || CAT-SINGLE-BINARY-VAR: 1 || Inc(>=10): 1(127550) ||-Notes:This field summarises the current/past smoking status of the participant.-Variable type:binary	18.5871	1
Treatment/medication code: atenolol	0.06995	0.09779	0.7153	0.4744	0.01621	0.001761	1.022	0.007723	0.0002749	0.004992	361141	13951	347190	UK Biobank	binary.20003_1140866738.txt	https://docs.google.com/spreadsheets/d/1kvPoupSzsSFBNSztMzl04xMoSC3Kcx3CrjVf4yBmESU/edit?ts=5b5f17db#gid=227859291	PHESANT Transformation:20003_0 || CAT-MUL-BINARY-VAR 1140866738 || Indicator name x137_0_0 || Remove indicator var NAs: 53 || Remove indicator var <0: 0 || Removed 0 examples != 1140866738 but with missing value (<0) || sample 347190/13951(361141) ||-Notes:Code for treatment Negative codes indicate free-text entry.-Variable type:binary	9.205	1
Non-butter spread type details: Soft (tub) margarine	0.06979	0.1032	0.6761	0.499	0.02664	0.002762	1.012	0.006985	0.001137	0.004593	190094	23625	166469	UK Biobank	binary.2654_4.txt	https://docs.google.com/spreadsheets/d/1kvPoupSzsSFBNSztMzl04xMoSC3Kcx3CrjVf4yBmESU/edit?ts=5b5f17db#gid=227859291	PHESANT Transformation:2654_0 || CAT-SINGLE || CAT-SINGLE-BINARY-VAR: 4 || Inc(>=10): 4(23625) ||-Notes:ACE touchscreen question What type of spread do you mainly use? If the participant activated the Help button they were shown the message: If you use more than one type of spread, please select the one that you use the most. If you are unsure, select Do not know. ~F2654~ was collected from parti…	9.64518	1
Worked with paints, thinners or glues: Sometimes	0.06915	0.1458	0.4744	0.6352	0.02899	0.005265	0.9994	0.005906	0.001867	0.004821	89003	14095	74908	UK Biobank	binary.22613_1.txt	https://docs.google.com/spreadsheets/d/1kvPoupSzsSFBNSztMzl04xMoSC3Kcx3CrjVf4yBmESU/edit?ts=5b5f17db#gid=227859291	PHESANT Transformation:22613_0 || CAT-MUL-BINARY-VAR 1 || NO_NAN Remove NA participants 270332 || Removed 1859 examples != 1 but with missing value (<0) || sample 74908/14095(89003) || SKIP_val:-121 < 0 ||-Notes:Participant asked Thinking about the place where you worked: Did you work with paints, thinners or glues? Participants were allowed to skip answering this question.-Variable type:binary	5.50617	1
Diseases of the blood and blood-forming organs and certain disorders involving the immune mechanism	0.06871	0.1586	0.4332	0.6649	0.005388	0.001257	0.9929	0.006159	-0.005874	0.004839	361194	10095	351099	UK Biobank	categorical.III_BLOOD_IMMUN.txt	https://docs.google.com/spreadsheets/d/1kvPoupSzsSFBNSztMzl04xMoSC3Kcx3CrjVf4yBmESU/edit?ts=5b5f17db#gid=227859291	PHESANT Transformation:NA-Notes:NA-Variable type:categorical-Phenotype ID:III_BLOOD_IMMUN	4.2864	1
Workplace very noisy: Often	0.06829	0.1064	0.6421	0.5208	0.04642	0.00557	1.009	0.006298	0.003437	0.004481	90653	17469	73184	UK Biobank	binary.22606_2.txt	https://docs.google.com/spreadsheets/d/1kvPoupSzsSFBNSztMzl04xMoSC3Kcx3CrjVf4yBmESU/edit?ts=5b5f17db#gid=227859291	PHESANT Transformation:22606_0 || CAT-MUL-BINARY-VAR 2 || NO_NAN Remove NA participants 270211 || Removed 331 examples != 2 but with missing value (<0) || sample 73184/17469(90653) || SKIP_val:-121 < 0 ||-Notes:Participant asked Thinking about the place where you worked: Was it very noisy? Participants were allowed to skip answering this question.-Variable type:binary	8.33393	1
Neutrophill percentage	0.06795	0.05086	1.336	0.1816	0.1294	0.01123	1.106	0.02888	0.000936	0.005879	349861			UK Biobank	30200_raw.txt	https://docs.google.com/spreadsheets/d/1kvPoupSzsSFBNSztMzl04xMoSC3Kcx3CrjVf4yBmESU/edit?ts=5b5f17db#gid=227859291	PHESANT Transformation:30200_0|| CONTINUOUS MAIN || CONTINUOUS || ||-Notes:Result of Neutrophils Percentage assay, performed on blood sample, obtained from UK Biobank assessment centre visit. Neutrophils (Percentage) is calculated as the proportion of neutrophils in the leukocytes.-Variable type:continuous_raw	11.5227	1
Potassium in urine	0.06789	0.06638	1.023	0.3064	0.03939	0.002127	1.008	0.008345	0.00078	0.004761	350053			UK Biobank	30520_raw.txt	https://docs.google.com/spreadsheets/d/1kvPoupSzsSFBNSztMzl04xMoSC3Kcx3CrjVf4yBmESU/edit?ts=5b5f17db#gid=227859291	PHESANT Transformation:30520_0|| CONTINUOUS MAIN || CONTINUOUS || ||-Notes:Measured by ISE (ion selective electrode) analysis on a Beckman Coulter AU5400.-Variable type:continuous_raw	18.519	1
Platelet crit	0.06767	0.04969	1.362	0.1732	0.1956	0.01643	1.202	0.0352	0.00453	0.006844	350471			UK Biobank	30090_raw.txt	https://docs.google.com/spreadsheets/d/1kvPoupSzsSFBNSztMzl04xMoSC3Kcx3CrjVf4yBmESU/edit?ts=5b5f17db#gid=227859291	PHESANT Transformation:30090_0|| CONTINUOUS MAIN || CONTINUOUS || ||-Notes:Result of Platelet Crit assay, performed on blood sample, obtained from UK Biobank assessment centre visit. Platelet Crit is a computed value that represents the platelet packed cell volume.-Variable type:continuous_raw	11.9051	1
Granulocyte count	0.06687	0.06071	1.101	0.2707	0.1586	0.01756	0.9619	0.02001	0.006362	0.005335	173484			UK Biobank and INTERVAL	gran_N169822_narrow_form.txt.common	http://www.bloodcellgenetics.org/	Aggregate count of granulocytes per unit volume of blood	9.03189	1
Non-cancer illness code, self-reported: psoriasis	0.06614	0.1532	0.4317	0.6659	0.007022	0.001684	1.014	0.008309	-0.001686	0.005188	361141	4192	356949	UK Biobank	binary.20002_1453.txt	https://docs.google.com/spreadsheets/d/1kvPoupSzsSFBNSztMzl04xMoSC3Kcx3CrjVf4yBmESU/edit?ts=5b5f17db#gid=227859291	PHESANT Transformation:20002_0 || CAT-MUL-BINARY-VAR 1453 || Indicator name x135_0_0 || Remove indicator var NAs: 53 || Remove indicator var <0: 0 || Removed 0 examples != 1453 but with missing value (<0) || sample 356949/4192(361141) ||-Notes:Code for non-cancer illness. If the participant was uncertain of the type of illness they had had, then they described it to the interviewer (a trained nur…	4.16983	1
Ulcerative colitis, NAS	0.06594	0.1328	0.4964	0.6196	0.00699	0.001461	1.008	0.006942	-0.0004167	0.004679	361194	1903	359291	UK Biobank	categorical.ULCERNAS.txt	https://docs.google.com/spreadsheets/d/1kvPoupSzsSFBNSztMzl04xMoSC3Kcx3CrjVf4yBmESU/edit?ts=5b5f17db#gid=227859291	PHESANT Transformation:NA-Notes:NA-Variable type:categorical-Phenotype ID:ULCERNAS	4.78439	1
Non-cancer illness code, self-reported: osteoarthritis	0.06408	0.07846	0.8166	0.4141	0.01956	0.001647	1.022	0.007295	0.002892	0.004661	361141	30046	331095	UK Biobank	binary.20002_1465.txt	https://docs.google.com/spreadsheets/d/1kvPoupSzsSFBNSztMzl04xMoSC3Kcx3CrjVf4yBmESU/edit?ts=5b5f17db#gid=227859291	PHESANT Transformation:20002_0 || CAT-MUL-BINARY-VAR 1465 || Indicator name x135_0_0 || Remove indicator var NAs: 53 || Remove indicator var <0: 0 || Removed 0 examples != 1465 but with missing value (<0) || sample 331095/30046(361141) ||-Notes:Code for non-cancer illness. If the participant was uncertain of the type of illness they had had, then they described it to the interviewer (a trained nu…	11.8761	1
Final attempt correct: yes	0.06283	0.1354	0.464	0.6427	0.02072	0.004103	1.003	0.006388	-0.004323	0.004613	119729	115007	4722	UK Biobank	binary.4294_1.txt	https://docs.google.com/spreadsheets/d/1kvPoupSzsSFBNSztMzl04xMoSC3Kcx3CrjVf4yBmESU/edit?ts=5b5f17db#gid=227859291	PHESANT Transformation:4294_0 || CAT-SINGLE || CAT-SINGLE-BINARY-VAR: 1 || Inc(>=10): 1(115007) ||-Notes:True if final answer given was correct.-Variable type:binary	5.04996	1
Pain type(s) experienced in last month: Knee pain	0.06274	0.07067	0.8878	0.3747	0.04082	0.002083	1.007	0.00755	0.0001843	0.005131	360391	76628	283763	UK Biobank	binary.6159_7.txt	https://docs.google.com/spreadsheets/d/1kvPoupSzsSFBNSztMzl04xMoSC3Kcx3CrjVf4yBmESU/edit?ts=5b5f17db#gid=227859291	PHESANT Transformation:6159_0 || CAT-MUL-BINARY-VAR 7 || NO_NAN Remove NA participants 180 || Removed 623 examples != 7 but with missing value (<0) || sample 283763/76628(360391) ||-Notes:ACE touchscreen question In the last month have you experienced any of the following that interfered with your usual activites? (You can select more than one answer) The following checks were performed: If code …	19.5967	1
Age high blood pressure diagnosed	0.06189	0.1095	0.5653	0.5719	0.05092	0.006993	1.014	0.00722	0.001493	0.00493	87024			UK Biobank	2966_raw.txt	https://docs.google.com/spreadsheets/d/1kvPoupSzsSFBNSztMzl04xMoSC3Kcx3CrjVf4yBmESU/edit?ts=5b5f17db#gid=227859291	PHESANT Transformation:2966_0|| INTEGER || reassignments: -1=NA|-3=NA || CONTINUOUS || ||-Notes:ACE touchscreen question What was your age when the high blood pressure was first diagnosed? The following checks were performed: If answer If answer > Participants age then rejected If answer If answer > 69 then participant asked to confirm If the participant activated the Help button they were shown …	7.28157	1
Duration to first press of snap-button in each round	0.06188	0.05597	1.106	0.2689	0.05962	0.002332	1.017	0.008308	0.001338	0.004949	358500			UK Biobank	404_raw.txt	https://docs.google.com/spreadsheets/d/1kvPoupSzsSFBNSztMzl04xMoSC3Kcx3CrjVf4yBmESU/edit?ts=5b5f17db#gid=227859291	PHESANT Transformation:404_0|| INTEGER || CONTINUOUS || ||-Notes:This gives the interval between the cards being displayed and the participant pressing the snap-button to indicate a match. Note that the time is recorded regardless of whether the cards shown formed a matching pair. ~F401~ and ~F402~ need to be compared to determine if the cards were the same. Each pair was displayed for 2 seconds,…	25.566	1
Spread type: Other type of spread/margarine	0.06128	0.07953	0.7705	0.441	0.03071	0.001883	0.996	0.007598	-0.002533	0.005205	360291	190593	169698	UK Biobank	binary.1428_3.txt	https://docs.google.com/spreadsheets/d/1kvPoupSzsSFBNSztMzl04xMoSC3Kcx3CrjVf4yBmESU/edit?ts=5b5f17db#gid=227859291	PHESANT Transformation:1428_0 || CAT-SINGLE || CAT-SINGLE-BINARY-VAR: 3 || Inc(>=10): 3(190593) ||-Notes:ACE touchscreen question What type of spread do you mainly use? If the participant activated the Help button they were shown the message: If you use more than one type of spread, please select the one that you use the most. If you are unsure, select Do not know.-Variable type:binary	16.3091	1
Sodium in urine	0.06117	0.05887	1.039	0.2988	0.07008	0.003002	1.018	0.009239	-0.002338	0.005624	350061			UK Biobank	30530_raw.txt	https://docs.google.com/spreadsheets/d/1kvPoupSzsSFBNSztMzl04xMoSC3Kcx3CrjVf4yBmESU/edit?ts=5b5f17db#gid=227859291	PHESANT Transformation:30530_0|| CONTINUOUS MAIN || CONTINUOUS || ||-Notes:Measured by ISE (ion selective electrode) analysis using Beckman Coulter AU5400.-Variable type:continuous_raw	23.3444	1
Impedance of arm (right)	0.06099	0.04578	1.332	0.1828	0.2184	0.007597	1.085	0.02041	0.005841	0.006397	354792			UK Biobank	23109_raw.txt	https://docs.google.com/spreadsheets/d/1kvPoupSzsSFBNSztMzl04xMoSC3Kcx3CrjVf4yBmESU/edit?ts=5b5f17db#gid=227859291	PHESANT Transformation:23109_0|| CONTINUOUS MAIN || CONTINUOUS || ||-Notes:Body composition estimation by impedance measurement. Impedance of right arm, oh Measured impedance of right arm. Range 150 - 1200 (ohms) in 1 (ohms) increments.-Variable type:continuous_raw	28.7482	1
Illnesses of mother: Stroke	0.06042	0.1575	0.3835	0.7013	0.006264	0.001476	1.006	0.006918	0.0005516	0.004631	331973	47485	284488	UK Biobank	binary.20110_2.txt	https://docs.google.com/spreadsheets/d/1kvPoupSzsSFBNSztMzl04xMoSC3Kcx3CrjVf4yBmESU/edit?ts=5b5f17db#gid=227859291	PHESANT Transformation:20110_0 || CAT-MUL-BINARY-VAR 2 || NO_NAN Remove NA participants 6165 || Removed 23056 examples != 2 but with missing value (<0) || sample 284488/47485(331973) ||-Notes:This field contains the combined results of 2 ACE touchscreen questions, both asked Has/did your mother ever suffer from? (You can select more than one answer) for different sets of illnesses. For convenienc…	4.2439	1
Cereal type: Other (e.g. Cornflakes, Frosties)	0.0603	0.06993	0.8622	0.3886	0.03653	0.002198	1.012	0.007764	-0.00263	0.004755	299898	58105	241793	UK Biobank	binary.1468_5.txt	https://docs.google.com/spreadsheets/d/1kvPoupSzsSFBNSztMzl04xMoSC3Kcx3CrjVf4yBmESU/edit?ts=5b5f17db#gid=227859291	PHESANT Transformation:1468_0 || CAT-SINGLE || CAT-SINGLE-BINARY-VAR: 5 || Inc(>=10): 5(58105) ||-Notes:ACE touchscreen question What type of cereal do you mainly eat? If the participant activated the Help button they were shown the message: If you eat more than one type of cereal, please select the one that you eat the most. If you are unsure, select Do not know. ~F1468~ was collected from all p…	16.6197	1
Risk taking	0.0597	0.06206	0.9619	0.3361	0.05434	0.002749	1.009	0.009208	-0.0002275	0.005051	348549	90500	258049	UK Biobank	binary.2040.txt	https://docs.google.com/spreadsheets/d/1kvPoupSzsSFBNSztMzl04xMoSC3Kcx3CrjVf4yBmESU/edit?ts=5b5f17db#gid=227859291	PHESANT Transformation:2040_0|| CAT-SINGLE || Inc(>=10): 0(258049) || Inc(>=10): 1(90500) || CAT-SINGLE-BINARY || sample 258049/90500(348549) ||-Notes:ACE touchscreen question Would you describe yourself as someone who takes risks? If the participant activated the Help button they were shown the message: Work through these questions quickly and do not think about the exact meaning of the question…	19.7672	1
Lymphocyte count	0.05952	0.05008	1.189	0.2346	0.1832	0.01487	0.9685	0.02057	-0.001249	0.005164	173495			UK Biobank and INTERVAL	lymph_N171643_narrow_form.txt.common	http://www.bloodcellgenetics.org/	Aggregate count of lymphoid cells per unit volume of blood	12.3201	1
Carpal tunnel syndrome	0.05921	0.07834	0.7558	0.4498	0.01952	0.001857	1.008	0.007995	-0.001308	0.004519	361194	7973	353221	UK Biobank	categorical.G6_CARPTU.txt	https://docs.google.com/spreadsheets/d/1kvPoupSzsSFBNSztMzl04xMoSC3Kcx3CrjVf4yBmESU/edit?ts=5b5f17db#gid=227859291	PHESANT Transformation:NA-Notes:NA-Variable type:categorical-Phenotype ID:G6_CARPTU	10.5116	1
Why stopped smoking: None of the above	0.05904	0.1279	0.4615	0.6445	0.03723	0.005376	0.9959	0.006362	-0.006187	0.00462	88516	17748	70768	UK Biobank	binary.6157_100.txt	https://docs.google.com/spreadsheets/d/1kvPoupSzsSFBNSztMzl04xMoSC3Kcx3CrjVf4yBmESU/edit?ts=5b5f17db#gid=227859291	PHESANT Transformation:6157_0 || CAT-MUL-BINARY-VAR 100 || NO_NAN Remove NA participants 271928 || Removed 750 examples != 100 but with missing value (<0) || sample 70768/17748(88516) ||-Notes:ACE touchscreen question Why did you stop smoking? (You can select more than one answer) The following checks were performed: If code -7 was selected, then no additional choices were allowed. If code -1 was…	6.92522	1
Own or rent accommodation lived in: Own with a mortgage	0.05829	0.1226	0.4755	0.6344	0.01104	0.00146	1.002	0.006878	-0.0004017	0.005096	356340	131233	225107	UK Biobank	binary.680_2.txt	https://docs.google.com/spreadsheets/d/1kvPoupSzsSFBNSztMzl04xMoSC3Kcx3CrjVf4yBmESU/edit?ts=5b5f17db#gid=227859291	PHESANT Transformation:680_0 || CAT-SINGLE || CAT-SINGLE-BINARY-VAR: 2 || Inc(>=10): 2(131233) ||-Notes:ACE touchscreen question Do you own or rent the accommodation that you live in? If the participant activated the Help button they were shown the message: Please select: - Own outright if you or someone in your household owns the accommodation that you live in. - Own with mortagage if you or som…	7.56164	1
Nitrogen dioxide air pollution; 2007	0.05804	0.09918	0.5851	0.5584	0.02329	0.001905	1.075	0.007157	-0.007226	0.0055	356078			UK Biobank	24018_raw.txt	https://docs.google.com/spreadsheets/d/1kvPoupSzsSFBNSztMzl04xMoSC3Kcx3CrjVf4yBmESU/edit?ts=5b5f17db#gid=227859291	PHESANT Transformation:24018_0|| CONTINUOUS MAIN || CONTINUOUS || ||-Notes:Nitrogen dioxide; Land Use Regression (LUR) estimate for annual average 2007.-Variable type:continuous_raw	12.2257	1
Mineral and other dietary supplements: None of the above	0.05695	0.08435	0.6751	0.4996	0.02986	0.001927	1.011	0.00699	-0.005841	0.005462	360016	204810	155206	UK Biobank	binary.6179_100.txt	https://docs.google.com/spreadsheets/d/1kvPoupSzsSFBNSztMzl04xMoSC3Kcx3CrjVf4yBmESU/edit?ts=5b5f17db#gid=227859291	PHESANT Transformation:6179_0 || CAT-MUL-BINARY-VAR 100 || NO_NAN Remove NA participants 514 || Removed 664 examples != 100 but with missing value (<0) || sample 155206/204810(360016) ||-Notes:ACE touchscreen question Do you regularly take any of the following? (You can select more than one answer) The following checks were performed: If code -7 was selected, then no additional choices were allow…	15.4956	1
Mean sphered cell volume	0.05694	0.04025	1.415	0.1571	0.1723	0.0155	1.183	0.04646	-0.002312	0.005458	344729			UK Biobank	30270_raw.txt	https://docs.google.com/spreadsheets/d/1kvPoupSzsSFBNSztMzl04xMoSC3Kcx3CrjVf4yBmESU/edit?ts=5b5f17db#gid=227859291	PHESANT Transformation:30270_0|| CONTINUOUS MAIN || CONTINUOUS || ||-Notes:Result of Mean Sphered Cells Volume assay, performed on blood sample, obtained from UK Biobank assessment centre visit.-Variable type:continuous_raw	11.1161	1
Treatment/medication code: bendrofluazide	0.05638	0.1528	0.3689	0.7122	0.006109	0.001386	0.9939	0.006149	0.001078	0.004646	361141	1922	359219	UK Biobank	binary.20003_1140866122.txt	https://docs.google.com/spreadsheets/d/1kvPoupSzsSFBNSztMzl04xMoSC3Kcx3CrjVf4yBmESU/edit?ts=5b5f17db#gid=227859291	PHESANT Transformation:20003_0 || CAT-MUL-BINARY-VAR 1140866122 || Indicator name x137_0_0 || Remove indicator var NAs: 53 || Remove indicator var <0: 0 || Removed 0 examples != 1140866122 but with missing value (<0) || sample 359219/1922(361141) ||-Notes:Code for treatment Negative codes indicate free-text entry.-Variable type:binary	4.40765	1
Myeloid white cell count	0.05615	0.06042	0.9292	0.3528	0.162	0.01685	0.966	0.01951	0.007639	0.00541	173503			UK Biobank and INTERVAL	myeloid_wbc_N169219_narrow_form.txt.common	http://www.bloodcellgenetics.org/	Aggregate count of myeloid white cells	9.61424	1
Non-cancer illness code, self-reported: hypertension	0.05601	0.05652	0.9911	0.3216	0.1183	0.00512	1.066	0.0177	-0.003234	0.006291	361141	93560	267581	UK Biobank	binary.20002_1065.txt	https://docs.google.com/spreadsheets/d/1kvPoupSzsSFBNSztMzl04xMoSC3Kcx3CrjVf4yBmESU/edit?ts=5b5f17db#gid=227859291	PHESANT Transformation:20002_0 || CAT-MUL-BINARY-VAR 1065 || Indicator name x135_0_0 || Remove indicator var NAs: 53 || Remove indicator var <0: 0 || Removed 0 examples != 1065 but with missing value (<0) || sample 267581/93560(361141) ||-Notes:Code for non-cancer illness. If the participant was uncertain of the type of illness they had had, then they described it to the interviewer (a trained nu…	23.1055	1
Illnesses of father: Severe depression	0.05593	0.1323	0.4228	0.6725	0.007009	0.001546	1.003	0.005924	0.001958	0.004593	312437	11921	300516	UK Biobank	binary.20107_12.txt	https://docs.google.com/spreadsheets/d/1kvPoupSzsSFBNSztMzl04xMoSC3Kcx3CrjVf4yBmESU/edit?ts=5b5f17db#gid=227859291	PHESANT Transformation:20107_0 || CAT-MUL-BINARY-VAR 12 || NO_NAN Remove NA participants 9656 || Removed 39101 examples != 12 but with missing value (<0) || sample 300516/11921(312437) ||-Notes:This field contains the combined results of 2 ACE touchscreen questions, both asked Has/did your father ever suffer from? (You can select more than one answer) for different sets of illnesses. For convenie…	4.53364	1
Vitamin D (quantile) both_sexes	0.05542	0.05527	1.003	0.3161	0.0968	0.01989	1.001	0.03177	-0.00374	0.005744	400000			UK Biobank	30890_irnt.gwas.imputed_v3.both_sexes.tsv.bgz.ctg.gz	http://www.nealelab.is/uk-biobank/		4.86677	1
Vascular/heart problems diagnosed by doctor: High blood pressure	0.05423	0.05692	0.9527	0.3407	0.1197	0.005174	1.071	0.01773	-0.003298	0.006405	360420	97139	263281	UK Biobank	binary.6150_4.txt	https://docs.google.com/spreadsheets/d/1kvPoupSzsSFBNSztMzl04xMoSC3Kcx3CrjVf4yBmESU/edit?ts=5b5f17db#gid=227859291	PHESANT Transformation:6150_0 || CAT-MUL-BINARY-VAR 4 || NO_NAN Remove NA participants 180 || Removed 594 examples != 4 but with missing value (<0) || sample 263281/97139(360420) ||-Notes:ACE touchscreen question Has a doctor ever told you that you have had any of the following conditions? (You can select more than one answer) The following checks were performed: If code -7 was selected, then no …	23.1349	1
Age at last episode of depression	0.05407	0.1391	0.3886	0.6976	0.03015	0.007162	1.001	0.006882	0.002885	0.004487	59260			UK Biobank	20434_raw.txt	https://docs.google.com/spreadsheets/d/1kvPoupSzsSFBNSztMzl04xMoSC3Kcx3CrjVf4yBmESU/edit?ts=5b5f17db#gid=227859291	PHESANT Transformation:20434_0|| INTEGER || reassignments: -121=NA|-818=NA || CONTINUOUS || ||-Notes:Question asked: About how old were you the LAST time you had a period of two weeks like this? (Whether or not you received any help for it.) Question was asked when ~F20446~ was Yes or ~F20441~ was Yes.-Variable type:continuous_raw	4.20972	1
Nitrogen dioxide air pollution; 2005	0.05345	0.102	0.5242	0.6002	0.02158	0.001887	1.057	0.007115	-0.005241	0.005415	356078			UK Biobank	24016_raw.txt	https://docs.google.com/spreadsheets/d/1kvPoupSzsSFBNSztMzl04xMoSC3Kcx3CrjVf4yBmESU/edit?ts=5b5f17db#gid=227859291	PHESANT Transformation:24016_0|| CONTINUOUS MAIN || CONTINUOUS || ||-Notes:Nitrogen dioxide; Land Use Regression (LUR) estimate for annual average 2005.-Variable type:continuous_raw	11.4361	1
Putamen volume	0.05297	0.1143	0.4632	0.6432	0.2949	0.04573	0.9504	0.006988	-0.003262	0.004745	30723			ENIGMA	ENIGMA2_MeanPutamen.txt	http://enigma.ini.usc.edu/	GWAS of subcortical volumes (ENIGMA2)	6.44872	1
Alcohol drinker status: Previous	0.05129	0.108	0.4749	0.6348	0.01318	0.00146	1.007	0.00624	-0.001248	0.00492	360726	12564	348162	UK Biobank	binary.20117_1.txt	https://docs.google.com/spreadsheets/d/1kvPoupSzsSFBNSztMzl04xMoSC3Kcx3CrjVf4yBmESU/edit?ts=5b5f17db#gid=227859291	PHESANT Transformation:20117_0 || CAT-SINGLE || CAT-SINGLE-BINARY-VAR: 1 || Inc(>=10): 1(12564) ||-Notes:-Variable type:binary	9.0274	1
Gout (EUR Biobanks)	0.05065	0.06256	0.8096	0.4182	0.01531	0.003774	0.9592	0.02805	-0.01108	0.004858	1051653	24278	1027375	Global Biobank Meta-analysis Initiative Meta-analysis Initiative: powering genetic discovery across human diseases. 2031	Gout_Bothsex_eur_inv_var_meta_GBMI_052021_nbbkgt1.txt.gz.ctgvl	https://www.globalbiobankmeta.org/resources	https://www.sciencedirect.com/science/article/pii/S2666979X22001410?via%3Dihub	4.0567	1
Speech-reception-threshold (SRT) estimate (left)	0.05056	0.1392	0.3633	0.7163	0.02463	0.003994	1.004	0.006282	-0.002144	0.005238	114811			UK Biobank	20019_raw.txt	https://docs.google.com/spreadsheets/d/1kvPoupSzsSFBNSztMzl04xMoSC3Kcx3CrjVf4yBmESU/edit?ts=5b5f17db#gid=227859291	PHESANT Transformation:20019_0|| CONTINUOUS MAIN || CONTINUOUS || ||-Notes:SRT is the Speech Reception Threshold, defined here as the signal-to-noise ratio at which half of the presented speech can be understood correctly. This was estimated as the value of the last round of the signal-to-noise ratio measurement for participants who completed all 15 rounds of the test (left-ear).-Variable type:co…	6.16675	1
Attendance/disability/mobility allowance: Blue badge	0.04943	0.08985	0.5502	0.5822	0.02315	0.001661	1.007	0.00715	0.0001418	0.004788	358597	12733	345864	UK Biobank	binary.6146_3.txt	https://docs.google.com/spreadsheets/d/1kvPoupSzsSFBNSztMzl04xMoSC3Kcx3CrjVf4yBmESU/edit?ts=5b5f17db#gid=227859291	PHESANT Transformation:6146_0 || CAT-MUL-BINARY-VAR 3 || NO_NAN Remove NA participants 179 || Removed 2418 examples != 3 but with missing value (<0) || sample 345864/12733(358597) || SKIP_val:-1 < 0 || SKIP_val:-3 < 0 ||-Notes:ACE touchscreen question Do you receive any of the following? (You can select more than one answer) The following checks were performed: If code -7 was selected, then no ad…	13.9374	1
Cancer code, self-reported: basal cell carcinoma	0.04942	0.1249	0.3957	0.6923	0.01075	0.001711	0.9961	0.007194	-2.17e-06	0.005109	361141	3441	357700	UK Biobank	binary.20001_1061.txt	https://docs.google.com/spreadsheets/d/1kvPoupSzsSFBNSztMzl04xMoSC3Kcx3CrjVf4yBmESU/edit?ts=5b5f17db#gid=227859291	PHESANT Transformation:20001_0 || CAT-MUL-BINARY-VAR 1061 || Indicator name x134_0_0 || Remove indicator var NAs: 53 || Remove indicator var <0: 0 || Removed 0 examples != 1061 but with missing value (<0) || sample 357700/3441(361141) ||-Notes:Code for cancer. If the participant was uncertain of the type of cancer they had had, then they described it to the interviewer (a trained nurse) who attem…	6.28288	1
Neutrophil percentage of white cells	0.04942	0.056	0.8824	0.3776	0.1409	0.01193	0.9553	0.01591	0.003794	0.004844	173507			UK Biobank and INTERVAL	neut_p_N171542_narrow_form.txt.common	http://www.bloodcellgenetics.org/	Percentage of white cells that are neutrophils	11.8106	1
Triglycerides	0.04843	0.05616	0.8624	0.3885	0.1937	0.02835	1.35	0.0799	-0.004214	0.008791	400639	400639		UK Biobank (EUR)	biomarkers-30870-both_sexes-irnt.tsv.bgz	https://pan-ukb-us-east-1.s3.amazonaws.com/sumstats_flat_files/biomarkers-30870-both_sexes-irnt.tsv.bgz	EUR: biomarkers : 30870 : Biological samples > Assay results > Blood assays > Blood biochemistry	6.83245	1
Mean corpuscular volume	0.04722	0.04986	0.9469	0.3437	0.2401	0.02761	1.004	0.0387	-0.01169	0.006064	173499			UK Biobank and INTERVAL	mcv_N172433_narrow_form.txt.common	http://www.bloodcellgenetics.org/	Mean volume of red blood cells	8.69612	1
Diagnoses - main ICD10: G56 Mononeuropathies of upper limb	0.04624	0.0791	0.5845	0.5589	0.01939	0.001877	1.008	0.007906	-0.0004067	0.004518	361194	8130	353064	UK Biobank	categorical.G56.txt	https://docs.google.com/spreadsheets/d/1kvPoupSzsSFBNSztMzl04xMoSC3Kcx3CrjVf4yBmESU/edit?ts=5b5f17db#gid=227859291	PHESANT Transformation:NA-Notes:NA-Variable type:categorical-Phenotype ID:G56	10.3303	1
Number of attempts	0.04564	0.08468	0.539	0.5899	0.05905	0.004969	1.008	0.007548	-0.001941	0.004892	119729	95738	23991	UK Biobank	binary.4291.txt	https://docs.google.com/spreadsheets/d/1kvPoupSzsSFBNSztMzl04xMoSC3Kcx3CrjVf4yBmESU/edit?ts=5b5f17db#gid=227859291	PHESANT Transformation:4291_0|| INTEGER || CONTINUOUS || >20% IN ONE CATEGORY || Split into three bins: 0: <1, 1: [1,1], 2: >1 ||cat N: 18, 95720, 23991 || Combine first two bins and treat as binary || sample 95738/23991(119729) ||-Notes:-Variable type:binary	11.8837	1
Haemoglobin concentration	0.04539	0.04778	0.95	0.3421	0.1366	0.01029	1.196	0.04039	0.002995	0.006341	350474			UK Biobank	30020_raw.txt	https://docs.google.com/spreadsheets/d/1kvPoupSzsSFBNSztMzl04xMoSC3Kcx3CrjVf4yBmESU/edit?ts=5b5f17db#gid=227859291	PHESANT Transformation:30020_0|| CONTINUOUS MAIN || CONTINUOUS || ||-Notes:Result of Haemoglobin Concentration assay, performed on blood sample, obtained from UK Biobank assessment centre visit. Analyser operating range was 0 to 99.9g/dL Typical reference range is 12.1 to 16.3g/dL-Variable type:continuous_raw	13.275	1
Nitrogen dioxide air pollution; 2006	0.04536	0.1047	0.4331	0.6649	0.02048	0.001873	1.049	0.007079	-0.004636	0.005459	356078			UK Biobank	24017_raw.txt	https://docs.google.com/spreadsheets/d/1kvPoupSzsSFBNSztMzl04xMoSC3Kcx3CrjVf4yBmESU/edit?ts=5b5f17db#gid=227859291	PHESANT Transformation:24017_0|| CONTINUOUS MAIN || CONTINUOUS || ||-Notes:Nitrogen dioxide; Land Use Regression (LUR) estimate for annual average 2006.-Variable type:continuous_raw	10.9343	1
Heart Failure (HF) (All Biobanks)	0.04491	0.0662	0.6784	0.4975	0.007855	0.000502	1.014	0.008051	-0.004203	0.004754	1354739	68408	1286331	Global Biobank Meta-analysis Initiative Meta-analysis Initiative: powering genetic discovery across human diseases. 2036	HF_Bothsex_inv_var_meta_GBMI_052021_nbbkgt1.txt.gz.ctgvl	https://www.globalbiobankmeta.org/resources	https://www.sciencedirect.com/science/article/pii/S2666979X22001410?via%3Dihub	15.6474	1
Fractured/broken bones in last 5 years	0.04464	0.09055	0.4929	0.622	0.01825	0.001983	1.009	0.007364	0.006298	0.004785	359241	34780	324461	UK Biobank	binary.2463.txt	https://docs.google.com/spreadsheets/d/1kvPoupSzsSFBNSztMzl04xMoSC3Kcx3CrjVf4yBmESU/edit?ts=5b5f17db#gid=227859291	PHESANT Transformation:2463_0|| CAT-SINGLE || Inc(>=10): 0(324461) || Inc(>=10): 1(34780) || CAT-SINGLE-BINARY || sample 324461/34780(359241) ||-Notes:ACE touchscreen question Have you fractured/broken any bones in the last 5 years?-Variable type:binary	9.20323	1
Other gastritis (incl. Duodenitis)	0.04459	0.1195	0.3731	0.7091	0.008289	0.001431	1.003	0.006366	0.01111	0.004524	361194	10518	350676	UK Biobank	categorical.K11_OTHGASTR.txt	https://docs.google.com/spreadsheets/d/1kvPoupSzsSFBNSztMzl04xMoSC3Kcx3CrjVf4yBmESU/edit?ts=5b5f17db#gid=227859291	PHESANT Transformation:NA-Notes:NA-Variable type:categorical-Phenotype ID:K11_OTHGASTR	5.79245	1
Treatment/medication code: gliclazide	0.04452	0.1087	0.4096	0.6821	0.01021	0.001375	1.02	0.007227	-0.009828	0.004659	361141	3007	358134	UK Biobank	binary.20003_1140874744.txt	https://docs.google.com/spreadsheets/d/1kvPoupSzsSFBNSztMzl04xMoSC3Kcx3CrjVf4yBmESU/edit?ts=5b5f17db#gid=227859291	PHESANT Transformation:20003_0 || CAT-MUL-BINARY-VAR 1140874744 || Indicator name x137_0_0 || Remove indicator var NAs: 53 || Remove indicator var <0: 0 || Removed 0 examples != 1140874744 but with missing value (<0) || sample 358134/3007(361141) ||-Notes:Code for treatment Negative codes indicate free-text entry.-Variable type:binary	7.42545	1
Astigmatism angle (right)	0.04439	0.1502	0.2956	0.7675	0.02554	0.005987	1.011	0.005991	-0.002773	0.004547	77983			UK Biobank	5088_raw.txt	https://docs.google.com/spreadsheets/d/1kvPoupSzsSFBNSztMzl04xMoSC3Kcx3CrjVf4yBmESU/edit?ts=5b5f17db#gid=227859291	PHESANT Transformation:5088_0|| INTEGER || CONTINUOUS || ||-Notes:This is the astigmatism axial angle of refractometry results for the right eye (blank value indicates no cylinder power)-Variable type:continuous_raw	4.26591	1
Impedance of arm (left)	0.0443	0.0451	0.9823	0.3259	0.2219	0.0079	1.098	0.02044	0.009402	0.006356	354807			UK Biobank	23110_raw.txt	https://docs.google.com/spreadsheets/d/1kvPoupSzsSFBNSztMzl04xMoSC3Kcx3CrjVf4yBmESU/edit?ts=5b5f17db#gid=227859291	PHESANT Transformation:23110_0|| CONTINUOUS MAIN || CONTINUOUS || ||-Notes:Body composition estimation by impedance measurement. Impedance of left arm, ohm Measured impedance of left arm. Range 150 - 1200 (ohms) in 1 (ohms) increments.-Variable type:continuous_raw	28.0886	1
Treatment/medication code: candesartan cilexetil	0.04424	0.115	0.3847	0.7004	0.007771	0.001313	0.9922	0.006526	-0.0005209	0.004544	361141	3875	357266	UK Biobank	binary.20003_1141156836.txt	https://docs.google.com/spreadsheets/d/1kvPoupSzsSFBNSztMzl04xMoSC3Kcx3CrjVf4yBmESU/edit?ts=5b5f17db#gid=227859291	PHESANT Transformation:20003_0 || CAT-MUL-BINARY-VAR 1141156836 || Indicator name x137_0_0 || Remove indicator var NAs: 53 || Remove indicator var <0: 0 || Removed 0 examples != 1141156836 but with missing value (<0) || sample 357266/3875(361141) ||-Notes:Code for treatment Negative codes indicate free-text entry.-Variable type:binary	5.91851	1
Corneal resistance factor (right)	0.04423	0.06818	0.6488	0.5165	0.1703	0.01267	1.041	0.01233	-0.001094	0.005497	76630			UK Biobank	5257_raw.txt	https://docs.google.com/spreadsheets/d/1kvPoupSzsSFBNSztMzl04xMoSC3Kcx3CrjVf4yBmESU/edit?ts=5b5f17db#gid=227859291	PHESANT Transformation:5257_0|| CONTINUOUS MAIN || CONTINUOUS || ||-Notes:corneal resistance factor for right eye-Variable type:continuous_raw	13.4412	1
Treatment/medication code: lisinopril	0.04372	0.103	0.4245	0.6712	0.01306	0.001557	1.014	0.007529	-0.005143	0.004739	361141	9971	351170	UK Biobank	binary.20003_1140860696.txt	https://docs.google.com/spreadsheets/d/1kvPoupSzsSFBNSztMzl04xMoSC3Kcx3CrjVf4yBmESU/edit?ts=5b5f17db#gid=227859291	PHESANT Transformation:20003_0 || CAT-MUL-BINARY-VAR 1140860696 || Indicator name x137_0_0 || Remove indicator var NAs: 53 || Remove indicator var <0: 0 || Removed 0 examples != 1140860696 but with missing value (<0) || sample 351170/9971(361141) ||-Notes:Code for treatment Negative codes indicate free-text entry.-Variable type:binary	8.38793	1
Hallux valgus (acquired)	0.04363	0.106	0.4117	0.6806	0.01231	0.001471	1.007	0.007483	0.0003403	0.004594	361194	5370	355824	UK Biobank	categorical.M13_HALLUXVALGUS.txt	https://docs.google.com/spreadsheets/d/1kvPoupSzsSFBNSztMzl04xMoSC3Kcx3CrjVf4yBmESU/edit?ts=5b5f17db#gid=227859291	PHESANT Transformation:NA-Notes:NA-Variable type:categorical-Phenotype ID:M13_HALLUXVALGUS	8.36846	1
Barret oesophagus	0.04338	0.1591	0.2727	0.7851	0.006177	0.001465	0.9951	0.006766	0.002516	0.005242	361194	1791	359403	UK Biobank	categorical.K11_BARRET.txt	https://docs.google.com/spreadsheets/d/1kvPoupSzsSFBNSztMzl04xMoSC3Kcx3CrjVf4yBmESU/edit?ts=5b5f17db#gid=227859291	PHESANT Transformation:NA-Notes:NA-Variable type:categorical-Phenotype ID:K11_BARRET	4.21638	1
Cough on most days	0.04329	0.1226	0.353	0.7241	0.04681	0.005597	0.9964	0.006752	0.002387	0.005452	91787	12593	79194	UK Biobank	binary.22502.txt	https://docs.google.com/spreadsheets/d/1kvPoupSzsSFBNSztMzl04xMoSC3Kcx3CrjVf4yBmESU/edit?ts=5b5f17db#gid=227859291	PHESANT Transformation:22502_0|| CAT-SINGLE || reassignments: 9=NA || Inc(>=10): 1(12593) || Inc(>=10): 0(79194) || CAT-SINGLE-BINARY || sample 79194/12593(91787) ||-Notes:Participant asked Do you cough on most days?-Variable type:binary	8.36341	1
Red blood cell (erythrocyte) count	0.04256	0.04607	0.9238	0.3556	0.19	0.01528	1.219	0.04193	0.001195	0.00638	350475			UK Biobank	30010_raw.txt	https://docs.google.com/spreadsheets/d/1kvPoupSzsSFBNSztMzl04xMoSC3Kcx3CrjVf4yBmESU/edit?ts=5b5f17db#gid=227859291	PHESANT Transformation:30010_0|| CONTINUOUS MAIN || CONTINUOUS || ||-Notes:Result of Red Blood Cell Count assay, performed on blood sample, obtained from UK Biobank assessment centre visit. Red blood cells is the number of erythrocytes. Analyser operating range was 0 to 2x10^13 cells/Litre. Typical reference range is 3.9x10^12 to 5.5x10^12 cells/Litre.-Variable type:continuous_raw	12.4346	1
Workplace very cold: Rarely/never	0.04255	0.114	0.3734	0.7089	0.03602	0.005607	1.004	0.00647	-0.009806	0.00444	90696	77053	13643	UK Biobank	binary.22607_0.txt	https://docs.google.com/spreadsheets/d/1kvPoupSzsSFBNSztMzl04xMoSC3Kcx3CrjVf4yBmESU/edit?ts=5b5f17db#gid=227859291	PHESANT Transformation:22607_0 || CAT-MUL-BINARY-VAR 0 || NO_NAN Remove NA participants 270311 || Removed 187 examples != 0 but with missing value (<0) || sample 13643/77053(90696) ||-Notes:Participant asked Thinking about the place where you worked: Was it very cold? Participants were allowed to skip answering this question.-Variable type:binary	6.42411	1
Hearing difficulty/problems: Yes	0.04217	0.06787	0.6213	0.5344	0.04112	0.002324	1.017	0.008656	-0.0002279	0.005469	346635	90710	255925	UK Biobank	binary.2247_1.txt	https://docs.google.com/spreadsheets/d/1kvPoupSzsSFBNSztMzl04xMoSC3Kcx3CrjVf4yBmESU/edit?ts=5b5f17db#gid=227859291	PHESANT Transformation:2247_0 || CAT-SINGLE || CAT-SINGLE-BINARY-VAR: 1 || Inc(>=10): 1(90710) ||-Notes:ACE touchscreen question Do you have any difficulty with your hearing? The option to identify oneself as completely deaf was added in 2009 alongside the introduction of the speech-in-noise test.-Variable type:binary	17.6936	1
Gonarthrosis [arthrosis of knee](FG)	0.04188	0.08701	0.4814	0.6303	0.0236	0.001851	1.009	0.008353	-0.004704	0.004928	361194	11900	349294	UK Biobank	categorical.KNEE_ARTHROSIS.txt	https://docs.google.com/spreadsheets/d/1kvPoupSzsSFBNSztMzl04xMoSC3Kcx3CrjVf4yBmESU/edit?ts=5b5f17db#gid=227859291	PHESANT Transformation:NA-Notes:NA-Variable type:categorical-Phenotype ID:KNEE_ARTHROSIS	12.7499	1
Diagnoses - main ICD10: M17 Gonarthrosis [arthrosis of knee]	0.04188	0.08701	0.4814	0.6303	0.0236	0.001851	1.009	0.008353	-0.004704	0.004928	361194	11497	349697	UK Biobank	categorical.M17.txt	https://docs.google.com/spreadsheets/d/1kvPoupSzsSFBNSztMzl04xMoSC3Kcx3CrjVf4yBmESU/edit?ts=5b5f17db#gid=227859291	PHESANT Transformation:NA-Notes:NA-Variable type:categorical-Phenotype ID:M17	12.7499	1
Vitamin and mineral supplements: None of the above	0.0416	0.07719	0.539	0.5899	0.03012	0.001824	0.9939	0.006708	-0.005129	0.004818	359245	246781	112464	UK Biobank	binary.6155_100.txt	https://docs.google.com/spreadsheets/d/1kvPoupSzsSFBNSztMzl04xMoSC3Kcx3CrjVf4yBmESU/edit?ts=5b5f17db#gid=227859291	PHESANT Transformation:6155_0 || CAT-MUL-BINARY-VAR 100 || NO_NAN Remove NA participants 514 || Removed 1435 examples != 100 but with missing value (<0) || sample 112464/246781(359245) ||-Notes:ACE touchscreen question Do you regularly take any of the following? (You can select more than one answer) The following checks were performed: If code -7 was selected, then no additional choices were allo…	16.5132	1
6mm asymmetry index (left)	0.04118	0.1206	0.3414	0.7328	0.07955	0.01269	1.016	0.006998	-0.004318	0.004769	40683			UK Biobank	5157_raw.txt	https://docs.google.com/spreadsheets/d/1kvPoupSzsSFBNSztMzl04xMoSC3Kcx3CrjVf4yBmESU/edit?ts=5b5f17db#gid=227859291	PHESANT Transformation:5157_0|| CONTINUOUS MAIN || CONTINUOUS || ||-Notes:This is the asymmetry index as part of the keratometry result taken at 6mm for the left eye-Variable type:continuous_raw	6.26872	1
Other malignant neoplasms of skin	0.04111	0.08329	0.4936	0.6216	0.02741	0.004127	1.024	0.01336	-0.002857	0.004934	361194	14402	346792	UK Biobank	categorical.C_OTHER_SKIN.txt	https://docs.google.com/spreadsheets/d/1kvPoupSzsSFBNSztMzl04xMoSC3Kcx3CrjVf4yBmESU/edit?ts=5b5f17db#gid=227859291	PHESANT Transformation:NA-Notes:NA-Variable type:categorical-Phenotype ID:C_OTHER_SKIN	6.64163	1
Other malignant neoplasms of skin	0.04111	0.08329	0.4936	0.6216	0.02741	0.004127	1.024	0.01336	-0.002857	0.004934	361194	14402	346792	UK Biobank	categorical.C3_OTHER_SKIN.txt	https://docs.google.com/spreadsheets/d/1kvPoupSzsSFBNSztMzl04xMoSC3Kcx3CrjVf4yBmESU/edit?ts=5b5f17db#gid=227859291	PHESANT Transformation:NA-Notes:NA-Variable type:categorical-Phenotype ID:C3_OTHER_SKIN	6.64163	1
Gas or solid-fuel cooking/heating: A gas fire that you use regularly in winter time	0.04076	0.1336	0.3052	0.7602	0.006399	0.001319	1.031	0.006607	-0.005295	0.004553	360066	145315	214751	UK Biobank	binary.6139_2.txt	https://docs.google.com/spreadsheets/d/1kvPoupSzsSFBNSztMzl04xMoSC3Kcx3CrjVf4yBmESU/edit?ts=5b5f17db#gid=227859291	PHESANT Transformation:6139_0 || CAT-MUL-BINARY-VAR 2 || NO_NAN Remove NA participants 510 || Removed 618 examples != 2 but with missing value (<0) || sample 214751/145315(360066) || SKIP_val:-3 < 0 || SKIP_val:-1 < 0 ||-Notes:ACE touchscreen question Do you have any of the following in your home? (You can select more than one answer) The following checks were performed: If code -7 was selected, …	4.8514	1
HDL cholesterol	0.04025	0.0431	0.9339	0.3504	0.2049	0.0211	1.654	0.1282	-0.01077	0.007699	367021	367021		UK Biobank (EUR)	biomarkers-30760-both_sexes-irnt.tsv.bgz	https://pan-ukb-us-east-1.s3.amazonaws.com/sumstats_flat_files/biomarkers-30760-both_sexes-irnt.tsv.bgz	EUR: biomarkers : 30760 : Biological samples > Assay results > Blood assays > Blood biochemistry	9.7109	1
Hematocrit	0.04004	0.05554	0.7209	0.471	0.1316	0.01254	1.009	0.02392	0.001956	0.005555	173486			UK Biobank and INTERVAL	hct_N173039_narrow_form.txt.common	http://www.bloodcellgenetics.org/	Volume fraction of blood occupied by red cells	10.4944	1
SHBG	0.03998	0.05424	0.7371	0.4611	0.2038	0.02399	1.37	0.1104	-0.00238	0.00722	363650	363650		UK Biobank (EUR)	biomarkers-30830-both_sexes-irnt.tsv.bgz	https://pan-ukb-us-east-1.s3.amazonaws.com/sumstats_flat_files/biomarkers-30830-both_sexes-irnt.tsv.bgz	EUR: biomarkers : 30830 : Biological samples > Assay results > Blood assays > Blood biochemistry	8.49521	1
Nerve, nerve root and plexus disorders	0.03947	0.08321	0.4743	0.6353	0.01805	0.001836	1.009	0.007961	0.00189	0.00444	361194	10898	350296	UK Biobank	categorical.G6_NERPLEX.txt	https://docs.google.com/spreadsheets/d/1kvPoupSzsSFBNSztMzl04xMoSC3Kcx3CrjVf4yBmESU/edit?ts=5b5f17db#gid=227859291	PHESANT Transformation:NA-Notes:NA-Variable type:categorical-Phenotype ID:G6_NERPLEX	9.83115	1
Leisure/social activities: Pub or social club	0.03805	0.06819	0.558	0.5769	0.03449	0.001933	1.009	0.007594	-0.002694	0.004776	360063	98499	261564	UK Biobank	binary.6160_2.txt	https://docs.google.com/spreadsheets/d/1kvPoupSzsSFBNSztMzl04xMoSC3Kcx3CrjVf4yBmESU/edit?ts=5b5f17db#gid=227859291	PHESANT Transformation:6160_0 || CAT-MUL-BINARY-VAR 2 || NO_NAN Remove NA participants 177 || Removed 954 examples != 2 but with missing value (<0) || sample 261564/98499(360063) ||-Notes:ACE touchscreen question Which of the following do you attend once a week or more often? (You can select more than one) The following checks were performed: If code -7 was selected, then no additional choices we…	17.8427	1
Ever had known person concerned about, or recommend reduction of, alcohol consumption: Yes, during the last year	0.038	0.139	0.2733	0.7846	0.01811	0.004012	1.001	0.006418	-0.0002187	0.0045	117880	4924	112956	UK Biobank	binary.20405_2.txt	https://docs.google.com/spreadsheets/d/1kvPoupSzsSFBNSztMzl04xMoSC3Kcx3CrjVf4yBmESU/edit?ts=5b5f17db#gid=227859291	PHESANT Transformation:20405_0 || CAT-SINGLE || CAT-SINGLE-BINARY-VAR: 2 || Inc(>=10): 2(4924) ||-Notes:Question asked: Has a relative or friend or a doctor or another health worker been concerned about your drinking or suggested you cut down?-Variable type:binary	4.51396	1
Usual side of head for mobile phone use: Left	0.03754	0.1144	0.3281	0.7428	0.02172	0.002828	1.011	0.008791	-0.00609	0.005128	303009	107802	195207	UK Biobank	binary.1150_1.txt	https://docs.google.com/spreadsheets/d/1kvPoupSzsSFBNSztMzl04xMoSC3Kcx3CrjVf4yBmESU/edit?ts=5b5f17db#gid=227859291	PHESANT Transformation:1150_0 || CAT-SINGLE || CAT-SINGLE-BINARY-VAR: 1 || Inc(>=10): 1(107802) ||-Notes:ACE touchscreen question On what side of the head do you usually use a mobile phone? If the participant activated the Help button they were shown the message: If you are unsure, please provide an estimate or select Do not know. ~F1150~ was collected from participants who indicated they have us…	7.68034	1
Treatment/medication code: doxazosin	0.03747	0.1364	0.2746	0.7836	0.008063	0.001502	1.008	0.006855	0.0009219	0.004915	361141	4043	357098	UK Biobank	binary.20003_1140879778.txt	https://docs.google.com/spreadsheets/d/1kvPoupSzsSFBNSztMzl04xMoSC3Kcx3CrjVf4yBmESU/edit?ts=5b5f17db#gid=227859291	PHESANT Transformation:20003_0 || CAT-MUL-BINARY-VAR 1140879778 || Indicator name x137_0_0 || Remove indicator var NAs: 53 || Remove indicator var <0: 0 || Removed 0 examples != 1140879778 but with missing value (<0) || sample 357098/4043(361141) ||-Notes:Code for treatment Negative codes indicate free-text entry.-Variable type:binary	5.36818	1
Meniscus derangement	0.03738	0.1132	0.3302	0.7413	0.01254	0.001884	1.004	0.007055	0.0003288	0.005239	361194	10831	350363	UK Biobank	categorical.M13_MENISCUSDERANGEMENTS.txt	https://docs.google.com/spreadsheets/d/1kvPoupSzsSFBNSztMzl04xMoSC3Kcx3CrjVf4yBmESU/edit?ts=5b5f17db#gid=227859291	PHESANT Transformation:NA-Notes:NA-Variable type:categorical-Phenotype ID:M13_MENISCUSDERANGEMENTS	6.65605	1
Heart Failure (HF) (EUR Biobanks)	0.03726	0.07029	0.5301	0.5961	0.009601	0.0006263	1.009	0.007991	-0.0008544	0.004855	1020441	52496	967945	Global Biobank Meta-analysis Initiative Meta-analysis Initiative: powering genetic discovery across human diseases. 2035	HF_Bothsex_eur_inv_var_meta_GBMI_052021_nbbkgt1.txt.gz.ctgvl	https://www.globalbiobankmeta.org/resources	https://www.sciencedirect.com/science/article/pii/S2666979X22001410?via%3Dihub	15.3297	1
Chest pain or discomfort when walking uphill or hurrying	0.03679	0.1529	0.2406	0.8099	0.04587	0.01034	1.009	0.006241	-0.001804	0.004659	44867	11938	32929	UK Biobank	binary.3751.txt	https://docs.google.com/spreadsheets/d/1kvPoupSzsSFBNSztMzl04xMoSC3Kcx3CrjVf4yBmESU/edit?ts=5b5f17db#gid=227859291	PHESANT Transformation:3751_0|| CAT-SINGLE || Inc(>=10): 1(11938) || Inc(>=10): 0(32929) || CAT-SINGLE-BINARY || sample 32929/11938(44867) ||-Notes:ACE touchscreen question Do you get this pain or discomfort when you walk uphill or hurry? ~F3751~ was collected from participants who indicated that they get pain or discomfort in their chest, as defined by their answers to ~F2335~ but they do not ge…	4.43617	1
Age started wearing glasses or contact lenses	0.03658	0.06041	0.6055	0.5449	0.09706	0.004496	1.035	0.01114	-0.005427	0.006431	310992			UK Biobank	2217_raw.txt	https://docs.google.com/spreadsheets/d/1kvPoupSzsSFBNSztMzl04xMoSC3Kcx3CrjVf4yBmESU/edit?ts=5b5f17db#gid=227859291	PHESANT Transformation:2217_0|| INTEGER || reassignments: -1=NA|-3=NA || CONTINUOUS || ||-Notes:ACE touchscreen question What age did you first start to wear glasses or contact lenses? The following checks were performed: If answer If answer > Participants age then rejected If answer If the participant activated the Help button they were shown the message: If you are unsure, please provide an est…	21.5881	1
Corneal hysteresis (left)	0.03588	0.08588	0.4178	0.6761	0.1102	0.009896	1.02	0.008445	0.0003039	0.005091	76510			UK Biobank	5264_raw.txt	https://docs.google.com/spreadsheets/d/1kvPoupSzsSFBNSztMzl04xMoSC3Kcx3CrjVf4yBmESU/edit?ts=5b5f17db#gid=227859291	PHESANT Transformation:5264_0|| CONTINUOUS MAIN || CONTINUOUS || ||-Notes:corneal hysteresis for left eye (a measure of viscuous damping in the cornea)-Variable type:continuous_raw	11.1358	1
Gout (All Biobanks)	0.03498	0.05894	0.5935	0.5528	0.01283	0.002957	0.9795	0.02577	-0.01002	0.005101	1485233	37105	1448128	Global Biobank Meta-analysis Initiative Meta-analysis Initiative: powering genetic discovery across human diseases. 2032	Gout_Bothsex_inv_var_meta_GBMI_052021_nbbkgt1.txt.gz.ctgvl	https://www.globalbiobankmeta.org/resources	https://www.sciencedirect.com/science/article/pii/S2666979X22001410?via%3Dihub	4.33886	1
Spread type: Never/rarely use spread	0.0348	0.08018	0.434	0.6643	0.02175	0.00174	1.006	0.006638	0.001693	0.004813	360291	36579	323712	UK Biobank	binary.1428_0.txt	https://docs.google.com/spreadsheets/d/1kvPoupSzsSFBNSztMzl04xMoSC3Kcx3CrjVf4yBmESU/edit?ts=5b5f17db#gid=227859291	PHESANT Transformation:1428_0 || CAT-SINGLE || CAT-SINGLE-BINARY-VAR: 0 || Inc(>=10): 0(36579) ||-Notes:ACE touchscreen question What type of spread do you mainly use? If the participant activated the Help button they were shown the message: If you use more than one type of spread, please select the one that you use the most. If you are unsure, select Do not know.-Variable type:binary	12.5	1
Diseases of the musculoskeletal system and connective tissue	0.03421	0.08039	0.4256	0.6704	0.04302	0.002642	1.023	0.009738	0.01027	0.00614	361194	77099	284095	UK Biobank	categorical.XIII_MUSCULOSKELET.txt	https://docs.google.com/spreadsheets/d/1kvPoupSzsSFBNSztMzl04xMoSC3Kcx3CrjVf4yBmESU/edit?ts=5b5f17db#gid=227859291	PHESANT Transformation:NA-Notes:NA-Variable type:categorical-Phenotype ID:XIII_MUSCULOSKELET	16.2831	1
Frequency of solarium/sunlamp use	0.03336	0.09411	0.3544	0.723	0.02095	0.00188	1.001	0.007624	-0.006915	0.004853	340643			UK Biobank	2277.gwas.imputed_v3.both_sexes.tsv	https://docs.google.com/spreadsheets/d/1kvPoupSzsSFBNSztMzl04xMoSC3Kcx3CrjVf4yBmESU/edit?ts=5b5f17db#gid=227859291	PHESANT Transformation:2277_0|| INTEGER || reassignments: -1=NA|-3=NA|-10=NA || CONTINUOUS || >20% IN ONE CATEGORY || Split into three bins: 0: [0,0], 1: (0,6), 2: >=6 ||cat N: 324579, 6805, 9259 || CAT-ORD || order: 0|1|2 || num categories: 3 ||-Notes:ACE touchscreen question How many times a year would you use a solarium or sunlamp? The following checks were performed: If answer > 9999 then rej…	11.1436	1
Treatment/medication code: insulin product	0.03297	0.1362	0.2421	0.8087	0.007773	0.001683	1.013	0.007107	-0.005796	0.005105	361141	3545	357596	UK Biobank	binary.20003_1140883066.txt	https://docs.google.com/spreadsheets/d/1kvPoupSzsSFBNSztMzl04xMoSC3Kcx3CrjVf4yBmESU/edit?ts=5b5f17db#gid=227859291	PHESANT Transformation:20003_0 || CAT-MUL-BINARY-VAR 1140883066 || Indicator name x137_0_0 || Remove indicator var NAs: 53 || Remove indicator var <0: 0 || Removed 0 examples != 1140883066 but with missing value (<0) || sample 357596/3545(361141) ||-Notes:Code for treatment Negative codes indicate free-text entry.-Variable type:binary	4.61854	1
Fruit consumers	0.03271	0.1438	0.2274	0.8201	0.03803	0.009048	1.004	0.006471	-0.002353	0.004281	51427	41921	9506	UK Biobank	binary.104400.txt	https://docs.google.com/spreadsheets/d/1kvPoupSzsSFBNSztMzl04xMoSC3Kcx3CrjVf4yBmESU/edit?ts=5b5f17db#gid=227859291	PHESANT Transformation:104400_0|| CAT-SINGLE || Inc(>=10): 1(41921) || Inc(>=10): 0(9506) || CAT-SINGLE-BINARY || sample 9506/41921(51427) ||-Notes:Question asked: Did you eat any fruit yesterday? If the participant activated the Help feature they were shown the message: Include fresh, frozen, dried, canned or cooked. Help section: Please include all fruit, whether eaten by itself or as part of a…	4.20314	1
Basal Cell Carcinoma	0.03228	0.04303	0.75	0.4532	0.0357	0.004366	1.027	0.01514	-0.002137	0.003807	392871	17416	375455	European	1683048093043BCC_33549134-GCST90013410-EFO_0004193.h.tsv.ctg.gz	https://www.ebi.ac.uk/gwas/studies/GCST90013410	GWAS Meta-analysis Basal Cell Carcinoma	8.17682	1
Home area population density - urban or rural: Scotland - Large Urban Area	0.03101	0.1299	0.2388	0.8113	0.008491	0.001827	1.254	0.007844	-0.00205	0.005085	357712	20931	336781	UK Biobank	binary.20118_11.txt	https://docs.google.com/spreadsheets/d/1kvPoupSzsSFBNSztMzl04xMoSC3Kcx3CrjVf4yBmESU/edit?ts=5b5f17db#gid=227859291	PHESANT Transformation:20118_0 || CAT-SINGLE || CAT-SINGLE-BINARY-VAR: 11 || Inc(>=10): 11(20931) ||-Notes:The classification is derived by combining each participants home postcode with data generated from the 2001 census from the Office of National Statistics, using the Geoconvert tool from Census Dissemination Unit .-Variable type:binary	4.64751	1
Vitamin D	0.03076	0.05417	0.5677	0.5702	0.09592	0.02198	1.099	0.03855	-0.002427	0.005892	383324	383324		UK Biobank (EUR)	biomarkers-30890-both_sexes-irnt.tsv.bgz	https://pan-ukb-us-east-1.s3.amazonaws.com/sumstats_flat_files/biomarkers-30890-both_sexes-irnt.tsv.bgz	EUR: biomarkers : 30890 : Biological samples > Assay results > Blood assays > Blood biochemistry	4.36397	1
Birth weight	0.03074	0.06652	0.4621	0.644	0.09809	0.005297	1.046	0.01205	-0.002902	0.005583	205475			UK Biobank	20022_raw.txt	https://docs.google.com/spreadsheets/d/1kvPoupSzsSFBNSztMzl04xMoSC3Kcx3CrjVf4yBmESU/edit?ts=5b5f17db#gid=227859291	PHESANT Transformation:20022_0|| CONTINUOUS MAIN || CONTINUOUS || ||-Notes:Participants were asked to enter their own birth-weight. The weight could be entered either in Kg or in Imperial pounds+ounces. Values entered as Imperial units are held in ~F121~ and ~F122~, and their values have been converted into Kg and incorporated into this field.-Variable type:continuous_raw	18.518	1
Illnesses of mother: Diabetes	0.03051	0.09203	0.3315	0.7403	0.01984	0.001758	1.015	0.008783	0.002827	0.005147	331142	30772	300370	UK Biobank	binary.20110_9.txt	https://docs.google.com/spreadsheets/d/1kvPoupSzsSFBNSztMzl04xMoSC3Kcx3CrjVf4yBmESU/edit?ts=5b5f17db#gid=227859291	PHESANT Transformation:20110_0 || CAT-MUL-BINARY-VAR 9 || NO_NAN Remove NA participants 6165 || Removed 23887 examples != 9 but with missing value (<0) || sample 300370/30772(331142) ||-Notes:This field contains the combined results of 2 ACE touchscreen questions, both asked Has/did your mother ever suffer from? (You can select more than one answer) for different sets of illnesses. For convenienc…	11.2856	1
Hearing difficulty/problems with background noise	0.02989	0.05768	0.5182	0.6043	0.05037	0.002315	1.026	0.007989	0.003569	0.004972	353983	134141	219842	UK Biobank	binary.2257.txt	https://docs.google.com/spreadsheets/d/1kvPoupSzsSFBNSztMzl04xMoSC3Kcx3CrjVf4yBmESU/edit?ts=5b5f17db#gid=227859291	PHESANT Transformation:2257_0|| CAT-SINGLE || Inc(>=10): 0(219842) || Inc(>=10): 1(134141) || CAT-SINGLE-BINARY || sample 219842/134141(353983) ||-Notes:ACE touchscreen question Do you find it difficult to follow a conversation if there is background noise (such as TV, radio, children playing)? ~F2257~ was collected from all participants except those who indicated they were completely deaf, as de…	21.7581	1
Tobacco smoking: Ex-smoker	0.02852	0.09439	0.3022	0.7625	0.07605	0.007506	1.009	0.0079	0.001798	0.004653	91353	33335	58018	UK Biobank	binary.22506_113.txt	https://docs.google.com/spreadsheets/d/1kvPoupSzsSFBNSztMzl04xMoSC3Kcx3CrjVf4yBmESU/edit?ts=5b5f17db#gid=227859291	PHESANT Transformation:22506_0 || CAT-SINGLE || CAT-SINGLE-BINARY-VAR: 113 || Inc(>=10): 113(33335) ||-Notes:Participants asked Do you smoke tobacco now?-Variable type:binary	10.1319	1
ADHD	0.02723	0.07302	0.3729	0.7092	0.2339	0.01448	1.028	0.009853	0.005946	0.005747	55374	20183	35191	PGC	adhd_jul2017.ctgvl	https://www.med.unc.edu/pgc/results-and-downloads/	GWAS made available by PGC. Please go to reference for details	16.1533	1
Reason for reducing amount of alcohol drunk: Other reason	0.02515	0.09527	0.264	0.7918	0.04144	0.004204	1.004	0.006676	-0.006104	0.004981	134033	70609	63424	UK Biobank	binary.2664_5.txt	https://docs.google.com/spreadsheets/d/1kvPoupSzsSFBNSztMzl04xMoSC3Kcx3CrjVf4yBmESU/edit?ts=5b5f17db#gid=227859291	PHESANT Transformation:2664_0 || CAT-SINGLE || CAT-SINGLE-BINARY-VAR: 5 || Inc(>=10): 5(70609) ||-Notes:ACE touchscreen question Why did you reduce the amount you drank? ~F2664~ was collected from participants who indicated they drink alcohol, as defined by their answers to ~F1558~ and they drink less nowadays than 10 years ago, as defined by their answers to ~F1558~-Variable type:binary	9.85728	1
IPF (EUR Biobanks)	0.02425	0.144	0.1684	0.8662	0.002756	0.0006043	1.002	0.008603	-0.001739	0.004856	953873	6257	947616	Global Biobank Meta-analysis Initiative	IPF_Bothsex_eur_inv_var_meta_GBMI_052021_nbbkgt1.txt.ctgvl	https://www.globalbiobankmeta.org/resources	https://www.sciencedirect.com/science/article/pii/S2666979X22001410?via%3Dihub	4.56065	1
Witnessed sudden violent death	0.02325	0.1123	0.2071	0.8359	0.02633	0.004122	1.003	0.00657	0.0009275	0.004537	117862	15959	101903	UK Biobank	binary.20530.txt	https://docs.google.com/spreadsheets/d/1kvPoupSzsSFBNSztMzl04xMoSC3Kcx3CrjVf4yBmESU/edit?ts=5b5f17db#gid=227859291	PHESANT Transformation:20530_0|| CAT-SINGLE || reassignments: 2=1 || Inc(>=10): 0(101903) || Inc(>=10): 1(15959) || CAT-SINGLE-BINARY || sample 101903/15959(117862) ||-Notes:Question asked: In your life, have you...? Witnessed a sudden violent death (eg. murder, suicide, aftermath of an accident)-Variable type:binary	6.38768	1
Reason for glasses/contact lenses: For long-sightedness, i.e. for distance and near, but particularly for near tasks like reading (called 'hypermetropia')	0.02252	0.1183	0.1902	0.8491	0.009325	0.001379	1.038	0.006984	0.001902	0.004427	360677	15091	345586	UK Biobank	binary.6147_2.txt	https://docs.google.com/spreadsheets/d/1kvPoupSzsSFBNSztMzl04xMoSC3Kcx3CrjVf4yBmESU/edit?ts=5b5f17db#gid=227859291	PHESANT Transformation:6147_0 || CAT-MUL-BINARY-VAR 2 || Indicator name x2207_0_0 || Remove indicator var NAs: 179 || Remove indicator var <0: 338 || Removed 0 examples != 2 but with missing value (<0) || sample 345586/15091(360677) ||-Notes:ACE touchscreen question Why were you prescribed glasses/contacts? (You can select more than one answer) The following checks were performed: If code -1 was …	6.76215	1
Vitamin and mineral supplements: Vitamin B	0.02104	0.1397	0.1506	0.8803	0.007681	0.001371	0.9995	0.006598	0.001904	0.004777	359245	14792	344453	UK Biobank	binary.6155_2.txt	https://docs.google.com/spreadsheets/d/1kvPoupSzsSFBNSztMzl04xMoSC3Kcx3CrjVf4yBmESU/edit?ts=5b5f17db#gid=227859291	PHESANT Transformation:6155_0 || CAT-MUL-BINARY-VAR 2 || NO_NAN Remove NA participants 514 || Removed 1435 examples != 2 but with missing value (<0) || sample 344453/14792(359245) ||-Notes:ACE touchscreen question Do you regularly take any of the following? (You can select more than one answer) The following checks were performed: If code -7 was selected, then no additional choices were allowed. …	5.60248	1
Treatment/medication code: losartan	0.02078	0.1536	0.1353	0.8924	0.008173	0.001595	0.9919	0.007238	0.003395	0.005395	361141	3268	357873	UK Biobank	binary.20003_1140916356.txt	https://docs.google.com/spreadsheets/d/1kvPoupSzsSFBNSztMzl04xMoSC3Kcx3CrjVf4yBmESU/edit?ts=5b5f17db#gid=227859291	PHESANT Transformation:20003_0 || CAT-MUL-BINARY-VAR 1140916356 || Indicator name x137_0_0 || Remove indicator var NAs: 53 || Remove indicator var <0: 0 || Removed 0 examples != 1140916356 but with missing value (<0) || sample 357873/3268(361141) ||-Notes:Code for treatment Negative codes indicate free-text entry.-Variable type:binary	5.12414	1
Treatment/medication code: amlodipine	0.02072	0.08747	0.2369	0.8127	0.02246	0.001951	1.009	0.007074	-0.001088	0.00487	361141	14588	346553	UK Biobank	binary.20003_1140879802.txt	https://docs.google.com/spreadsheets/d/1kvPoupSzsSFBNSztMzl04xMoSC3Kcx3CrjVf4yBmESU/edit?ts=5b5f17db#gid=227859291	PHESANT Transformation:20003_0 || CAT-MUL-BINARY-VAR 1140879802 || Indicator name x137_0_0 || Remove indicator var NAs: 53 || Remove indicator var <0: 0 || Removed 0 examples != 1140879802 but with missing value (<0) || sample 346553/14588(361141) ||-Notes:Code for treatment Negative codes indicate free-text entry.-Variable type:binary	11.512	1
Ever smoked	0.02044	0.08098	0.2524	0.8007	0.07473	0.006734	0.9972	0.005936	-0.002138	0.004291	74053	37000	37000	Tobacco and Genetics Consortium	1552975371535tag.evrsmk.tbl	https://www.med.unc.edu/pgc/results-and-downloads	Meta-analysis results from the Tobacco and Genetics Consortium (2010) Genome-wide meta-analyses identify multiple loci associated with smoking behavior. *Note that cases and control numbers is an approximate number based on manuscript information.	11.0974	1
Phosphate	0.02009	0.06151	0.3266	0.744	0.1024	0.008639	1.21	0.04164	0.003074	0.006519	366484	366484		UK Biobank (EUR)	biomarkers-30810-both_sexes-irnt.tsv.bgz	https://pan-ukb-us-east-1.s3.amazonaws.com/sumstats_flat_files/biomarkers-30810-both_sexes-irnt.tsv.bgz	EUR: biomarkers : 30810 : Biological samples > Assay results > Blood assays > Blood biochemistry	11.8532	1
Treatment/medication code: bendroflumethiazide	0.01998	0.08926	0.2238	0.8229	0.02991	0.002554	1.023	0.009177	0.001423	0.005184	361141	20196	340945	UK Biobank	binary.20003_1141194794.txt	https://docs.google.com/spreadsheets/d/1kvPoupSzsSFBNSztMzl04xMoSC3Kcx3CrjVf4yBmESU/edit?ts=5b5f17db#gid=227859291	PHESANT Transformation:20003_0 || CAT-MUL-BINARY-VAR 1141194794 || Indicator name x137_0_0 || Remove indicator var NAs: 53 || Remove indicator var <0: 0 || Removed 0 examples != 1141194794 but with missing value (<0) || sample 340945/20196(361141) ||-Notes:Code for treatment Negative codes indicate free-text entry.-Variable type:binary	11.711	1
Bipolar Disorder	0.01954	0.06142	0.3181	0.7504	0.765	0.03607	1.023	0.007859	0.01246	0.005277	51710	20352	31358	Psychiatric Genomics Consortium	daner_PGC_BIP32b_mds7a_0416a.tsv	https://www.med.unc.edu/pgc/results-and-downloads/		21.2088	1
Usual side of head for mobile phone use: Equally left and right	0.0195	0.1069	0.1825	0.8552	0.0135	0.001803	1.005	0.007122	-0.002141	0.004431	303009	19852	283157	UK Biobank	binary.1150_3.txt	https://docs.google.com/spreadsheets/d/1kvPoupSzsSFBNSztMzl04xMoSC3Kcx3CrjVf4yBmESU/edit?ts=5b5f17db#gid=227859291	PHESANT Transformation:1150_0 || CAT-SINGLE || CAT-SINGLE-BINARY-VAR: 3 || Inc(>=10): 3(19852) ||-Notes:ACE touchscreen question On what side of the head do you usually use a mobile phone? If the participant activated the Help button they were shown the message: If you are unsure, please provide an estimate or select Do not know. ~F1150~ was collected from participants who indicated they have use…	7.48752	1
Treatment/medication code: enalapril	0.01939	0.1605	0.1208	0.9038	0.005242	0.001285	1.006	0.006406	-0.006018	0.00465	361141	2803	358338	UK Biobank	binary.20003_1140888552.txt	https://docs.google.com/spreadsheets/d/1kvPoupSzsSFBNSztMzl04xMoSC3Kcx3CrjVf4yBmESU/edit?ts=5b5f17db#gid=227859291	PHESANT Transformation:20003_0 || CAT-MUL-BINARY-VAR 1140888552 || Indicator name x137_0_0 || Remove indicator var NAs: 53 || Remove indicator var <0: 0 || Removed 0 examples != 1140888552 but with missing value (<0) || sample 358338/2803(361141) ||-Notes:Code for treatment Negative codes indicate free-text entry.-Variable type:binary	4.07938	1
Mean corpuscular volume	0.01887	0.0424	0.4451	0.6563	0.1979	0.01839	1.188	0.05807	-0.00106	0.006145	350473			UK Biobank	30040_raw.txt	https://docs.google.com/spreadsheets/d/1kvPoupSzsSFBNSztMzl04xMoSC3Kcx3CrjVf4yBmESU/edit?ts=5b5f17db#gid=227859291	PHESANT Transformation:30040_0|| CONTINUOUS MAIN || CONTINUOUS || ||-Notes:Result of Mean Corpuscular Volume assay, performed on blood sample, obtained from UK Biobank assessment centre visit. Mean Corpuscular Haemoglobin Concentration (pg) is the weight of hemoglobin in the average erythrocyte, computed by the formula: MCH = (hemoglobin/red blood cells) x 10.-Variable type:continuous_raw	10.7613	1
Iron	0.01854	0.1481	0.1252	0.9004	0.03996	0.009682	1.007	0.006703	-0.005633	0.004819	51453			UK Biobank	100011_raw.txt	https://docs.google.com/spreadsheets/d/1kvPoupSzsSFBNSztMzl04xMoSC3Kcx3CrjVf4yBmESU/edit?ts=5b5f17db#gid=227859291	PHESANT Transformation:100011_0|| CONTINUOUS MAIN || CONTINUOUS || ||-Notes:Iron. Estimated intake, based on food and beverage consumption yesterday, excluding any supplements.-Variable type:continuous_raw	4.12725	1
Workplace very dusty: Sometimes	0.01833	0.1356	0.1352	0.8925	0.02223	0.004965	1.011	0.005974	0.00656	0.004518	89965	31586	58379	UK Biobank	binary.22609_1.txt	https://docs.google.com/spreadsheets/d/1kvPoupSzsSFBNSztMzl04xMoSC3Kcx3CrjVf4yBmESU/edit?ts=5b5f17db#gid=227859291	PHESANT Transformation:22609_0 || CAT-MUL-BINARY-VAR 1 || NO_NAN Remove NA participants 270347 || Removed 882 examples != 1 but with missing value (<0) || sample 58379/31586(89965) || SKIP_val:-121 < 0 ||-Notes:Participant asked Thinking about the place where you worked: Was it very dusty? Participants were allowed to skip answering this question.-Variable type:binary	4.47734	1
High light scatter reticulocyte percentage	0.01811	0.06065	0.2987	0.7652	0.06341	0.006323	1.068	0.02781	-0.0009193	0.005555	344729			UK Biobank	30290_raw.txt	https://docs.google.com/spreadsheets/d/1kvPoupSzsSFBNSztMzl04xMoSC3Kcx3CrjVf4yBmESU/edit?ts=5b5f17db#gid=227859291	PHESANT Transformation:30290_0|| CONTINUOUS MAIN || CONTINUOUS || ||-Notes:Result of High Light Scatter Reticulocytes Percentage assay, performed on blood sample, obtained from UK Biobank assessment centre visit. High Light Scatter Reticulocytes (Percentage) is computed as: (HLR / Total Erythrocytes) x 100.-Variable type:continuous_raw	10.0285	1
Diagnoses - main ICD10: G47 Sleep disorders	0.01766	0.1456	0.1213	0.9034	0.006425	0.001346	0.9961	0.006244	-0.001659	0.004535	361194	2723	358471	UK Biobank	categorical.G47.txt	https://docs.google.com/spreadsheets/d/1kvPoupSzsSFBNSztMzl04xMoSC3Kcx3CrjVf4yBmESU/edit?ts=5b5f17db#gid=227859291	PHESANT Transformation:NA-Notes:NA-Variable type:categorical-Phenotype ID:G47	4.7734	1
Mineral and other dietary supplements: Iron	0.01748	0.1579	0.1107	0.9119	0.006049	0.001231	0.9982	0.006216	0.001215	0.004689	360016	10695	349321	UK Biobank	binary.6179_5.txt	https://docs.google.com/spreadsheets/d/1kvPoupSzsSFBNSztMzl04xMoSC3Kcx3CrjVf4yBmESU/edit?ts=5b5f17db#gid=227859291	PHESANT Transformation:6179_0 || CAT-MUL-BINARY-VAR 5 || NO_NAN Remove NA participants 514 || Removed 664 examples != 5 but with missing value (<0) || sample 349321/10695(360016) ||-Notes:ACE touchscreen question Do you regularly take any of the following? (You can select more than one answer) The following checks were performed: If code -7 was selected, then no additional choices were allowed. I…	4.91389	1
Pulse rate, automated reading	0.01747	0.05162	0.3385	0.735	0.1469	0.009606	1.046	0.027	0.009742	0.005799	340162			UK Biobank	102_raw.txt	https://docs.google.com/spreadsheets/d/1kvPoupSzsSFBNSztMzl04xMoSC3Kcx3CrjVf4yBmESU/edit?ts=5b5f17db#gid=227859291	PHESANT Transformation:102_0|| INTEGER || CONTINUOUS || ||-Notes:This is the pulse rate measured during the automated blood pressure readings.-Variable type:continuous_raw	15.2925	1
Duration screen displayed	0.01618	0.09008	0.1797	0.8574	0.05779	0.005053	1.003	0.007255	0.0009958	0.004727	119729			UK Biobank	4290_raw.txt	https://docs.google.com/spreadsheets/d/1kvPoupSzsSFBNSztMzl04xMoSC3Kcx3CrjVf4yBmESU/edit?ts=5b5f17db#gid=227859291	PHESANT Transformation:4290_0|| INTEGER || CONTINUOUS || ||-Notes:Time for which screen was visible.-Variable type:continuous_raw	11.4368	1
Mean reticulocyte volume	0.01597	0.04383	0.3644	0.7156	0.1637	0.01507	1.17	0.05054	-0.001671	0.005879	344728			UK Biobank	30260_raw.txt	https://docs.google.com/spreadsheets/d/1kvPoupSzsSFBNSztMzl04xMoSC3Kcx3CrjVf4yBmESU/edit?ts=5b5f17db#gid=227859291	PHESANT Transformation:30260_0|| CONTINUOUS MAIN || CONTINUOUS || ||-Notes:Result of Mean Reticulocytes Volume assay, performed on blood sample, obtained from UK Biobank assessment centre visit. Mean Reticulocytes volume is the average volume of all reticulocytes, calculated from the reticulocytes (percentage).-Variable type:continuous_raw	10.8626	1
Diagnoses - main ICD10: C44 Other malignant neoplasms of skin	0.01584	0.09482	0.1671	0.8673	0.01926	0.003185	1.005	0.01084	-0.0001283	0.004872	361194	9086	352108	UK Biobank	categorical.C44.txt	https://docs.google.com/spreadsheets/d/1kvPoupSzsSFBNSztMzl04xMoSC3Kcx3CrjVf4yBmESU/edit?ts=5b5f17db#gid=227859291	PHESANT Transformation:NA-Notes:NA-Variable type:categorical-Phenotype ID:C44	6.0471	1
Mean corpuscular hemoglobin	0.01575	0.04976	0.3165	0.7516	0.2267	0.02836	1.006	0.0411	-0.01107	0.005664	173498			UK Biobank and INTERVAL	mch_N172332_narrow_form.txt.common	http://www.bloodcellgenetics.org/	Average mass of hemoglobin per red cell	7.99365	1
Worked with materials containing asbestos: Sometimes	0.01544	0.1625	0.09502	0.9243	0.02589	0.006325	1.003	0.006152	0.004793	0.004824	77361	8397	68964	UK Biobank	binary.22612_1.txt	https://docs.google.com/spreadsheets/d/1kvPoupSzsSFBNSztMzl04xMoSC3Kcx3CrjVf4yBmESU/edit?ts=5b5f17db#gid=227859291	PHESANT Transformation:22612_0 || CAT-MUL-BINARY-VAR 1 || NO_NAN Remove NA participants 270383 || Removed 13450 examples != 1 but with missing value (<0) || sample 68964/8397(77361) ||-Notes:Participant asked Thinking about the place where you worked: Did you work with materials containing asbestos? Participants were allowed to skip answering this question.-Variable type:binary	4.09328	1
Height	0.01534	0.04285	0.3579	0.7204	0.3481	0.01701	1.167	0.02581	0.001344	0.006617	253288			GIANT Consortium	1552976231835GIANT_HEIGHT_Wood_et_al_2014_publicrelease_HapMapCeuFreq-ctgvl.txt	https://portals.broadinstitute.org/collaboration/giant/index.php/GIANT_consortium_data_files	Meta-analysis results from the GIANT Consortium Consortium (2014) Defining the role of common variation in the genomic and biological architecture of adult human height.	20.4644	1
Tea intake	0.01381	0.06213	0.2222	0.8242	0.05531	0.003526	1.001	0.009294	0.00258	0.004828	349376			UK Biobank	1488_raw.txt	https://docs.google.com/spreadsheets/d/1kvPoupSzsSFBNSztMzl04xMoSC3Kcx3CrjVf4yBmESU/edit?ts=5b5f17db#gid=227859291	PHESANT Transformation:1488_0|| INTEGER || reassignments: -1=NA|-3=NA|-10=NA || CONTINUOUS || ||-Notes:ACE touchscreen question How many cups of tea do you drink each DAY? (Include black and green tea) The following checks were performed: If answer If answer > 99 then rejected If answer > 20 then participant asked to confirm If the participant activated the Help button they were shown the message…	15.6863	1
Hemoglobin concentration	0.01359	0.0549	0.2476	0.8045	0.1307	0.01164	1.009	0.02299	0.001116	0.00537	173487			UK Biobank and INTERVAL	hgb_N172925_narrow_form.txt.common	http://www.bloodcellgenetics.org/	Concentration of hemoglobin with respect to unit of volume of blood	11.2285	1
Non-cancer illness code, self-reported: rheumatoid arthritis	0.01268	0.1529	0.0829	0.9339	0.004982	0.001215	1.002	0.005837	0.001819	0.005105	361141	4017	357124	UK Biobank	binary.20002_1464.txt	https://docs.google.com/spreadsheets/d/1kvPoupSzsSFBNSztMzl04xMoSC3Kcx3CrjVf4yBmESU/edit?ts=5b5f17db#gid=227859291	PHESANT Transformation:20002_0 || CAT-MUL-BINARY-VAR 1464 || Indicator name x135_0_0 || Remove indicator var NAs: 53 || Remove indicator var <0: 0 || Removed 0 examples != 1464 but with missing value (<0) || sample 357124/4017(361141) ||-Notes:Code for non-cancer illness. If the participant was uncertain of the type of illness they had had, then they described it to the interviewer (a trained nur…	4.10041	1
Trouble falling asleep	0.01212	0.1457	0.08315	0.9337	0.04058	0.00921	0.9977	0.006058	0.0008102	0.004697	45540	34491	11049	UK Biobank	binary.20533.txt	https://docs.google.com/spreadsheets/d/1kvPoupSzsSFBNSztMzl04xMoSC3Kcx3CrjVf4yBmESU/edit?ts=5b5f17db#gid=227859291	PHESANT Transformation:20533_0|| CAT-SINGLE || Inc(>=10): 1(34491) || Inc(>=10): 0(11049) || CAT-SINGLE-BINARY || sample 11049/34491(45540) ||-Notes:Question asked: Was that: [re sleep change] Trouble falling asleep Question was asked when ~F20532~ was Yes.-Variable type:binary	4.40608	1
Activities undertaken to treat depression: Other therapeutic activities such as mindfulness, yoga or art classes	0.01173	0.1284	0.0914	0.9272	0.02745	0.004413	1	0.006733	0.007187	0.004459	117763	9199	108564	UK Biobank	binary.20547_3.txt	https://docs.google.com/spreadsheets/d/1kvPoupSzsSFBNSztMzl04xMoSC3Kcx3CrjVf4yBmESU/edit?ts=5b5f17db#gid=227859291	PHESANT Transformation:20547_0 || CAT-MUL-BINARY-VAR 3 || Indicator name x20446_0_0 || Remove indicator var NAs: 243128 || Remove indicator var <0: 303 || Removed 0 examples != 3 but with missing value (<0) || sample 108564/9199(117763) ||-Notes:Question asked: Did you ever try talking therapies for these problems, or other structured activities you regard as therapeutic? Include only those you a…	6.22026	1
Platelet count	0.01098	0.05196	0.2113	0.8327	0.2297	0.01821	0.995	0.02596	0.01462	0.00556	173510			UK Biobank and INTERVAL	plt_N166066_narrow_form.txt.common	http://www.bloodcellgenetics.org/	Count of platelets per unit volume of blood	12.6139	1
Mouth ulcers	0.01023	0.06051	0.169	0.8658	0.08021	0.009427	1.038	0.0132	0.007172	0.0046	461031	47091	413940	UK Biobank	EUR_ulcers.txt.pre_ctgvl.freqs.ctgvl	https://data.bris.ac.uk/data/dataset/2j2rqgzedxlq02oqbb4vmycnc2	UK Biobank GWAS on mouth ulcerls	8.50854	1
Sleep disorders (combined)	0.009228	0.1432	0.06445	0.9486	0.006582	0.001343	0.996	0.006241	-0.001627	0.004548	361194	2951	358243	UK Biobank	categorical.SLEEP.txt	https://docs.google.com/spreadsheets/d/1kvPoupSzsSFBNSztMzl04xMoSC3Kcx3CrjVf4yBmESU/edit?ts=5b5f17db#gid=227859291	PHESANT Transformation:NA-Notes:NA-Variable type:categorical-Phenotype ID:SLEEP	4.90097	1
Bleeding gums	0.008991	0.07692	0.1169	0.907	0.04845	0.003192	1.017	0.007464	-0.0006521	0.004788	461031	60210	400821	UK Biobank	EUR_bleedinggums.txt.pre_ctgvl.freqs.ctgvl	https://data.bris.ac.uk/data/dataset/2j2rqgzedxlq02oqbb4vmycnc2	UK Biobank GWAS on having bleeding gums	15.1786	1
Episodal and paroxysmal disorders	0.008543	0.1443	0.0592	0.9528	0.006708	0.001304	0.9988	0.007073	0.0008983	0.004355	361194	5418	355776	UK Biobank	categorical.G6_EPIPAROX.txt	https://docs.google.com/spreadsheets/d/1kvPoupSzsSFBNSztMzl04xMoSC3Kcx3CrjVf4yBmESU/edit?ts=5b5f17db#gid=227859291	PHESANT Transformation:NA-Notes:NA-Variable type:categorical-Phenotype ID:G6_EPIPAROX	5.14417	1
High-density lipoprotein (HDL)	0.007959	0.06143	0.1296	0.8969	0.06998	0.01593	0.9494	0.06507	-0.004551	0.005076	188577			GLGC	jointGwasMc_HDL.txt.clean	http://csg.sph.umich.edu/willer/public/lipids2013/	Global LipidsGenetics Consortium	4.39297	1
Lymphocyte percentage of white cells	0.007772	0.05368	0.1448	0.8849	0.147	0.0113	0.9661	0.01517	-0.006757	0.004719	173496			UK Biobank and INTERVAL	lymph_p_N171748_narrow_form.txt.common	http://www.bloodcellgenetics.org/	Percentage of white cells that are lymphocytes	13.0088	1
Handedness (chirality/laterality): Left-handed	0.007634	0.1142	0.06686	0.9467	0.01035	0.001534	1.003	0.007097	-0.002085	0.005016	360913	34585	326328	UK Biobank	binary.1707_2.txt	https://docs.google.com/spreadsheets/d/1kvPoupSzsSFBNSztMzl04xMoSC3Kcx3CrjVf4yBmESU/edit?ts=5b5f17db#gid=227859291	PHESANT Transformation:1707_0 || CAT-SINGLE || CAT-SINGLE-BINARY-VAR: 2 || Inc(>=10): 2(34585) ||-Notes:ACE touchscreen question Are you right or left handed?-Variable type:binary	6.74707	1
Coffee type: Decaffeinated coffee (any type)	0.006713	0.1042	0.06445	0.9486	0.01582	0.001925	1.008	0.006829	0.003986	0.004838	283449	55310	228139	UK Biobank	binary.1508_1.txt	https://docs.google.com/spreadsheets/d/1kvPoupSzsSFBNSztMzl04xMoSC3Kcx3CrjVf4yBmESU/edit?ts=5b5f17db#gid=227859291	PHESANT Transformation:1508_0 || CAT-SINGLE || CAT-SINGLE-BINARY-VAR: 1 || Inc(>=10): 1(55310) ||-Notes:ACE touchscreen question What type of coffee do you usually drink? If the participant activated the Help button they were shown the message: If you drink more than one type of coffee, please select the one that you drink the most. If you are unsure, select Do not know. ~F1508~ was collected fro…	8.21818	1
Illnesses of father: High blood pressure	0.006511	0.09156	0.07111	0.9433	0.01818	0.001718	1.013	0.006886	0.006078	0.004919	315021	71136	243885	UK Biobank	binary.20107_8.txt	https://docs.google.com/spreadsheets/d/1kvPoupSzsSFBNSztMzl04xMoSC3Kcx3CrjVf4yBmESU/edit?ts=5b5f17db#gid=227859291	PHESANT Transformation:20107_0 || CAT-MUL-BINARY-VAR 8 || NO_NAN Remove NA participants 9656 || Removed 36517 examples != 8 but with missing value (<0) || sample 243885/71136(315021) ||-Notes:This field contains the combined results of 2 ACE touchscreen questions, both asked Has/did your father ever suffer from? (You can select more than one answer) for different sets of illnesses. For convenienc…	10.5821	1
Ankle spacing width (left)	0.00588	0.05825	0.1009	0.9196	0.2951	0.01603	1.048	0.01363	-0.003122	0.005534	114630			UK Biobank	4100_raw.txt	https://docs.google.com/spreadsheets/d/1kvPoupSzsSFBNSztMzl04xMoSC3Kcx3CrjVf4yBmESU/edit?ts=5b5f17db#gid=227859291	PHESANT Transformation:4100_0|| CONTINUOUS MAIN || CONTINUOUS || ||-Notes:Left ankle width as indicated by the spacing between measurement transducer pads on heel-Variable type:continuous_raw	18.4092	1
Cardiac arrhytmias, COPD co-morbidities	0.005632	0.08322	0.06769	0.946	0.01698	0.002311	1.004	0.008096	0.006647	0.004905	361194	8801	352393	UK Biobank	categorical.CARDIAC_ARRHYTM.txt	https://docs.google.com/spreadsheets/d/1kvPoupSzsSFBNSztMzl04xMoSC3Kcx3CrjVf4yBmESU/edit?ts=5b5f17db#gid=227859291	PHESANT Transformation:NA-Notes:NA-Variable type:categorical-Phenotype ID:CARDIAC_ARRHYTM	7.34747	1
Reason for glasses/contact lenses: For short-sightedness, i.e. only or mainly for distance viewing such as driving, cinema etc (called 'myopia')	0.004592	0.08562	0.05363	0.9572	0.02584	0.001918	1.073	0.007999	-0.002492	0.005485	360677	29318	331359	UK Biobank	binary.6147_1.txt	https://docs.google.com/spreadsheets/d/1kvPoupSzsSFBNSztMzl04xMoSC3Kcx3CrjVf4yBmESU/edit?ts=5b5f17db#gid=227859291	PHESANT Transformation:6147_0 || CAT-MUL-BINARY-VAR 1 || Indicator name x2207_0_0 || Remove indicator var NAs: 179 || Remove indicator var <0: 338 || Removed 0 examples != 1 but with missing value (<0) || sample 331359/29318(360677) ||-Notes:ACE touchscreen question Why were you prescribed glasses/contacts? (You can select more than one answer) The following checks were performed: If code -1 was …	13.4724	1
Reticulocyte fraction of red cells	0.004308	0.05345	0.08061	0.9357	0.1712	0.01994	1.012	0.04118	0.005181	0.005944	173514			UK Biobank and INTERVAL	ret_p_N170690_narrow_form.txt.common	http://www.bloodcellgenetics.org/	Percentage of red blood cells that are reticulocytes	8.58576	1
Spherical power (right)	0.00429	0.06377	0.06727	0.9464	0.2694	0.01565	1.052	0.0113	0.002284	0.005922	77983			UK Biobank	5084_raw.txt	https://docs.google.com/spreadsheets/d/1kvPoupSzsSFBNSztMzl04xMoSC3Kcx3CrjVf4yBmESU/edit?ts=5b5f17db#gid=227859291	PHESANT Transformation:5084_0|| CONTINUOUS MAIN || CONTINUOUS || ||-Notes:This is the spherical power of refractometry results for the right eye (0.00 indicates none)-Variable type:continuous_raw	17.2141	1
Hair/balding pattern: Pattern 2	0.004166	0.07397	0.05632	0.9551	0.05271	0.006556	1.037	0.0138	0.002829	0.004917	165649	38044	127605	UK Biobank	binary.2395_2.txt	https://docs.google.com/spreadsheets/d/1kvPoupSzsSFBNSztMzl04xMoSC3Kcx3CrjVf4yBmESU/edit?ts=5b5f17db#gid=227859291	PHESANT Transformation:2395_0 || CAT-SINGLE || CAT-SINGLE-BINARY-VAR: 2 || Inc(>=10): 2(38044) ||-Notes:ACE touchscreen question Which of the following best describes your hair/balding pattern? If the participant activated the Help button they were shown the message: If you are unsure, please provide an estimate or select Do not know. [Illustrations presented in this question have been adapted fr…	8.03996	1
Tobacco smoking: Never smoked	0.004097	0.08781	0.04666	0.9628	0.09282	0.007888	1.013	0.007725	-0.003031	0.004705	91353	54520	36833	UK Biobank	binary.22506_114.txt	https://docs.google.com/spreadsheets/d/1kvPoupSzsSFBNSztMzl04xMoSC3Kcx3CrjVf4yBmESU/edit?ts=5b5f17db#gid=227859291	PHESANT Transformation:22506_0 || CAT-SINGLE || CAT-SINGLE-BINARY-VAR: 114 || Inc(>=10): 114(54520) ||-Notes:Participants asked Do you smoke tobacco now?-Variable type:binary	11.7672	1
Spherical power (left)	0.003946	0.06142	0.06424	0.9488	0.2691	0.01546	1.053	0.01168	0.0006818	0.005896	77739			UK Biobank	5085_raw.txt	https://docs.google.com/spreadsheets/d/1kvPoupSzsSFBNSztMzl04xMoSC3Kcx3CrjVf4yBmESU/edit?ts=5b5f17db#gid=227859291	PHESANT Transformation:5085_0|| CONTINUOUS MAIN || CONTINUOUS || ||-Notes:This is the spherical power of refractometry results for the left eye (0.00 indicates none)-Variable type:continuous_raw	17.4062	1
Reticulocyte count	0.003467	0.05104	0.06792	0.9458	0.1724	0.02014	1.015	0.04087	0.006942	0.005913	173513			UK Biobank and INTERVAL	ret_N170641_narrow_form.txt.common	http://www.bloodcellgenetics.org/	Count of reticulocytes per unit volume of blood	8.56008	1
Non-cancer illness code, self-reported: hypothyroidism/myxoedema	0.003267	0.07805	0.04186	0.9666	0.04849	0.005397	1.04	0.01473	-0.0002005	0.006071	361141	17574	343567	UK Biobank	binary.20002_1226.txt	https://docs.google.com/spreadsheets/d/1kvPoupSzsSFBNSztMzl04xMoSC3Kcx3CrjVf4yBmESU/edit?ts=5b5f17db#gid=227859291	PHESANT Transformation:20002_0 || CAT-MUL-BINARY-VAR 1226 || Indicator name x135_0_0 || Remove indicator var NAs: 53 || Remove indicator var <0: 0 || Removed 0 examples != 1226 but with missing value (<0) || sample 343567/17574(361141) ||-Notes:Code for non-cancer illness. If the participant was uncertain of the type of illness they had had, then they described it to the interviewer (a trained nu…	8.98462	1
Cereal type: Bran cereal (e.g. All Bran, Branflakes)	0.002255	0.1211	0.01862	0.9851	0.01005	0.001618	1.009	0.006395	-0.003136	0.00492	299898	50609	249289	UK Biobank	binary.1468_1.txt	https://docs.google.com/spreadsheets/d/1kvPoupSzsSFBNSztMzl04xMoSC3Kcx3CrjVf4yBmESU/edit?ts=5b5f17db#gid=227859291	PHESANT Transformation:1468_0 || CAT-SINGLE || CAT-SINGLE-BINARY-VAR: 1 || Inc(>=10): 1(50609) ||-Notes:ACE touchscreen question What type of cereal do you mainly eat? If the participant activated the Help button they were shown the message: If you eat more than one type of cereal, please select the one that you eat the most. If you are unsure, select Do not know. ~F1468~ was collected from all p…	6.21137	1
Glycated haemoglobin (HbA1c)	0.001483	0.05274	0.02811	0.9776	0.1803	0.01926	1.453	0.09818	-0.006121	0.00768	400825	400825		UK Biobank (EUR)	biomarkers-30750-both_sexes-irnt.tsv.bgz	https://pan-ukb-us-east-1.s3.amazonaws.com/sumstats_flat_files/biomarkers-30750-both_sexes-irnt.tsv.bgz	EUR: biomarkers : 30750 : Biological samples > Assay results > Blood assays > Blood biochemistry	9.36137	1
Illnesses of father: None of the above (group 1)	0.0009353	0.1161	0.008059	0.9936	0.014	0.001766	1.021	0.006862	0.0004232	0.00532	314797	116736	198061	UK Biobank	binary.20107_100.txt	https://docs.google.com/spreadsheets/d/1kvPoupSzsSFBNSztMzl04xMoSC3Kcx3CrjVf4yBmESU/edit?ts=5b5f17db#gid=227859291	PHESANT Transformation:20107_0 || CAT-MUL-BINARY-VAR 100 || NO_NAN Remove NA participants 9656 || Removed 36741 examples != 100 but with missing value (<0) || sample 198061/116736(314797) ||-Notes:This field contains the combined results of 2 ACE touchscreen questions, both asked Has/did your father ever suffer from? (You can select more than one answer) for different sets of illnesses. For conve…	7.92752	1
High light scatter reticulocyte percentage of red cells	0.000107	0.05697	0.001878	0.9985	0.1662	0.01848	1.024	0.04059	0.002845	0.006193	173489			UK Biobank and INTERVAL	hlr_p_N170763_narrow_form.txt.common	http://www.bloodcellgenetics.org/	Immature reticulocyte count as a percentage of red blood cell count	8.99351	1
Treatment/medication code: aspirin	3.7e-05	0.08515	0.0004341	0.9997	0.02197	0.001748	1.013	0.006543	-0.003673	0.004776	361141	48081	313060	UK Biobank	binary.20003_1140868226.txt	https://docs.google.com/spreadsheets/d/1kvPoupSzsSFBNSztMzl04xMoSC3Kcx3CrjVf4yBmESU/edit?ts=5b5f17db#gid=227859291	PHESANT Transformation:20003_0 || CAT-MUL-BINARY-VAR 1140868226 || Indicator name x137_0_0 || Remove indicator var NAs: 53 || Remove indicator var <0: 0 || Removed 0 examples != 1140868226 but with missing value (<0) || sample 313060/48081(361141) ||-Notes:Code for treatment Negative codes indicate free-text entry.-Variable type:binary	12.5686	1
High light scatter reticulocyte count	-0.0007073	0.05514	-0.01283	0.9898	0.1667	0.01883	1.024	0.04017	0.003961	0.006173	173488			UK Biobank and INTERVAL	hlr_N170761_narrow_form.txt.common	http://www.bloodcellgenetics.org/	Count of high RNA content (immature) reticulocytes per unit volume of blood	8.85289	1
IPF (All Biobanks)	-0.001128	0.1272	-0.008867	0.9929	0.002489	0.0004594	1.005	0.008119	-2.13e-05	0.004796	1254748	8006	1246742	Global Biobank Meta-analysis Initiative	IPF_Bothsex_inv_var_meta_GBMI_052021_nbbkgt1.txt.ctgvl	https://www.globalbiobankmeta.org/resources	https://www.sciencedirect.com/science/article/pii/S2666979X22001410?via%3Dihub	5.41794	1
Treatment/medication code: salbutamol	-0.00117	0.141	-0.008296	0.9934	0.006046	0.001428	1.002	0.006455	0.00652	0.004798	361141	4305	356836	UK Biobank	binary.20003_1140881856.txt	https://docs.google.com/spreadsheets/d/1kvPoupSzsSFBNSztMzl04xMoSC3Kcx3CrjVf4yBmESU/edit?ts=5b5f17db#gid=227859291	PHESANT Transformation:20003_0 || CAT-MUL-BINARY-VAR 1140881856 || Indicator name x137_0_0 || Remove indicator var NAs: 53 || Remove indicator var <0: 0 || Removed 0 examples != 1140881856 but with missing value (<0) || sample 356836/4305(361141) ||-Notes:Code for treatment Negative codes indicate free-text entry.-Variable type:binary	4.23389	1
Sitting height	-0.002481	0.04416	-0.05618	0.9552	0.3326	0.01834	1.148	0.04158	-0.001283	0.007022	360066			UK Biobank	20015_raw.txt	https://docs.google.com/spreadsheets/d/1kvPoupSzsSFBNSztMzl04xMoSC3Kcx3CrjVf4yBmESU/edit?ts=5b5f17db#gid=227859291	PHESANT Transformation:20015_0|| CONTINUOUS MAIN || CONTINUOUS || ||-Notes:Distance from rump to crown when sitting, calculated as the difference between ~F51~ and ~F3077~.-Variable type:continuous_raw	18.1352	1
Mineral and other dietary supplements: Fish oil (including cod liver oil)	-0.003094	0.08936	-0.03462	0.9724	0.02605	0.001762	1.009	0.007081	0.003211	0.005117	360016	114131	245885	UK Biobank	binary.6179_1.txt	https://docs.google.com/spreadsheets/d/1kvPoupSzsSFBNSztMzl04xMoSC3Kcx3CrjVf4yBmESU/edit?ts=5b5f17db#gid=227859291	PHESANT Transformation:6179_0 || CAT-MUL-BINARY-VAR 1 || NO_NAN Remove NA participants 514 || Removed 664 examples != 1 but with missing value (<0) || sample 245885/114131(360016) ||-Notes:ACE touchscreen question Do you regularly take any of the following? (You can select more than one answer) The following checks were performed: If code -7 was selected, then no additional choices were allowed. …	14.7843	1
Disorders of synovium and tendon	-0.003804	0.1624	-0.02342	0.9813	0.005028	0.001241	0.9984	0.005675	0.007279	0.004898	361194	5894	355300	UK Biobank	categorical.M13_SYNOTEND.txt	https://docs.google.com/spreadsheets/d/1kvPoupSzsSFBNSztMzl04xMoSC3Kcx3CrjVf4yBmESU/edit?ts=5b5f17db#gid=227859291	PHESANT Transformation:NA-Notes:NA-Variable type:categorical-Phenotype ID:M13_SYNOTEND	4.05157	1
Plateletcrit	-0.004098	0.05485	-0.0747	0.9404	0.203	0.01754	1.016	0.02469	0.01379	0.005573	173508			UK Biobank and INTERVAL	pct_N164339_narrow_form.txt.common	http://www.bloodcellgenetics.org/	Volume fraction of blood occupied by platelets	11.5735	1
Treatment/medication code: ventolin 100micrograms inhaler	-0.004118	0.09432	-0.04366	0.9652	0.01692	0.002174	1.01	0.00802	0.002672	0.004726	361141	10380	350761	UK Biobank	binary.20003_1140861998.txt	https://docs.google.com/spreadsheets/d/1kvPoupSzsSFBNSztMzl04xMoSC3Kcx3CrjVf4yBmESU/edit?ts=5b5f17db#gid=227859291	PHESANT Transformation:20003_0 || CAT-MUL-BINARY-VAR 1140861998 || Indicator name x137_0_0 || Remove indicator var NAs: 53 || Remove indicator var <0: 0 || Removed 0 examples != 1140861998 but with missing value (<0) || sample 350761/10380(361141) ||-Notes:Code for treatment Negative codes indicate free-text entry.-Variable type:binary	7.78289	1
Vitamin and mineral supplements: Vitamin E	-0.004321	0.134	-0.03225	0.9743	0.00636	0.001387	0.9984	0.006461	0.003982	0.004673	359245	10356	348889	UK Biobank	binary.6155_5.txt	https://docs.google.com/spreadsheets/d/1kvPoupSzsSFBNSztMzl04xMoSC3Kcx3CrjVf4yBmESU/edit?ts=5b5f17db#gid=227859291	PHESANT Transformation:6155_0 || CAT-MUL-BINARY-VAR 5 || NO_NAN Remove NA participants 514 || Removed 1435 examples != 5 but with missing value (<0) || sample 348889/10356(359245) ||-Notes:ACE touchscreen question Do you regularly take any of the following? (You can select more than one answer) The following checks were performed: If code -7 was selected, then no additional choices were allowed. …	4.58544	1
Diseases of the nervous system	-0.004334	0.09043	-0.04792	0.9618	0.01528	0.001574	1.01	0.006844	0.002768	0.004188	361194	21323	339871	UK Biobank	categorical.VI_NERVOUS.txt	https://docs.google.com/spreadsheets/d/1kvPoupSzsSFBNSztMzl04xMoSC3Kcx3CrjVf4yBmESU/edit?ts=5b5f17db#gid=227859291	PHESANT Transformation:NA-Notes:NA-Variable type:categorical-Phenotype ID:VI_NERVOUS	9.70775	1
#Other joint disorders	-0.004668	0.09451	-0.04939	0.9606	0.01994	0.001894	1.009	0.007307	0.007658	0.005388	361194	27347	333847	UK Biobank	categorical.M13_OTHERJOINT.txt	https://docs.google.com/spreadsheets/d/1kvPoupSzsSFBNSztMzl04xMoSC3Kcx3CrjVf4yBmESU/edit?ts=5b5f17db#gid=227859291	PHESANT Transformation:NA-Notes:NA-Variable type:categorical-Phenotype ID:M13_OTHERJOINT	10.528	1
Childhood sunburn occasions	-0.004844	0.06223	-0.07784	0.938	0.08124	0.01557	1.026	0.03834	-0.002275	0.005723	269734			UK Biobank	1737.gwas.imputed_v3.both_sexes.tsv	https://docs.google.com/spreadsheets/d/1kvPoupSzsSFBNSztMzl04xMoSC3Kcx3CrjVf4yBmESU/edit?ts=5b5f17db#gid=227859291	PHESANT Transformation:1737_0|| INTEGER || reassignments: -1=NA|-3=NA || CONTINUOUS || >20% IN ONE CATEGORY || Split into three bins: 0: [0,0], 1: (0,2), 2: >=2 ||cat N: 139410, 40935, 89389 || CAT-ORD || order: 0|1|2 || num categories: 3 ||-Notes:ACE touchscreen question Before the age of 15, how many times did you suffer sunburn that was painful for at least 2 days or caused blistering? The fol…	5.21773	1
Urea	-0.004915	0.04979	-0.09872	0.9214	0.1046	0.008012	1.208	0.03172	-0.004299	0.005569	400687	400687		UK Biobank (EUR)	biomarkers-30670-both_sexes-irnt.tsv.bgz	https://pan-ukb-us-east-1.s3.amazonaws.com/sumstats_flat_files/biomarkers-30670-both_sexes-irnt.tsv.bgz	EUR: biomarkers : 30670 : Biological samples > Assay results > Blood assays > Blood biochemistry	13.0554	1
Hair/balding pattern: Pattern 3	-0.004921	0.08135	-0.06049	0.9518	0.05741	0.01418	1.017	0.02005	-0.0006909	0.00453	165649	44304	121345	UK Biobank	binary.2395_3.txt	https://docs.google.com/spreadsheets/d/1kvPoupSzsSFBNSztMzl04xMoSC3Kcx3CrjVf4yBmESU/edit?ts=5b5f17db#gid=227859291	PHESANT Transformation:2395_0 || CAT-SINGLE || CAT-SINGLE-BINARY-VAR: 3 || Inc(>=10): 3(44304) ||-Notes:ACE touchscreen question Which of the following best describes your hair/balding pattern? If the participant activated the Help button they were shown the message: If you are unsure, please provide an estimate or select Do not know. [Illustrations presented in this question have been adapted fr…	4.04866	1
Immature fraction of reticulocytes	-0.006017	0.06313	-0.09532	0.9241	0.1187	0.01451	1.026	0.03543	-0.0006559	0.005538	173490			UK Biobank and INTERVAL	irf_N170548_narrow_form.txt.common	http://www.bloodcellgenetics.org/	Fraction of reticulocytes with high RNA content, as measured by light scatter	8.18057	1
Mean time to correctly identify matches	-0.008261	0.05391	-0.1532	0.8782	0.06477	0.002503	1.018	0.008928	0.003907	0.005138	358695			UK Biobank	20023_raw.txt	https://docs.google.com/spreadsheets/d/1kvPoupSzsSFBNSztMzl04xMoSC3Kcx3CrjVf4yBmESU/edit?ts=5b5f17db#gid=227859291	PHESANT Transformation:20023_0|| INTEGER || CONTINUOUS || ||-Notes:This field is the mean duration to first press of snap-button summed over rounds in which both cards matched. It gives a crude measure of the raw processing+reaction speed of a participant. The following data points were excluded when forming the average: Rounds 0-4 were regarded as training; Times under 50ms must be due to antici…	25.8769	1
Types of transport used (excluding work): Car/motor vehicle	-0.008399	0.08415	-0.09982	0.9205	0.02534	0.001661	1.011	0.00679	-0.00633	0.00474	359324	285459	73865	UK Biobank	binary.6162_1.txt	https://docs.google.com/spreadsheets/d/1kvPoupSzsSFBNSztMzl04xMoSC3Kcx3CrjVf4yBmESU/edit?ts=5b5f17db#gid=227859291	PHESANT Transformation:6162_0 || CAT-MUL-BINARY-VAR 1 || NO_NAN Remove NA participants 1769 || Removed 101 examples != 1 but with missing value (<0) || sample 73865/285459(359324) ||-Notes:ACE touchscreen question In the last 4 weeks, which forms of transport have you used most often to get about? (Not including any journeys to and from work; you can select more than one answer) The following che…	15.2559	1
Medication for pain relief, constipation, heartburn: Aspirin	-0.008417	0.08486	-0.0992	0.921	0.02313	0.001855	1.01	0.006981	-0.002842	0.004829	357084	50204	306880	UK Biobank	binary.6154_1.txt	https://docs.google.com/spreadsheets/d/1kvPoupSzsSFBNSztMzl04xMoSC3Kcx3CrjVf4yBmESU/edit?ts=5b5f17db#gid=227859291	PHESANT Transformation:6154_0 || CAT-MUL-BINARY-VAR 1 || NO_NAN Remove NA participants 514 || Removed 3596 examples != 1 but with missing value (<0) || sample 306880/50204(357084) ||-Notes:ACE touchscreen question Do you regularly take any of the following? (You can select more than one answer) The following checks were performed: If code -7 was selected, then no additional choices were allowed. …	12.469	1
Non-cancer illness code, self-reported: diabetes	-0.008539	0.07041	-0.1213	0.9035	0.03588	0.002392	1.041	0.009674	0.001565	0.00505	361141	14114	347027	UK Biobank	binary.20002_1220.txt	https://docs.google.com/spreadsheets/d/1kvPoupSzsSFBNSztMzl04xMoSC3Kcx3CrjVf4yBmESU/edit?ts=5b5f17db#gid=227859291	PHESANT Transformation:20002_0 || CAT-MUL-BINARY-VAR 1220 || Indicator name x135_0_0 || Remove indicator var NAs: 53 || Remove indicator var <0: 0 || Removed 0 examples != 1220 but with missing value (<0) || sample 347027/14114(361141) ||-Notes:Code for non-cancer illness. If the participant was uncertain of the type of illness they had had, then they described it to the interviewer (a trained nu…	15	1
Reason for glasses/contact lenses: For 'astigmatism'	-0.008554	0.1274	-0.06712	0.9465	0.009536	0.001471	1.013	0.006456	-6.76e-05	0.005055	360677	9752	350925	UK Biobank	binary.6147_4.txt	https://docs.google.com/spreadsheets/d/1kvPoupSzsSFBNSztMzl04xMoSC3Kcx3CrjVf4yBmESU/edit?ts=5b5f17db#gid=227859291	PHESANT Transformation:6147_0 || CAT-MUL-BINARY-VAR 4 || Indicator name x2207_0_0 || Remove indicator var NAs: 179 || Remove indicator var <0: 338 || Removed 0 examples != 4 but with missing value (<0) || sample 350925/9752(360677) ||-Notes:ACE touchscreen question Why were you prescribed glasses/contacts? (You can select more than one answer) The following checks were performed: If code -1 was s…	6.48266	1
Red blood cell count	-0.008766	0.05104	-0.1717	0.8636	0.1897	0.02053	1.006	0.02745	0.008902	0.00615	173511			UK Biobank and INTERVAL	rbc_N172952_narrow_form.txt.common	http://www.bloodcellgenetics.org/	Count of red blood cells per unit volume of blood	9.24014	1
Current employment status: Retired	-0.009021	0.125	-0.07219	0.9424	0.00904	0.001417	1.002	0.006635	0.004769	0.004776	359931	132931	227000	UK Biobank	binary.6142_2.txt	https://docs.google.com/spreadsheets/d/1kvPoupSzsSFBNSztMzl04xMoSC3Kcx3CrjVf4yBmESU/edit?ts=5b5f17db#gid=227859291	PHESANT Transformation:6142_0 || CAT-MUL-BINARY-VAR 2 || NO_NAN Remove NA participants 177 || Removed 1086 examples != 2 but with missing value (<0) || sample 227000/132931(359931) ||-Notes:ACE touchscreen question Which of the following describes your current situation? (You can select more than one answer) The following checks were performed: If code -7 was selected, then no additional choices …	6.37968	1
Activities undertaken to treat anxiety: Other therapeutic activities such as mindfulness, yoga or art classes	-0.009076	0.1331	-0.06817	0.9456	0.02833	0.004783	0.9963	0.006026	0.004121	0.004906	98990	5735	93255	UK Biobank	binary.20550_3.txt	https://docs.google.com/spreadsheets/d/1kvPoupSzsSFBNSztMzl04xMoSC3Kcx3CrjVf4yBmESU/edit?ts=5b5f17db#gid=227859291	PHESANT Transformation:20550_0 || CAT-MUL-BINARY-VAR 3 || Indicator name x20425_0_0 || Remove indicator var NAs: 243128 || Remove indicator var <0: 19076 || Removed 0 examples != 3 but with missing value (<0) || sample 93255/5735(98990) ||-Notes:Question asked: Did you ever try talking therapies for these problems, or other structured activities you regard as therapeutic? Include only those you a…	5.92306	1
Vitamin and mineral supplements: Multivitamins +/- minerals	-0.009491	0.08165	-0.1162	0.9075	0.02405	0.001792	1.006	0.007489	0.001305	0.004848	359245	77472	281773	UK Biobank	binary.6155_7.txt	https://docs.google.com/spreadsheets/d/1kvPoupSzsSFBNSztMzl04xMoSC3Kcx3CrjVf4yBmESU/edit?ts=5b5f17db#gid=227859291	PHESANT Transformation:6155_0 || CAT-MUL-BINARY-VAR 7 || NO_NAN Remove NA participants 514 || Removed 1435 examples != 7 but with missing value (<0) || sample 281773/77472(359245) ||-Notes:ACE touchscreen question Do you regularly take any of the following? (You can select more than one answer) The following checks were performed: If code -7 was selected, then no additional choices were allowed. …	13.4208	1
Ankle spacing width (right)	-0.009996	0.05988	-0.1669	0.8674	0.2915	0.01599	1.05	0.0127	-0.001079	0.005564	114614			UK Biobank	4119_raw.txt	https://docs.google.com/spreadsheets/d/1kvPoupSzsSFBNSztMzl04xMoSC3Kcx3CrjVf4yBmESU/edit?ts=5b5f17db#gid=227859291	PHESANT Transformation:4119_0|| CONTINUOUS MAIN || CONTINUOUS || ||-Notes:Right ankle width as indicated by the spacing between measurement transducer pads on heel-Variable type:continuous_raw	18.2301	1
Testosterone	-0.009997	0.05185	-0.1928	0.8471	0.07594	0.01037	1.1	0.0315	-0.001869	0.005071	363203	363203		UK Biobank (EUR)	biomarkers-30850-both_sexes-irnt.tsv.bgz	https://pan-ukb-us-east-1.s3.amazonaws.com/sumstats_flat_files/biomarkers-30850-both_sexes-irnt.tsv.bgz	EUR: biomarkers : 30850 : Biological samples > Assay results > Blood assays > Blood biochemistry	7.32305	1
Forced expiratory volume in 1-second (FEV1), predicted	-0.01053	0.05012	-0.2101	0.8336	0.4472	0.02566	1.082	0.02379	-0.001937	0.00579	117241			UK Biobank	20153_raw.txt	https://docs.google.com/spreadsheets/d/1kvPoupSzsSFBNSztMzl04xMoSC3Kcx3CrjVf4yBmESU/edit?ts=5b5f17db#gid=227859291	PHESANT Transformation:20153_0|| CONTINUOUS MAIN || CONTINUOUS || ||-Notes:Predicted Forced Expiratory Volume in 1-second (FEV1), was calculated using a subset of healthy never smokers from UK Biobank. Healthy never smokers, were selected as individuals with Ever Smoking Status=0 and with Reproducible measure using the European Respiratory Society/American Thoracic Society (ERS/ATS) Criteria=YES …	17.4279	1
Snoring	-0.01057	0.05638	-0.1875	0.8512	0.05983	0.00269	1.023	0.008854	0.008537	0.004982	336320	125656	210664	UK Biobank	binary.1210.txt	https://docs.google.com/spreadsheets/d/1kvPoupSzsSFBNSztMzl04xMoSC3Kcx3CrjVf4yBmESU/edit?ts=5b5f17db#gid=227859291	PHESANT Transformation:1210_0|| CAT-SINGLE || Inc(>=10): 1(125656) || Inc(>=10): 2(210664) || CAT-SINGLE-BINARY || sample 125656/210664(336320) ||-Notes:ACE touchscreen question Does your partner or a close relative or friend complain about your snoring? If the participant activated the Help button they were shown the message: If you are unsure, please provide an estimate or select Do not know.-V…	22.2416	1
Reproduciblity of spirometry measurement using ERS/ATS criteria	-0.0114	0.1241	-0.09184	0.9268	0.0142	0.002023	1.002	0.006715	0.002391	0.005281	272338	212530	59808	UK Biobank	binary.20152.txt	https://docs.google.com/spreadsheets/d/1kvPoupSzsSFBNSztMzl04xMoSC3Kcx3CrjVf4yBmESU/edit?ts=5b5f17db#gid=227859291	PHESANT Transformation:20152_0|| CAT-SINGLE || reassignments: 9=NA || Inc(>=10): 1(212530) || Inc(>=10): 0(59808) || CAT-SINGLE-BINARY || sample 59808/212530(272338) ||-Notes:Indicates whether an individual's spirometry meets European Respiratory Society/American Thoracic Society (ERS/ATS) Criteria, that is their highest acceptable measure was reproducible (the highest acceptable measure and any …	7.01928	1
Workplace very dusty: Often	-0.0116	0.1315	-0.08822	0.9297	0.03562	0.005165	1.009	0.006572	0.0008762	0.004549	89631	9561	80070	UK Biobank	binary.22609_2.txt	https://docs.google.com/spreadsheets/d/1kvPoupSzsSFBNSztMzl04xMoSC3Kcx3CrjVf4yBmESU/edit?ts=5b5f17db#gid=227859291	PHESANT Transformation:22609_0 || CAT-MUL-BINARY-VAR 2 || NO_NAN Remove NA participants 270347 || Removed 1217 examples != 2 but with missing value (<0) || sample 80070/9561(89631) ||-Notes:Participant asked Thinking about the place where you worked: Was it very dusty? Participants were allowed to skip answering this question.-Variable type:binary	6.89642	1
Mean corpuscular haemoglobin	-0.01214	0.04601	-0.2638	0.7919	0.1701	0.01778	1.125	0.04916	0.002048	0.005669	350472			UK Biobank	30050_raw.txt	https://docs.google.com/spreadsheets/d/1kvPoupSzsSFBNSztMzl04xMoSC3Kcx3CrjVf4yBmESU/edit?ts=5b5f17db#gid=227859291	PHESANT Transformation:30050_0|| CONTINUOUS MAIN || CONTINUOUS || ||-Notes:Result of Mean Corpuscular Haemoglobin assay, performed on blood sample, obtained from UK Biobank assessment centre visit.-Variable type:continuous_raw	9.56693	1
Mouth/teeth dental problems: Mouth ulcers	-0.01239	0.06887	-0.1799	0.8572	0.02852	0.003612	1.024	0.01141	0.008604	0.004656	359841	36831	323010	UK Biobank	binary.6149_1.txt	https://docs.google.com/spreadsheets/d/1kvPoupSzsSFBNSztMzl04xMoSC3Kcx3CrjVf4yBmESU/edit?ts=5b5f17db#gid=227859291	PHESANT Transformation:6149_0 || CAT-MUL-BINARY-VAR 1 || NO_NAN Remove NA participants 512 || Removed 841 examples != 1 but with missing value (<0) || sample 323010/36831(359841) ||-Notes:ACE touchscreen question Do you have any of the following? (You can select more than one answer) The following checks were performed: If code -7 was selected, then no additional choices were allowed. If code -3 …	7.8959	1
DVT of lower extremities and pulmonary embolism	-0.01265	0.1045	-0.121	0.9037	0.01038	0.001889	1.005	0.008645	-0.002024	0.004218	361194	4319	356875	UK Biobank	categorical.I9_DVTANDPULM.txt	https://docs.google.com/spreadsheets/d/1kvPoupSzsSFBNSztMzl04xMoSC3Kcx3CrjVf4yBmESU/edit?ts=5b5f17db#gid=227859291	PHESANT Transformation:NA-Notes:NA-Variable type:categorical-Phenotype ID:I9_DVTANDPULM	5.49497	1
Milk type used: Semi-skimmed	-0.01279	0.1029	-0.1243	0.9011	0.01341	0.001418	1.002	0.006401	-0.003481	0.004713	360806	234870	125936	UK Biobank	binary.1418_2.txt	https://docs.google.com/spreadsheets/d/1kvPoupSzsSFBNSztMzl04xMoSC3Kcx3CrjVf4yBmESU/edit?ts=5b5f17db#gid=227859291	PHESANT Transformation:1418_0 || CAT-SINGLE || CAT-SINGLE-BINARY-VAR: 2 || Inc(>=10): 2(234870) ||-Notes:ACE touchscreen question What type of milk do you mainly use? If the participant activated the Help button they were shown the message: If you use more than one type of milk, please select the one that you drink the most. If you are unsure, select Do not know.-Variable type:binary	9.45698	1
POAG (All Biobanks)	-0.01348	0.06637	-0.203	0.8391	0.00761	0.0006112	1.01	0.009565	0.003086	0.004759	1487447	26848	1460599	Global Biobank Meta-analysis Initiative Meta-analysis Initiative: powering genetic discovery across human diseases. 2038	POAG_Bothsex_inv_var_meta_GBMI_052021_nbbkgt1.txt.gz.ctgvl	https://www.globalbiobankmeta.org/resources	https://www.sciencedirect.com/science/article/pii/S2666979X22001410?via%3Dihub	12.4509	1
Diagnoses - main ICD10: M48 Other spondylopathies	-0.01358	0.1416	-0.09594	0.9236	0.00642	0.001272	0.9898	0.00588	0.005224	0.004905	361194	1890	359304	UK Biobank	categorical.M48.txt	https://docs.google.com/spreadsheets/d/1kvPoupSzsSFBNSztMzl04xMoSC3Kcx3CrjVf4yBmESU/edit?ts=5b5f17db#gid=227859291	PHESANT Transformation:NA-Notes:NA-Variable type:categorical-Phenotype ID:M48	5.04717	1
Cystatin C	-0.01362	0.05854	-0.2326	0.816	0.2291	0.03012	1.431	0.05534	-0.00929	0.00799	400940	400940		UK Biobank (EUR)	biomarkers-30720-both_sexes-irnt.tsv.bgz	https://pan-ukb-us-east-1.s3.amazonaws.com/sumstats_flat_files/biomarkers-30720-both_sexes-irnt.tsv.bgz	EUR: biomarkers : 30720 : Biological samples > Assay results > Blood assays > Blood biochemistry	7.60624	1
POAG (EUR Biobanks)	-0.01379	0.07146	-0.193	0.847	0.008382	0.0007497	1.005	0.009858	0.004892	0.004706	1172905	16355	1156550	Global Biobank Meta-analysis Initiative Meta-analysis Initiative: powering genetic discovery across human diseases. 2037	POAG_Bothsex_eur_inv_var_meta_GBMI_052021_nbbkgt1.txt.gz.ctgvl	https://www.globalbiobankmeta.org/resources	https://www.sciencedirect.com/science/article/pii/S2666979X22001410?via%3Dihub	11.1805	1
Immature reticulocyte fraction	-0.01404	0.05307	-0.2646	0.7913	0.1156	0.01086	1.164	0.05179	-0.001927	0.005682	344728			UK Biobank	30280_raw.txt	https://docs.google.com/spreadsheets/d/1kvPoupSzsSFBNSztMzl04xMoSC3Kcx3CrjVf4yBmESU/edit?ts=5b5f17db#gid=227859291	PHESANT Transformation:30280_0|| CONTINUOUS MAIN || CONTINUOUS || ||-Notes:Result of Immature Reticulocytes Fraction assay, performed on blood sample, obtained from UK Biobank assessment centre visit. Immature Reticulocytes Fraction (Percentage) is an indication of new reticulocyte synthesis and is calculated from the reticulocytes (Percentage) as the total number of reticulocyte events in the ou…	10.6446	1
Cereal type: Biscuit cereal (e.g. Weetabix)	-0.01446	0.1237	-0.1169	0.9069	0.0103	0.001784	1.018	0.006944	0.005372	0.004458	299898	53310	246588	UK Biobank	binary.1468_2.txt	https://docs.google.com/spreadsheets/d/1kvPoupSzsSFBNSztMzl04xMoSC3Kcx3CrjVf4yBmESU/edit?ts=5b5f17db#gid=227859291	PHESANT Transformation:1468_0 || CAT-SINGLE || CAT-SINGLE-BINARY-VAR: 2 || Inc(>=10): 2(53310) ||-Notes:ACE touchscreen question What type of cereal do you mainly eat? If the participant activated the Help button they were shown the message: If you eat more than one type of cereal, please select the one that you eat the most. If you are unsure, select Do not know. ~F1468~ was collected from all p…	5.77354	1
Diagnoses - main ICD10: M20 Acquired deformities of fingers and toes	-0.01551	0.1022	-0.1517	0.8794	0.01421	0.001422	0.9947	0.006762	0.00278	0.00454	361194	7773	353421	UK Biobank	categorical.M20.txt	https://docs.google.com/spreadsheets/d/1kvPoupSzsSFBNSztMzl04xMoSC3Kcx3CrjVf4yBmESU/edit?ts=5b5f17db#gid=227859291	PHESANT Transformation:NA-Notes:NA-Variable type:categorical-Phenotype ID:M20	9.99297	1
IPF (All Biobanks + Allen et al)	-0.01684	0.1069	-0.1575	0.8748	0.003792	0.0006498	1.019	0.0132	0.001103	0.004614	1375570	11160	1364410	Global Biobank Meta-analysis Initiative	IPF_Bothsex_inv_var_meta_GBMI_with_Allen_021121.txt.ctgvl	https://www.globalbiobankmeta.org/resources	https://www.sciencedirect.com/science/article/pii/S2666979X22001410?via%3Dihub	5.83564	1
Red cell distribution width	-0.01735	0.07049	-0.2461	0.8056	0.1897	0.02293	0.9679	0.02913	0.006088	0.005812	173512			UK Biobank and INTERVAL	rdw_N171529_narrow_form.txt.common	http://www.bloodcellgenetics.org/	Coefficient of variation of red cell volume distribution	8.273	1
Treatment/medication code: bisoprolol	-0.01785	0.1343	-0.1329	0.8943	0.00618	0.001276	0.9971	0.006365	-0.00112	0.004419	361141	5304	355837	UK Biobank	binary.20003_1140879760.txt	https://docs.google.com/spreadsheets/d/1kvPoupSzsSFBNSztMzl04xMoSC3Kcx3CrjVf4yBmESU/edit?ts=5b5f17db#gid=227859291	PHESANT Transformation:20003_0 || CAT-MUL-BINARY-VAR 1140879760 || Indicator name x137_0_0 || Remove indicator var NAs: 53 || Remove indicator var <0: 0 || Removed 0 examples != 1140879760 but with missing value (<0) || sample 355837/5304(361141) ||-Notes:Code for treatment Negative codes indicate free-text entry.-Variable type:binary	4.84326	1
Folate	-0.01845	0.1419	-0.13	0.8965	0.04253	0.009268	0.996	0.006406	-0.00551	0.004538	51453			UK Biobank	100014_raw.txt	https://docs.google.com/spreadsheets/d/1kvPoupSzsSFBNSztMzl04xMoSC3Kcx3CrjVf4yBmESU/edit?ts=5b5f17db#gid=227859291	PHESANT Transformation:100014_0|| CONTINUOUS MAIN || CONTINUOUS || ||-Notes:Folate. Estimated intake, based on food and beverage consumption yesterday, excluding any supplements.-Variable type:continuous_raw	4.58891	1
Diagnoses - main ICD10: N92 Excessive, frequent and irregular menstruation	-0.01866	0.1331	-0.1402	0.8885	0.006921	0.001504	1.004	0.006976	0.0087	0.004526	361194	8475	352719	UK Biobank	categorical.N92.txt	https://docs.google.com/spreadsheets/d/1kvPoupSzsSFBNSztMzl04xMoSC3Kcx3CrjVf4yBmESU/edit?ts=5b5f17db#gid=227859291	PHESANT Transformation:NA-Notes:NA-Variable type:categorical-Phenotype ID:N92	4.60173	1
Lymphocyte percentage	-0.01872	0.04646	-0.403	0.687	0.1421	0.01136	1.126	0.03003	-0.003355	0.005798	349861			UK Biobank	30180_raw.txt	https://docs.google.com/spreadsheets/d/1kvPoupSzsSFBNSztMzl04xMoSC3Kcx3CrjVf4yBmESU/edit?ts=5b5f17db#gid=227859291	PHESANT Transformation:30180_0|| CONTINUOUS MAIN || CONTINUOUS || ||-Notes:Result of Lymphocytes Percentage assay, performed on blood sample, obtained from UK Biobank assessment centre visit. Lymphocytes (Percentage) is calculated as the proportion of lymphocytes in the leukocytes.-Variable type:continuous_raw	12.5088	1
Basophill percentage	-0.01879	0.0759	-0.2475	0.8045	0.02997	0.003937	1.034	0.01459	0.005222	0.005617	349861			UK Biobank	30220_raw.txt	https://docs.google.com/spreadsheets/d/1kvPoupSzsSFBNSztMzl04xMoSC3Kcx3CrjVf4yBmESU/edit?ts=5b5f17db#gid=227859291	PHESANT Transformation:30220_0|| CONTINUOUS MAIN || CONTINUOUS || ||-Notes:Result of Basophils Percentage assay, performed on blood sample, obtained from UK Biobank assessment centre visit. Basophils (Percentage) is calculated as the proportion of basophils in the leukocytes.-Variable type:continuous_raw	7.6124	1
Rotator cuff syndrome	-0.019	0.1285	-0.1479	0.8824	0.007206	0.001332	0.9931	0.006487	0.006325	0.004475	361194	2285	358909	UK Biobank	categorical.M13_ROTATORCUFF.txt	https://docs.google.com/spreadsheets/d/1kvPoupSzsSFBNSztMzl04xMoSC3Kcx3CrjVf4yBmESU/edit?ts=5b5f17db#gid=227859291	PHESANT Transformation:NA-Notes:NA-Variable type:categorical-Phenotype ID:M13_ROTATORCUFF	5.40991	1
Mean platelet volume	-0.02045	0.04586	-0.4459	0.6557	0.2706	0.03825	1.008	0.04541	-0.005119	0.005283	173502			UK Biobank and INTERVAL	mpv_N164454_narrow_form.txt.common	http://www.bloodcellgenetics.org/	Mean volume of platelets	7.07451	1
Weight change during worst episode of depression: Stayed about the same or was on a diet	-0.02048	0.1189	-0.1723	0.8632	0.06055	0.008295	0.9872	0.006364	0.0001317	0.004895	56571	22981	33590	UK Biobank	binary.20536_0.txt	https://docs.google.com/spreadsheets/d/1kvPoupSzsSFBNSztMzl04xMoSC3Kcx3CrjVf4yBmESU/edit?ts=5b5f17db#gid=227859291	PHESANT Transformation:20536_0 || CAT-SINGLE || CAT-SINGLE-BINARY-VAR: 0 || Inc(>=10): 0(22981) ||-Notes:Question asked: Did you gain or lose weight without trying, or did you stay about the same weight? Question was asked when ~F20446~ was Yes or ~F20441~ was Yes.-Variable type:binary	7.29958	1
Abdominal aortic aneurysm (AAA) (All Biobanks)	-0.02093	0.09083	-0.2304	0.8178	0.004718	0.0004451	1.008	0.007518	0.002459	0.004601	1455875	9453	1446422	Global Biobank Meta-analysis Initiative Meta-analysis Initiative: powering genetic discovery across human diseases. 2023	AAA_Bothsex_inv_var_meta_GBMI_052021_nbbkgt1.txt.gz.ctgvl	https://www.globalbiobankmeta.org/resources	https://www.sciencedirect.com/science/article/pii/S2666979X22001410?via%3Dihub	10.5999	1
Diagnoses - main ICD10: I48 Atrial fibrillation and flutter	-0.02149	0.0817	-0.263	0.7925	0.01849	0.002526	1.01	0.008075	0.005869	0.004944	361194	6356	354838	UK Biobank	categorical.I48.txt	https://docs.google.com/spreadsheets/d/1kvPoupSzsSFBNSztMzl04xMoSC3Kcx3CrjVf4yBmESU/edit?ts=5b5f17db#gid=227859291	PHESANT Transformation:NA-Notes:NA-Variable type:categorical-Phenotype ID:I48	7.31987	1
Forced vital capacity (FVC), Best measure	-0.02155	0.04342	-0.4962	0.6198	0.2322	0.009882	1.095	0.01916	-0.007189	0.006137	272338			UK Biobank	20151_raw.txt	https://docs.google.com/spreadsheets/d/1kvPoupSzsSFBNSztMzl04xMoSC3Kcx3CrjVf4yBmESU/edit?ts=5b5f17db#gid=227859291	PHESANT Transformation:20151_0|| CONTINUOUS MAIN || CONTINUOUS || ||-Notes:Highest measure from the array of values for Forced Vital Capacity (FVC) (~F3062~), which was acceptable according to corresponding acceptability field (~F3061~). A blow was deemed acceptable if recorded as 0 (no problems) or 32 (0x20 - USER_ACCEPTED). This derived data field has come from Professor Martin Tobin at the Uni…	23.4973	1
Milk type used: Never/rarely have milk	-0.02176	0.09877	-0.2203	0.8256	0.01405	0.001632	1.007	0.006478	0.00699	0.004457	360806	11587	349219	UK Biobank	binary.1418_6.txt	https://docs.google.com/spreadsheets/d/1kvPoupSzsSFBNSztMzl04xMoSC3Kcx3CrjVf4yBmESU/edit?ts=5b5f17db#gid=227859291	PHESANT Transformation:1418_0 || CAT-SINGLE || CAT-SINGLE-BINARY-VAR: 6 || Inc(>=10): 6(11587) ||-Notes:ACE touchscreen question What type of milk do you mainly use? If the participant activated the Help button they were shown the message: If you use more than one type of milk, please select the one that you drink the most. If you are unsure, select Do not know.-Variable type:binary	8.60907	1
Leisure/social activities: Other group activity	-0.02291	0.1004	-0.2282	0.8195	0.02131	0.0017	1.018	0.007201	-0.008639	0.005599	360063	80178	279885	UK Biobank	binary.6160_5.txt	https://docs.google.com/spreadsheets/d/1kvPoupSzsSFBNSztMzl04xMoSC3Kcx3CrjVf4yBmESU/edit?ts=5b5f17db#gid=227859291	PHESANT Transformation:6160_0 || CAT-MUL-BINARY-VAR 5 || NO_NAN Remove NA participants 177 || Removed 954 examples != 5 but with missing value (<0) || sample 279885/80178(360063) ||-Notes:ACE touchscreen question Which of the following do you attend once a week or more often? (You can select more than one) The following checks were performed: If code -7 was selected, then no additional choices we…	12.5353	1
Red blood cell (erythrocyte) distribution width	-0.02331	0.06133	-0.3801	0.7039	0.1265	0.0119	1.045	0.0328	-0.0004093	0.006553	350473			UK Biobank	30070_raw.txt	https://docs.google.com/spreadsheets/d/1kvPoupSzsSFBNSztMzl04xMoSC3Kcx3CrjVf4yBmESU/edit?ts=5b5f17db#gid=227859291	PHESANT Transformation:30070_0|| CONTINUOUS MAIN || CONTINUOUS || ||-Notes:Result of Red Distribution Width assay, performed on blood sample, obtained from UK Biobank assessment centre visit. Red blood cell Distribution Width is the size distribution spread of the erythrocyte population derived from the red blood cell histogram. It is the coefficient of variation (CV) expressed in % of the red bl…	10.6303	1
Non-cancer illness code, self-reported: cholelithiasis/gall stones	-0.02374	0.1195	-0.1988	0.8424	0.008319	0.00156	1.019	0.007739	0.004598	0.004301	361141	5941	355200	UK Biobank	binary.20002_1162.txt	https://docs.google.com/spreadsheets/d/1kvPoupSzsSFBNSztMzl04xMoSC3Kcx3CrjVf4yBmESU/edit?ts=5b5f17db#gid=227859291	PHESANT Transformation:20002_0 || CAT-MUL-BINARY-VAR 1162 || Indicator name x135_0_0 || Remove indicator var NAs: 53 || Remove indicator var <0: 0 || Removed 0 examples != 1162 but with missing value (<0) || sample 355200/5941(361141) ||-Notes:Code for non-cancer illness. If the participant was uncertain of the type of illness they had had, then they described it to the interviewer (a trained nur…	5.33269	1
Doctor diagnosed hayfever or allergic rhinitis	-0.0239	0.08292	-0.2882	0.7732	0.07823	0.008656	1.007	0.008276	0.0009251	0.005055	91787	20904	70883	UK Biobank	binary.22126.txt	https://docs.google.com/spreadsheets/d/1kvPoupSzsSFBNSztMzl04xMoSC3Kcx3CrjVf4yBmESU/edit?ts=5b5f17db#gid=227859291	PHESANT Transformation:22126_0|| CAT-SINGLE || reassignments: 9=NA || Inc(>=10): 0(70883) || Inc(>=10): 1(20904) || CAT-SINGLE-BINARY || sample 70883/20904(91787) ||-Notes:User asked Has a doctor ever told you that you have had any of the conditions below? hayfever or allergic rhinitis was one of the options listed.-Variable type:binary	9.03766	1
Workplace very hot: Rarely/never	-0.0241	0.1267	-0.1903	0.8491	0.03101	0.006009	1.009	0.006693	-0.000843	0.004503	90644	68705	21939	UK Biobank	binary.22608_0.txt	https://docs.google.com/spreadsheets/d/1kvPoupSzsSFBNSztMzl04xMoSC3Kcx3CrjVf4yBmESU/edit?ts=5b5f17db#gid=227859291	PHESANT Transformation:22608_0 || CAT-MUL-BINARY-VAR 0 || NO_NAN Remove NA participants 270293 || Removed 257 examples != 0 but with missing value (<0) || sample 21939/68705(90644) ||-Notes:Participant asked Thinking about the place where you worked: Was it very hot? Participants were allowed to skip answering this question.-Variable type:binary	5.16059	1
Yogurt/ice-cream consumers	-0.02512	0.1662	-0.1511	0.8799	0.0397	0.009508	0.9933	0.006563	0.00289	0.004847	51427	20803	30624	UK Biobank	binary.102080.txt	https://docs.google.com/spreadsheets/d/1kvPoupSzsSFBNSztMzl04xMoSC3Kcx3CrjVf4yBmESU/edit?ts=5b5f17db#gid=227859291	PHESANT Transformation:102080_0|| CAT-SINGLE || Inc(>=10): 0(30624) || Inc(>=10): 1(20803) || CAT-SINGLE-BINARY || sample 30624/20803(51427) ||-Notes:Question asked: Did you eat any yogurt or ice-cream yesterday?-Variable type:binary	4.17543	1
Medication for cholesterol, blood pressure or diabetes: Blood pressure medication	-0.02544	0.06786	-0.3749	0.7077	0.1125	0.005726	1.04	0.01041	0.002694	0.00562	165340	40987	124353	UK Biobank	binary.6177_2.txt	https://docs.google.com/spreadsheets/d/1kvPoupSzsSFBNSztMzl04xMoSC3Kcx3CrjVf4yBmESU/edit?ts=5b5f17db#gid=227859291	PHESANT Transformation:6177_0 || CAT-MUL-BINARY-VAR 2 || NO_NAN Remove NA participants 194414 || Removed 1440 examples != 2 but with missing value (<0) || sample 124353/40987(165340) ||-Notes:ACE touchscreen question Do you regularly take any of the following medications? (you can select more than one answer) The following checks were performed: If code -7 was selected, then no additional choices…	19.6472	1
Standing height	-0.02557	0.04252	-0.6014	0.5476	0.4694	0.02286	1.262	0.05894	2.95e-05	0.007462	360388			UK Biobank	50_raw.txt	https://docs.google.com/spreadsheets/d/1kvPoupSzsSFBNSztMzl04xMoSC3Kcx3CrjVf4yBmESU/edit?ts=5b5f17db#gid=227859291	PHESANT Transformation:50_0|| CONTINUOUS MAIN || CONTINUOUS || ||-Notes:Standing height was measured using a Seca 202 device-Variable type:continuous_raw	20.5337	1
Ankle spacing width	-0.02599	0.05518	-0.4709	0.6377	0.2949	0.01485	1.085	0.0212	-0.002771	0.006091	206589			UK Biobank	3143_raw.txt	https://docs.google.com/spreadsheets/d/1kvPoupSzsSFBNSztMzl04xMoSC3Kcx3CrjVf4yBmESU/edit?ts=5b5f17db#gid=227859291	PHESANT Transformation:3143_0|| CONTINUOUS MAIN || CONTINUOUS || ||-Notes:Ankle width as indicated by the spacing between measurement transducer pads on heel-Variable type:continuous_raw	19.8586	1
Substances taken for depression: Drugs or alcohol (more than once)	-0.02666	0.1178	-0.2263	0.821	0.02559	0.004387	0.9986	0.007027	0.001591	0.004363	117763	8627	109136	UK Biobank	binary.20546_4.txt	https://docs.google.com/spreadsheets/d/1kvPoupSzsSFBNSztMzl04xMoSC3Kcx3CrjVf4yBmESU/edit?ts=5b5f17db#gid=227859291	PHESANT Transformation:20546_0 || CAT-MUL-BINARY-VAR 4 || Indicator name x20446_0_0 || Remove indicator var NAs: 243128 || Remove indicator var <0: 303 || Removed 0 examples != 4 but with missing value (<0) || sample 109136/8627(117763) ||-Notes:Question asked: Did you ever try the following for these problems? (tick all that apply) Participant was offered a set of options which have been combine…	5.83314	1
Monocyte count	-0.02689	0.0505	-0.5325	0.5944	0.09706	0.01107	1.134	0.03359	0.001232	0.005989	349856			UK Biobank	30130_raw.txt	https://docs.google.com/spreadsheets/d/1kvPoupSzsSFBNSztMzl04xMoSC3Kcx3CrjVf4yBmESU/edit?ts=5b5f17db#gid=227859291	PHESANT Transformation:30130_0|| CONTINUOUS MAIN || CONTINUOUS || ||-Notes:Result of Monocytes Number assay, performed on blood sample, obtained from UK Biobank assessment centre visit. Monocyte count is the proportion of ( monoctyes / 100 ) x white blood cell count.-Variable type:continuous_raw	8.76784	1
Ever had same-sex intercourse	-0.02725	0.1042	-0.2615	0.7937	0.01148	0.00158	1.009	0.006084	0.008548	0.004464	326849	11109	315740	UK Biobank	binary.2159.txt	https://docs.google.com/spreadsheets/d/1kvPoupSzsSFBNSztMzl04xMoSC3Kcx3CrjVf4yBmESU/edit?ts=5b5f17db#gid=227859291	PHESANT Transformation:2159_0|| CAT-SINGLE || Inc(>=10): 0(315740) || Inc(>=10): 1(11109) || CAT-SINGLE-BINARY || sample 315740/11109(326849) ||-Notes:ACE touchscreen question Have you ever had sexual intercourse with someone of the same sex? If the participant activated the Help button they were shown the message: Sexual intercourse includes vaginal, oral or anal intercourse. ~F2159~ was collect…	7.26582	1
Malignant neoplasm of breast	-0.02733	0.1067	-0.2562	0.7978	0.01237	0.001809	1.021	0.00822	0.0001685	0.004469	361194	9721	351473	UK Biobank	categorical.C_BREAST_3.txt	https://docs.google.com/spreadsheets/d/1kvPoupSzsSFBNSztMzl04xMoSC3Kcx3CrjVf4yBmESU/edit?ts=5b5f17db#gid=227859291	PHESANT Transformation:NA-Notes:NA-Variable type:categorical-Phenotype ID:C_BREAST_3	6.83803	1
Malignant neoplasm of breast	-0.02733	0.1067	-0.2562	0.7978	0.01237	0.001809	1.021	0.00822	0.0001685	0.004469	361194	9721	351473	UK Biobank	categorical.C3_BREAST_3.txt	https://docs.google.com/spreadsheets/d/1kvPoupSzsSFBNSztMzl04xMoSC3Kcx3CrjVf4yBmESU/edit?ts=5b5f17db#gid=227859291	PHESANT Transformation:NA-Notes:NA-Variable type:categorical-Phenotype ID:C3_BREAST_3	6.83803	1
Age started hormone-replacement therapy (HRT)	-0.02905	0.1159	-0.2506	0.8021	0.08086	0.01004	0.9938	0.007808	-0.004776	0.005605	68299			UK Biobank	3536_raw.txt	https://docs.google.com/spreadsheets/d/1kvPoupSzsSFBNSztMzl04xMoSC3Kcx3CrjVf4yBmESU/edit?ts=5b5f17db#gid=227859291	PHESANT Transformation:3536_0|| INTEGER || reassignments: -1=NA|-3=NA || CONTINUOUS || ||-Notes:ACE touchscreen question How old were you when you first used HRT? The following checks were performed: If answer If answer > Participants age then rejected If answer If answer > 65 then participant asked to confirm If the participant activated the Help button they were shown the message: If you are un…	8.05378	1
Year ended full time education	-0.0291	0.06668	-0.4364	0.6625	0.1474	0.007751	1.037	0.007541	-0.008066	0.004877	91777			UK Biobank	22501_raw.txt	https://docs.google.com/spreadsheets/d/1kvPoupSzsSFBNSztMzl04xMoSC3Kcx3CrjVf4yBmESU/edit?ts=5b5f17db#gid=227859291	PHESANT Transformation:22501_0|| INTEGER || reassignments: -1=NA|-2=NA|-3=NA || CONTINUOUS || ||-Notes:Year ended full time education-Variable type:continuous_raw	19.0169	1
Age at menopause (last menstrual period)	-0.03268	0.0734	-0.4452	0.6562	0.118	0.01129	1.004	0.0157	-0.005786	0.005309	111593			UK Biobank	3581_raw.txt	https://docs.google.com/spreadsheets/d/1kvPoupSzsSFBNSztMzl04xMoSC3Kcx3CrjVf4yBmESU/edit?ts=5b5f17db#gid=227859291	PHESANT Transformation:3581_0|| INTEGER || reassignments: -1=NA|-3=NA || CONTINUOUS || ||-Notes:ACE touchscreen question How old were you when your periods stopped? The following checks were performed: If answer If answer > Participants age then rejected If answer > 70 then rejected If answer If answer > 60 then participant asked to confirm If the participant activated the Help button they were s…	10.4517	1
Types of physical activity in last 4 weeks: Light DIY (eg: pruning, watering the lawn)	-0.03356	0.0762	-0.4404	0.6596	0.03803	0.002126	1.002	0.008606	0.001381	0.005136	359263	186679	172584	UK Biobank	binary.6164_4.txt	https://docs.google.com/spreadsheets/d/1kvPoupSzsSFBNSztMzl04xMoSC3Kcx3CrjVf4yBmESU/edit?ts=5b5f17db#gid=227859291	PHESANT Transformation:6164_0 || CAT-MUL-BINARY-VAR 4 || NO_NAN Remove NA participants 1592 || Removed 339 examples != 4 but with missing value (<0) || sample 172584/186679(359263) ||-Notes:ACE touchscreen question In the last 4 weeks did you spend any time doing the following? (You can select more than one answer) The following checks were performed: If code -7 was selected, then no additional c…	17.8881	1
How are people in household related to participant: Husband, wife or partner	-0.03361	0.07893	-0.4258	0.6702	0.02504	0.001755	1.01	0.0073	-0.000485	0.004338	358963	265738	93225	UK Biobank	binary.6141_1.txt	https://docs.google.com/spreadsheets/d/1kvPoupSzsSFBNSztMzl04xMoSC3Kcx3CrjVf4yBmESU/edit?ts=5b5f17db#gid=227859291	PHESANT Transformation:6141_0 || CAT-MUL-BINARY-VAR 1 || Indicator name x709_0_0 || Remove indicator var NAs: 1076 || Remove indicator var <0: 1155 || Removed 0 examples != 1 but with missing value (<0) || sample 93225/265738(358963) ||-Notes:ACE touchscreen question How are the other people who live with you related to you? (You can select more than one answer) The following checks were performe…	14.2678	1
Magnesium	-0.03395	0.1531	-0.2218	0.8245	0.04291	0.009661	1.007	0.006843	-0.005649	0.004906	51453			UK Biobank	100017_raw.txt	https://docs.google.com/spreadsheets/d/1kvPoupSzsSFBNSztMzl04xMoSC3Kcx3CrjVf4yBmESU/edit?ts=5b5f17db#gid=227859291	PHESANT Transformation:100017_0|| CONTINUOUS MAIN || CONTINUOUS || ||-Notes:Magnesium. Estimated intake, based on food and beverage consumption yesterday, excluding any supplements.-Variable type:continuous_raw	4.44157	1
Bread type: Brown	-0.03571	0.1111	-0.3214	0.7479	0.01133	0.001481	0.999	0.006562	0.00138	0.004704	348424	41518	306906	UK Biobank	binary.1448_2.txt	https://docs.google.com/spreadsheets/d/1kvPoupSzsSFBNSztMzl04xMoSC3Kcx3CrjVf4yBmESU/edit?ts=5b5f17db#gid=227859291	PHESANT Transformation:1448_0 || CAT-SINGLE || CAT-SINGLE-BINARY-VAR: 2 || Inc(>=10): 2(41518) ||-Notes:ACE touchscreen question What type of bread do you mainly eat? If the participant activated the Help button they were shown the message: If you eat more than one type of bread, please select the one that you eat the most. If you are unsure, select Do not know. ~F1448~ was collected from all par…	7.65024	1
Tinnitus: No, never	-0.03585	0.09122	-0.3931	0.6943	0.05864	0.004648	1.003	0.006571	-0.005983	0.004801	117882	83615	34267	UK Biobank	binary.4803_0.txt	https://docs.google.com/spreadsheets/d/1kvPoupSzsSFBNSztMzl04xMoSC3Kcx3CrjVf4yBmESU/edit?ts=5b5f17db#gid=227859291	PHESANT Transformation:4803_0 || CAT-SINGLE || CAT-SINGLE-BINARY-VAR: 0 || Inc(>=10): 0(83615) ||-Notes:ACE touchscreen question Do you get or have you had noises (such as ringing or buzzing) in your head or in one or both ears that lasts for more than five minutes at a time? ~F4803~ was collected from all participants except those who indicated they were completely deaf, as defined by their answ…	12.6162	1
Treatment/medication code: metformin	-0.03599	0.07204	-0.4996	0.6173	0.03019	0.002015	1.029	0.009326	6.99e-05	0.004984	361141	8968	352173	UK Biobank	binary.20003_1140884600.txt	https://docs.google.com/spreadsheets/d/1kvPoupSzsSFBNSztMzl04xMoSC3Kcx3CrjVf4yBmESU/edit?ts=5b5f17db#gid=227859291	PHESANT Transformation:20003_0 || CAT-MUL-BINARY-VAR 1140884600 || Indicator name x137_0_0 || Remove indicator var NAs: 53 || Remove indicator var <0: 0 || Removed 0 examples != 1140884600 but with missing value (<0) || sample 352173/8968(361141) ||-Notes:Code for treatment Negative codes indicate free-text entry.-Variable type:binary	14.9826	1
Medication related adverse effects (Asthma/COPD)	-0.03652	0.09724	-0.3756	0.7072	0.01285	0.001648	1.01	0.007837	0.006061	0.004857	361194	21706	339488	UK Biobank	categorical.PULM_MEDICATIO_COMORB.txt	https://docs.google.com/spreadsheets/d/1kvPoupSzsSFBNSztMzl04xMoSC3Kcx3CrjVf4yBmESU/edit?ts=5b5f17db#gid=227859291	PHESANT Transformation:NA-Notes:NA-Variable type:categorical-Phenotype ID:PULM_MEDICATIO_COMORB	7.79733	1
3mm cylindrical power angle (left)	-0.03718	0.09894	-0.3758	0.7071	0.08289	0.008499	1.002	0.007007	-0.0008732	0.00474	75389			UK Biobank	5112_raw.txt	https://docs.google.com/spreadsheets/d/1kvPoupSzsSFBNSztMzl04xMoSC3Kcx3CrjVf4yBmESU/edit?ts=5b5f17db#gid=227859291	PHESANT Transformation:5112_0|| INTEGER || CONTINUOUS || ||-Notes:This is the cylindrical power angle of keratometry results taken at 3mm for the left eye (blank indicates none)-Variable type:continuous_raw	9.75291	1
Usual side of head for mobile phone use: Right	-0.03793	0.1092	-0.3474	0.7283	0.02566	0.00313	1.009	0.009609	0.006839	0.005266	303009	175355	127654	UK Biobank	binary.1150_2.txt	https://docs.google.com/spreadsheets/d/1kvPoupSzsSFBNSztMzl04xMoSC3Kcx3CrjVf4yBmESU/edit?ts=5b5f17db#gid=227859291	PHESANT Transformation:1150_0 || CAT-SINGLE || CAT-SINGLE-BINARY-VAR: 2 || Inc(>=10): 2(175355) ||-Notes:ACE touchscreen question On what side of the head do you usually use a mobile phone? If the participant activated the Help button they were shown the message: If you are unsure, please provide an estimate or select Do not know. ~F1150~ was collected from participants who indicated they have us…	8.19808	1
Breastfed as a baby	-0.03796	0.09157	-0.4146	0.6784	0.02298	0.002163	1.017	0.007146	-0.004797	0.004398	273743	193838	79905	UK Biobank	binary.1677.txt	https://docs.google.com/spreadsheets/d/1kvPoupSzsSFBNSztMzl04xMoSC3Kcx3CrjVf4yBmESU/edit?ts=5b5f17db#gid=227859291	PHESANT Transformation:1677_0|| CAT-SINGLE || Inc(>=10): 1(193838) || Inc(>=10): 0(79905) || CAT-SINGLE-BINARY || sample 79905/193838(273743) ||-Notes:ACE touchscreen question Were you breastfed when you were a baby?-Variable type:binary	10.6241	1
Spinal stenosis	-0.03849	0.1385	-0.2779	0.7811	0.006719	0.001263	0.9906	0.005677	0.005891	0.004858	361194	1910	359284	UK Biobank	categorical.M13_SPINSTENOSIS.txt	https://docs.google.com/spreadsheets/d/1kvPoupSzsSFBNSztMzl04xMoSC3Kcx3CrjVf4yBmESU/edit?ts=5b5f17db#gid=227859291	PHESANT Transformation:NA-Notes:NA-Variable type:categorical-Phenotype ID:M13_SPINSTENOSIS	5.31987	1
Diabetes diagnosed by doctor	-0.03852	0.06424	-0.5996	0.5488	0.04367	0.002691	1.044	0.01047	0.001934	0.004973	360192	17275	342917	UK Biobank	binary.2443.txt	https://docs.google.com/spreadsheets/d/1kvPoupSzsSFBNSztMzl04xMoSC3Kcx3CrjVf4yBmESU/edit?ts=5b5f17db#gid=227859291	PHESANT Transformation:2443_0|| CAT-SINGLE || Inc(>=10): 0(342917) || Inc(>=10): 1(17275) || CAT-SINGLE-BINARY || sample 342917/17275(360192) ||-Notes:ACE touchscreen question Has a doctor ever told you that you have diabetes? If the participant activated the Help button they were shown the message: If you are unsure if you have been told you had diabetes, select Do not know and you will be asked…	16.2282	1
Eosinophill percentage	-0.03942	0.05266	-0.7487	0.454	0.1442	0.01542	1.084	0.0391	-0.004314	0.006261	349861			UK Biobank	30210_raw.txt	https://docs.google.com/spreadsheets/d/1kvPoupSzsSFBNSztMzl04xMoSC3Kcx3CrjVf4yBmESU/edit?ts=5b5f17db#gid=227859291	PHESANT Transformation:30210_0|| CONTINUOUS MAIN || CONTINUOUS || ||-Notes:Result of Eosinophils Percentage assay, performed on blood sample, obtained from UK Biobank assessment centre visit. Eosinophils (Percentage) is calculated as the proportion of eosinophils in the leukocytes.-Variable type:continuous_raw	9.35149	1
#Arthrosis	-0.03993	0.08263	-0.4832	0.6289	0.02907	0.002202	1.021	0.008935	0.004538	0.00527	361194	24977	336217	UK Biobank	categorical.M13_ARTHROSIS.txt	https://docs.google.com/spreadsheets/d/1kvPoupSzsSFBNSztMzl04xMoSC3Kcx3CrjVf4yBmESU/edit?ts=5b5f17db#gid=227859291	PHESANT Transformation:NA-Notes:NA-Variable type:categorical-Phenotype ID:M13_ARTHROSIS	13.2016	1
Diagnoses - main ICD10: C50 Malignant neoplasm of breast	-0.04041	0.1046	-0.3863	0.6993	0.01082	0.00172	1.013	0.007455	0.002109	0.004588	361194	8304	352890	UK Biobank	categorical.C50.txt	https://docs.google.com/spreadsheets/d/1kvPoupSzsSFBNSztMzl04xMoSC3Kcx3CrjVf4yBmESU/edit?ts=5b5f17db#gid=227859291	PHESANT Transformation:NA-Notes:NA-Variable type:categorical-Phenotype ID:C50	6.2907	1
Treatment/medication code: diclofenac	-0.04042	0.1375	-0.294	0.7687	0.007242	0.001342	0.9949	0.006441	0.00762	0.004349	361141	7545	353596	UK Biobank	binary.20003_1140884488.txt	https://docs.google.com/spreadsheets/d/1kvPoupSzsSFBNSztMzl04xMoSC3Kcx3CrjVf4yBmESU/edit?ts=5b5f17db#gid=227859291	PHESANT Transformation:20003_0 || CAT-MUL-BINARY-VAR 1140884488 || Indicator name x137_0_0 || Remove indicator var NAs: 53 || Remove indicator var <0: 0 || Removed 0 examples != 1140884488 but with missing value (<0) || sample 353596/7545(361141) ||-Notes:Code for treatment Negative codes indicate free-text entry.-Variable type:binary	5.39642	1
Illnesses of father: Heart disease	-0.04067	0.07369	-0.5519	0.581	0.02907	0.002433	0.9979	0.00805	6.89e-05	0.004639	318570	104110	214460	UK Biobank	binary.20107_1.txt	https://docs.google.com/spreadsheets/d/1kvPoupSzsSFBNSztMzl04xMoSC3Kcx3CrjVf4yBmESU/edit?ts=5b5f17db#gid=227859291	PHESANT Transformation:20107_0 || CAT-MUL-BINARY-VAR 1 || NO_NAN Remove NA participants 9656 || Removed 32968 examples != 1 but with missing value (<0) || sample 214460/104110(318570) ||-Notes:This field contains the combined results of 2 ACE touchscreen questions, both asked Has/did your father ever suffer from? (You can select more than one answer) for different sets of illnesses. For convenien…	11.9482	1
Tinnitus: Yes, now most or all of the time	-0.04094	0.0995	-0.4115	0.6807	0.03077	0.004219	1.004	0.006863	0.005526	0.004124	117882	7739	110143	UK Biobank	binary.4803_11.txt	https://docs.google.com/spreadsheets/d/1kvPoupSzsSFBNSztMzl04xMoSC3Kcx3CrjVf4yBmESU/edit?ts=5b5f17db#gid=227859291	PHESANT Transformation:4803_0 || CAT-SINGLE || CAT-SINGLE-BINARY-VAR: 11 || Inc(>=10): 11(7739) ||-Notes:ACE touchscreen question Do you get or have you had noises (such as ringing or buzzing) in your head or in one or both ears that lasts for more than five minutes at a time? ~F4803~ was collected from all participants except those who indicated they were completely deaf, as defined by their ans…	7.2932	1
Workplace very cold: Sometimes	-0.04101	0.1116	-0.3674	0.7133	0.0463	0.005665	1.005	0.00687	0.007088	0.004812	90500	42823	47677	UK Biobank	binary.22607_1.txt	https://docs.google.com/spreadsheets/d/1kvPoupSzsSFBNSztMzl04xMoSC3Kcx3CrjVf4yBmESU/edit?ts=5b5f17db#gid=227859291	PHESANT Transformation:22607_0 || CAT-MUL-BINARY-VAR 1 || NO_NAN Remove NA participants 270311 || Removed 383 examples != 1 but with missing value (<0) || sample 47677/42823(90500) ||-Notes:Participant asked Thinking about the place where you worked: Was it very cold? Participants were allowed to skip answering this question.-Variable type:binary	8.17299	1
Reticulocyte percentage	-0.04159	0.06461	-0.6436	0.5198	0.05687	0.005855	1.049	0.02363	-0.0003398	0.00554	344728			UK Biobank	30240_raw.txt	https://docs.google.com/spreadsheets/d/1kvPoupSzsSFBNSztMzl04xMoSC3Kcx3CrjVf4yBmESU/edit?ts=5b5f17db#gid=227859291	PHESANT Transformation:30240_0|| CONTINUOUS MAIN || CONTINUOUS || ||-Notes:Result of Reticulocytes Percentage assay, performed on blood sample, obtained from UK Biobank assessment centre visit. Reticulocytes (Percentage) is the number of reticulocytes as a percentage of red blood cells.-Variable type:continuous_raw	9.71307	1
Monocyte count	-0.04197	0.04999	-0.8396	0.4011	0.1863	0.0216	1.049	0.03391	0.007814	0.004866	173500			UK Biobank and INTERVAL	mono_N170721_narrow_form.txt.common	http://www.bloodcellgenetics.org/	Count of monocytes per unit volume of blood	8.625	1
High light scatter reticulocyte count	-0.04267	0.05012	-0.8515	0.3945	0.1453	0.01183	1.146	0.05074	0.002098	0.006174	344729			UK Biobank	30300_raw.txt	https://docs.google.com/spreadsheets/d/1kvPoupSzsSFBNSztMzl04xMoSC3Kcx3CrjVf4yBmESU/edit?ts=5b5f17db#gid=227859291	PHESANT Transformation:30300_0|| CONTINUOUS MAIN || CONTINUOUS || ||-Notes:Result of High Light Scatter Reticulocytes Number assay, performed on blood sample, obtained from UK Biobank assessment centre visit. High Light Scatter Reticulocytes Count is calculated as: (HLR / Total Erythrocytes) x red blood cells-Variable type:continuous_raw	12.2823	1
Illnesses of siblings: Heart disease	-0.04268	0.09084	-0.4698	0.6385	0.01746	0.002153	1.007	0.006943	0.002655	0.004503	280784	28696	252088	UK Biobank	binary.20111_1.txt	https://docs.google.com/spreadsheets/d/1kvPoupSzsSFBNSztMzl04xMoSC3Kcx3CrjVf4yBmESU/edit?ts=5b5f17db#gid=227859291	PHESANT Transformation:20111_0 || CAT-MUL-BINARY-VAR 1 || NO_NAN Remove NA participants 52692 || Removed 27718 examples != 1 but with missing value (<0) || sample 252088/28696(280784) ||-Notes:This field contains the combined results of 2 ACE touchscreen questions, both asked Have any of your brothers or sisters suffered from any of the following diseases? (You can select more than one answer) fo…	8.10961	1
Forced vital capacity (FVC)	-0.04362	0.04556	-0.9573	0.3384	0.1857	0.007794	1.097	0.01803	-0.003671	0.006371	329404			UK Biobank	3062_raw.txt	https://docs.google.com/spreadsheets/d/1kvPoupSzsSFBNSztMzl04xMoSC3Kcx3CrjVf4yBmESU/edit?ts=5b5f17db#gid=227859291	PHESANT Transformation:3062_0|| CONTINUOUS MAIN || CONTINUOUS || ||-Notes:FVC value calculated from blow-Variable type:continuous_raw	23.826	1
Medication related adverse effects	-0.04368	0.09421	-0.4637	0.6429	0.01371	0.001675	1.006	0.007479	0.007178	0.004781	361194	20094	341100	UK Biobank	categorical.ASTHMA_MEDICATIO_COMORB.txt	https://docs.google.com/spreadsheets/d/1kvPoupSzsSFBNSztMzl04xMoSC3Kcx3CrjVf4yBmESU/edit?ts=5b5f17db#gid=227859291	PHESANT Transformation:NA-Notes:NA-Variable type:categorical-Phenotype ID:ASTHMA_MEDICATIO_COMORB	8.18507	1
IGF-1	-0.04407	0.04553	-0.9678	0.3331	0.2271	0.01636	1.344	0.04878	0.00881	0.007034	398797	398797		UK Biobank (EUR)	biomarkers-30770-both_sexes-irnt.tsv.bgz	https://pan-ukb-us-east-1.s3.amazonaws.com/sumstats_flat_files/biomarkers-30770-both_sexes-irnt.tsv.bgz	EUR: biomarkers : 30770 : Biological samples > Assay results > Blood assays > Blood biochemistry	13.8814	1
Abdominal aortic aneurysm (AAA) (EUR Biobanks)	-0.04414	0.09423	-0.4684	0.6395	0.004933	0.0005122	1.006	0.007557	0.001859	0.004679	1264918	8163	1256755	Global Biobank Meta-analysis Initiative Meta-analysis Initiative: powering genetic discovery across human diseases. 2022	AAA_Bothsex_eur_inv_var_meta_GBMI_052021_nbbkgt1.txt.gz.ctgvl	https://www.globalbiobankmeta.org/resources	https://www.sciencedirect.com/science/article/pii/S2666979X22001410?via%3Dihub	9.631	1
Hearing difficulty/problems: No	-0.04425	0.06789	-0.6518	0.5145	0.0411	0.002328	1.017	0.008686	0.00032	0.005475	346635	255838	90797	UK Biobank	binary.2247_0.txt	https://docs.google.com/spreadsheets/d/1kvPoupSzsSFBNSztMzl04xMoSC3Kcx3CrjVf4yBmESU/edit?ts=5b5f17db#gid=227859291	PHESANT Transformation:2247_0 || CAT-SINGLE || CAT-SINGLE-BINARY-VAR: 0 || Inc(>=10): 0(255838) ||-Notes:ACE touchscreen question Do you have any difficulty with your hearing? The option to identify oneself as completely deaf was added in 2009 alongside the introduction of the speech-in-noise test.-Variable type:binary	17.6546	1
Mean platelet (thrombocyte) volume	-0.04432	0.04065	-1.09	0.2756	0.2702	0.03141	1.284	0.07775	-0.00136	0.006562	350470			UK Biobank	30100_raw.txt	https://docs.google.com/spreadsheets/d/1kvPoupSzsSFBNSztMzl04xMoSC3Kcx3CrjVf4yBmESU/edit?ts=5b5f17db#gid=227859291	PHESANT Transformation:30100_0|| CONTINUOUS MAIN || CONTINUOUS || ||-Notes:Result of Mean Platelet Volume assay, performed on blood sample, obtained from UK Biobank assessment centre visit. Mean Platelet Volume is the average volume of individual platelets derived from the platelet histogram.-Variable type:continuous_raw	8.60236	1
Reticulocyte count	-0.04596	0.06001	-0.7659	0.4437	0.06753	0.006598	1.056	0.02559	-0.0006749	0.005544	344729			UK Biobank	30250_raw.txt	https://docs.google.com/spreadsheets/d/1kvPoupSzsSFBNSztMzl04xMoSC3Kcx3CrjVf4yBmESU/edit?ts=5b5f17db#gid=227859291	PHESANT Transformation:30250_0|| CONTINUOUS MAIN || CONTINUOUS || ||-Notes:Result of Reticulocytes Number assay, performed on blood sample, obtained from UK Biobank assessment centre visit. Reticulocytes count is computed from the reticulocyte per cent multiplied by the red blood cell count.-Variable type:continuous_raw	10.2349	1
Diagnoses - main ICD10: M23 Internal derangement of knee	-0.0471	0.1124	-0.419	0.6752	0.01326	0.001876	1.002	0.007234	0.003291	0.005368	361194	11831	349363	UK Biobank	categorical.M23.txt	https://docs.google.com/spreadsheets/d/1kvPoupSzsSFBNSztMzl04xMoSC3Kcx3CrjVf4yBmESU/edit?ts=5b5f17db#gid=227859291	PHESANT Transformation:NA-Notes:NA-Variable type:categorical-Phenotype ID:M23	7.06823	1
Venous thromboembolism	-0.04807	0.1036	-0.4642	0.6425	0.0115	0.002049	1.002	0.00909	-0.0004866	0.004269	361194	4620	356574	UK Biobank	categorical.I9_VTE.txt	https://docs.google.com/spreadsheets/d/1kvPoupSzsSFBNSztMzl04xMoSC3Kcx3CrjVf4yBmESU/edit?ts=5b5f17db#gid=227859291	PHESANT Transformation:NA-Notes:NA-Variable type:categorical-Phenotype ID:I9_VTE	5.61249	1
Englyst dietary fibre	-0.0499	0.1455	-0.3429	0.7317	0.04585	0.009143	1.004	0.006324	-0.00223	0.004951	51453			UK Biobank	100009_raw.txt	https://docs.google.com/spreadsheets/d/1kvPoupSzsSFBNSztMzl04xMoSC3Kcx3CrjVf4yBmESU/edit?ts=5b5f17db#gid=227859291	PHESANT Transformation:100009_0|| CONTINUOUS MAIN || CONTINUOUS || ||-Notes:Englyst dietary fibre. Estimated intake, based on food and beverage consumption yesterday, excluding any supplements.-Variable type:continuous_raw	5.01477	1
Current employment status: Doing unpaid or voluntary work	-0.05021	0.1104	-0.4549	0.6491	0.008603	0.00128	1.008	0.006247	-0.000208	0.004343	359931	13308	346623	UK Biobank	binary.6142_6.txt	https://docs.google.com/spreadsheets/d/1kvPoupSzsSFBNSztMzl04xMoSC3Kcx3CrjVf4yBmESU/edit?ts=5b5f17db#gid=227859291	PHESANT Transformation:6142_0 || CAT-MUL-BINARY-VAR 6 || NO_NAN Remove NA participants 177 || Removed 1086 examples != 6 but with missing value (<0) || sample 346623/13308(359931) ||-Notes:ACE touchscreen question Which of the following describes your current situation? (You can select more than one answer) The following checks were performed: If code -7 was selected, then no additional choices w…	6.72109	1
Home area population density - urban or rural: England/Wales - Urban - less sparse	-0.05024	0.1472	-0.3413	0.7329	0.005957	0.001427	1.12	0.006787	0.003384	0.004565	357712	279000	78712	UK Biobank	binary.20118_5.txt	https://docs.google.com/spreadsheets/d/1kvPoupSzsSFBNSztMzl04xMoSC3Kcx3CrjVf4yBmESU/edit?ts=5b5f17db#gid=227859291	PHESANT Transformation:20118_0 || CAT-SINGLE || CAT-SINGLE-BINARY-VAR: 5 || Inc(>=10): 5(279000) ||-Notes:The classification is derived by combining each participants home postcode with data generated from the 2001 census from the Office of National Statistics, using the Geoconvert tool from Census Dissemination Unit .-Variable type:binary	4.17449	1
Leg fat percentage (right)	-0.05124	0.04217	-1.215	0.2243	0.2263	0.006483	1.078	0.01707	-0.001659	0.006148	354811			UK Biobank	23111_raw.txt	https://docs.google.com/spreadsheets/d/1kvPoupSzsSFBNSztMzl04xMoSC3Kcx3CrjVf4yBmESU/edit?ts=5b5f17db#gid=227859291	PHESANT Transformation:23111_0|| CONTINUOUS MAIN || CONTINUOUS || ||-Notes:Body composition estimation by impedance measurement. Right leg fat percentages Range 1-75% in 0.1% increments.-Variable type:continuous_raw	34.9067	1
Medication for cholesterol, blood pressure or diabetes: None of the above	-0.05301	0.06764	-0.7838	0.4332	0.1009	0.005584	1.04	0.01099	0.002237	0.005515	165340	110372	54968	UK Biobank	binary.6177_100.txt	https://docs.google.com/spreadsheets/d/1kvPoupSzsSFBNSztMzl04xMoSC3Kcx3CrjVf4yBmESU/edit?ts=5b5f17db#gid=227859291	PHESANT Transformation:6177_0 || CAT-MUL-BINARY-VAR 100 || NO_NAN Remove NA participants 194414 || Removed 1440 examples != 100 but with missing value (<0) || sample 54968/110372(165340) ||-Notes:ACE touchscreen question Do you regularly take any of the following medications? (you can select more than one answer) The following checks were performed: If code -7 was selected, then no additional cho…	18.0695	1
Gamma glutamyltransferase	-0.05302	0.04867	-1.089	0.276	0.1861	0.01908	1.387	0.06029	0.007228	0.007492	400751	400751		UK Biobank (EUR)	biomarkers-30730-both_sexes-irnt.tsv.bgz	https://pan-ukb-us-east-1.s3.amazonaws.com/sumstats_flat_files/biomarkers-30730-both_sexes-irnt.tsv.bgz	EUR: biomarkers : 30730 : Biological samples > Assay results > Blood assays > Blood biochemistry	9.75367	1
Mouth/teeth dental problems: Bleeding gums	-0.05391	0.09221	-0.5846	0.5588	0.02161	0.001683	1.014	0.007351	0.003069	0.005143	359841	46694	313147	UK Biobank	binary.6149_3.txt	https://docs.google.com/spreadsheets/d/1kvPoupSzsSFBNSztMzl04xMoSC3Kcx3CrjVf4yBmESU/edit?ts=5b5f17db#gid=227859291	PHESANT Transformation:6149_0 || CAT-MUL-BINARY-VAR 3 || NO_NAN Remove NA participants 512 || Removed 841 examples != 3 but with missing value (<0) || sample 313147/46694(359841) ||-Notes:ACE touchscreen question Do you have any of the following? (You can select more than one answer) The following checks were performed: If code -7 was selected, then no additional choices were allowed. If code -3 …	12.8402	1
Corneal resistance factor (left)	-0.05483	0.07826	-0.7006	0.4836	0.1525	0.01183	1.025	0.01051	0.004754	0.005519	76510			UK Biobank	5265_raw.txt	https://docs.google.com/spreadsheets/d/1kvPoupSzsSFBNSztMzl04xMoSC3Kcx3CrjVf4yBmESU/edit?ts=5b5f17db#gid=227859291	PHESANT Transformation:5265_0|| CONTINUOUS MAIN || CONTINUOUS || ||-Notes:corneal resistance factor for left eye-Variable type:continuous_raw	12.891	1
Diagnoses - main ICD10: H26 Other cataract	-0.05557	0.1009	-0.5506	0.5819	0.01103	0.001685	1.003	0.007166	0.003656	0.004801	361194	11306	349888	UK Biobank	categorical.H26.txt	https://docs.google.com/spreadsheets/d/1kvPoupSzsSFBNSztMzl04xMoSC3Kcx3CrjVf4yBmESU/edit?ts=5b5f17db#gid=227859291	PHESANT Transformation:NA-Notes:NA-Variable type:categorical-Phenotype ID:H26	6.54599	1
Leg fat percentage (left)	-0.05585	0.04284	-1.304	0.1923	0.2268	0.006528	1.081	0.01715	-0.0003007	0.006346	354791			UK Biobank	23115_raw.txt	https://docs.google.com/spreadsheets/d/1kvPoupSzsSFBNSztMzl04xMoSC3Kcx3CrjVf4yBmESU/edit?ts=5b5f17db#gid=227859291	PHESANT Transformation:23115_0|| CONTINUOUS MAIN || CONTINUOUS || ||-Notes:Body composition estimation by impedance measurement. Left leg fat percentage Range 1-75% in 0.1% increments.-Variable type:continuous_raw	34.7426	1
Diastolic blood pressure, automated reading	-0.05596	0.05374	-1.041	0.2977	0.1322	0.005523	1.067	0.01516	0.0001717	0.006003	340162			UK Biobank	4079_raw.txt	https://docs.google.com/spreadsheets/d/1kvPoupSzsSFBNSztMzl04xMoSC3Kcx3CrjVf4yBmESU/edit?ts=5b5f17db#gid=227859291	PHESANT Transformation:4079_0|| INTEGER || CONTINUOUS || ||-Notes:Blood pressure, automated reading, diastolic. Two measures of blood pressure were taken a few moments apart. Range returned by the Omron device is is 0-255-Variable type:continuous_raw	23.9363	1
Blood clot, DVT, bronchitis, emphysema, asthma, rhinitis, eczema, allergy diagnosed by doctor: Blood clot in the leg (DVT)	-0.05748	0.1219	-0.4713	0.6374	0.009306	0.001527	1.014	0.008637	0.001344	0.004937	360527	7386	353141	UK Biobank	binary.6152_5.txt	https://docs.google.com/spreadsheets/d/1kvPoupSzsSFBNSztMzl04xMoSC3Kcx3CrjVf4yBmESU/edit?ts=5b5f17db#gid=227859291	PHESANT Transformation:6152_0 || CAT-MUL-BINARY-VAR 5 || NO_NAN Remove NA participants 181 || Removed 486 examples != 5 but with missing value (<0) || sample 353141/7386(360527) || SKIP_val:-3 < 0 ||-Notes:ACE touchscreen question Has a doctor ever told you that you have had any of the following conditions? (You can select more than one answer) The following checks were performed: If code -7 was …	6.0943	1
6mm cylindrical power (right)	-0.05749	0.1473	-0.3902	0.6964	0.03019	0.006714	1.019	0.005929	-0.001449	0.004366	66256			UK Biobank	5117_raw.txt	https://docs.google.com/spreadsheets/d/1kvPoupSzsSFBNSztMzl04xMoSC3Kcx3CrjVf4yBmESU/edit?ts=5b5f17db#gid=227859291	PHESANT Transformation:5117_0|| CONTINUOUS MAIN || CONTINUOUS || ||-Notes:This is the cylindrical power of keratometry results taken at 6mm for the right eye (0 indicates none)-Variable type:continuous_raw	4.49657	1
Final attempt correct: no	-0.05765	0.1342	-0.4295	0.6676	0.02025	0.004149	1.003	0.006464	0.003493	0.004634	119729	4581	115148	UK Biobank	binary.4294_0.txt	https://docs.google.com/spreadsheets/d/1kvPoupSzsSFBNSztMzl04xMoSC3Kcx3CrjVf4yBmESU/edit?ts=5b5f17db#gid=227859291	PHESANT Transformation:4294_0 || CAT-SINGLE || CAT-SINGLE-BINARY-VAR: 0 || Inc(>=10): 0(4581) ||-Notes:True if final answer given was correct.-Variable type:binary	4.88069	1
Glucose	-0.05773	0.0657	-0.8787	0.3796	0.07302	0.01293	1.106	0.0245	0.005149	0.005548	366759	366759		UK Biobank (EUR)	biomarkers-30740-both_sexes-irnt.tsv.bgz	https://pan-ukb-us-east-1.s3.amazonaws.com/sumstats_flat_files/biomarkers-30740-both_sexes-irnt.tsv.bgz	EUR: biomarkers : 30740 : Biological samples > Assay results > Blood assays > Blood biochemistry	5.64733	1
Arm predicted mass (left)	-0.058	0.0452	-1.283	0.1994	0.2573	0.01031	1.103	0.02507	-0.006541	0.00645	354653			UK Biobank	23126_raw.txt	https://docs.google.com/spreadsheets/d/1kvPoupSzsSFBNSztMzl04xMoSC3Kcx3CrjVf4yBmESU/edit?ts=5b5f17db#gid=227859291	PHESANT Transformation:23126_0|| CONTINUOUS MAIN || CONTINUOUS || ||-Notes:Body composition estimation by impedance measurement. Left arm predicted mass. in Kg, 0.1 increments.-Variable type:continuous_raw	24.9564	1
Intra-ocular pressure, Goldmann-correlated (right)	-0.05892	0.06771	-0.8701	0.3843	0.1797	0.01102	1.038	0.0107	0.005302	0.005015	76630			UK Biobank	5255_raw.txt	https://docs.google.com/spreadsheets/d/1kvPoupSzsSFBNSztMzl04xMoSC3Kcx3CrjVf4yBmESU/edit?ts=5b5f17db#gid=227859291	PHESANT Transformation:5255_0|| CONTINUOUS MAIN || CONTINUOUS || ||-Notes:goldmann-correlated intraocular pressure for right eye-Variable type:continuous_raw	16.3067	1
3mm cylindrical power (left)	-0.05902	0.09291	-0.6352	0.5253	0.06989	0.006848	1.011	0.006131	0.001119	0.004605	75398			UK Biobank	5119_raw.txt	https://docs.google.com/spreadsheets/d/1kvPoupSzsSFBNSztMzl04xMoSC3Kcx3CrjVf4yBmESU/edit?ts=5b5f17db#gid=227859291	PHESANT Transformation:5119_0|| CONTINUOUS MAIN || CONTINUOUS || ||-Notes:This is the cylindrical power of keratometry results taken at 3mm for the left eye (0 indicates none)-Variable type:continuous_raw	10.2059	1
Heel bone mineral density (BMD) (left)	-0.05989	0.07256	-0.8254	0.4092	0.2597	0.03008	1.028	0.01916	-0.003082	0.006295	114561			UK Biobank	4105_raw.txt	https://docs.google.com/spreadsheets/d/1kvPoupSzsSFBNSztMzl04xMoSC3Kcx3CrjVf4yBmESU/edit?ts=5b5f17db#gid=227859291	PHESANT Transformation:4105_0|| CONTINUOUS MAIN || CONTINUOUS || ||-Notes:Estimation of bone mineral density (BMD) in the left heel is based on the Quantitative Ultrasound Index through the calcaneus. Direct entry.-Variable type:continuous_raw	8.63364	1
Types of transport used (excluding work): Public transport	-0.0602	0.09028	-0.6668	0.5049	0.02357	0.001732	1.01	0.006781	0.003812	0.005556	359324	107727	251597	UK Biobank	binary.6162_3.txt	https://docs.google.com/spreadsheets/d/1kvPoupSzsSFBNSztMzl04xMoSC3Kcx3CrjVf4yBmESU/edit?ts=5b5f17db#gid=227859291	PHESANT Transformation:6162_0 || CAT-MUL-BINARY-VAR 3 || NO_NAN Remove NA participants 1769 || Removed 101 examples != 3 but with missing value (<0) || sample 251597/107727(359324) ||-Notes:ACE touchscreen question In the last 4 weeks, which forms of transport have you used most often to get about? (Not including any journeys to and from work; you can select more than one answer) The following ch…	13.6085	1
Trunk predicted mass	-0.06033	0.04381	-1.377	0.1684	0.2899	0.01272	1.133	0.03117	-0.007305	0.00672	354494			UK Biobank	23130_raw.txt	https://docs.google.com/spreadsheets/d/1kvPoupSzsSFBNSztMzl04xMoSC3Kcx3CrjVf4yBmESU/edit?ts=5b5f17db#gid=227859291	PHESANT Transformation:23130_0|| CONTINUOUS MAIN || CONTINUOUS || ||-Notes:Body composition estimation by impedance measurement. Trunk predicted mass in Kg, 0.1 increments.-Variable type:continuous_raw	22.7909	1
Heel quantitative ultrasound index (QUI), direct entry (left)	-0.06037	0.07311	-0.8258	0.4089	0.2556	0.02985	1.028	0.01896	-0.002844	0.006305	114630			UK Biobank	4104_raw.txt	https://docs.google.com/spreadsheets/d/1kvPoupSzsSFBNSztMzl04xMoSC3Kcx3CrjVf4yBmESU/edit?ts=5b5f17db#gid=227859291	PHESANT Transformation:4104_0|| CONTINUOUS MAIN || CONTINUOUS || ||-Notes:The QUI or 'stiffness' is based on measure of the speed of sound and broadband ultrasound attenuation. Direct entry.-Variable type:continuous_raw	8.56281	1
Heel bone mineral density (BMD) T-score, automated (left)	-0.06037	0.07311	-0.8258	0.4089	0.2556	0.02985	1.028	0.01896	-0.002844	0.006305	114630			UK Biobank	4106_raw.txt	https://docs.google.com/spreadsheets/d/1kvPoupSzsSFBNSztMzl04xMoSC3Kcx3CrjVf4yBmESU/edit?ts=5b5f17db#gid=227859291	PHESANT Transformation:4106_0|| CONTINUOUS MAIN || CONTINUOUS || ||-Notes:This T-score is calculated from the ultrasound heel BMD measurement and is based on a person's bone density compared with what is normally expected in someone of the same sex. The units of the T-score are the number of standard deviations (SD) that the bone density is above or below the standard.-Variable type:continuous_raw	8.56281	1
Handedness (chirality/laterality): Right-handed	-0.06075	0.1199	-0.5066	0.6125	0.009357	0.001488	1.007	0.006833	0.004746	0.004866	360913	320242	40671	UK Biobank	binary.1707_1.txt	https://docs.google.com/spreadsheets/d/1kvPoupSzsSFBNSztMzl04xMoSC3Kcx3CrjVf4yBmESU/edit?ts=5b5f17db#gid=227859291	PHESANT Transformation:1707_0 || CAT-SINGLE || CAT-SINGLE-BINARY-VAR: 1 || Inc(>=10): 1(320242) ||-Notes:ACE touchscreen question Are you right or left handed?-Variable type:binary	6.28831	1
Arm fat-free mass (left)	-0.06097	0.04541	-1.343	0.1793	0.257	0.01027	1.102	0.02485	-0.0068	0.006604	354668			UK Biobank	23125_raw.txt	https://docs.google.com/spreadsheets/d/1kvPoupSzsSFBNSztMzl04xMoSC3Kcx3CrjVf4yBmESU/edit?ts=5b5f17db#gid=227859291	PHESANT Transformation:23125_0|| CONTINUOUS MAIN || CONTINUOUS || ||-Notes:Body composition estimation by impedance measurement. Left arm fat free mass Left arm fat free mass in Kg, 0.1 increments.-Variable type:continuous_raw	25.0243	1
C-reactive protein	-0.06102	0.06231	-0.9793	0.3274	0.1639	0.03099	1.306	0.1038	0.002625	0.007462	400094	400094		UK Biobank (EUR)	biomarkers-30710-both_sexes-irnt.tsv.bgz	https://pan-ukb-us-east-1.s3.amazonaws.com/sumstats_flat_files/biomarkers-30710-both_sexes-irnt.tsv.bgz	EUR: biomarkers : 30710 : Biological samples > Assay results > Blood assays > Blood biochemistry	5.2888	1
Trunk fat-free mass	-0.06152	0.04371	-1.408	0.1593	0.2915	0.01277	1.135	0.03131	-0.007296	0.006683	354530			UK Biobank	23129_raw.txt	https://docs.google.com/spreadsheets/d/1kvPoupSzsSFBNSztMzl04xMoSC3Kcx3CrjVf4yBmESU/edit?ts=5b5f17db#gid=227859291	PHESANT Transformation:23129_0|| CONTINUOUS MAIN || CONTINUOUS || ||-Notes:Body composition estimation by impedance measurement. Trunk fat free mass. Trunk fat free mass in Kg, 0.1 increments.-Variable type:continuous_raw	22.8269	1
Father's age at death	-0.06302	0.1013	-0.6218	0.5341	0.02695	0.002801	1.011	0.007821	0.006143	0.004988	266231			UK Biobank	1807_raw.txt	https://docs.google.com/spreadsheets/d/1kvPoupSzsSFBNSztMzl04xMoSC3Kcx3CrjVf4yBmESU/edit?ts=5b5f17db#gid=227859291	PHESANT Transformation:1807_0|| INTEGER || reassignments: -1=NA|-3=NA || CONTINUOUS || ||-Notes:ACE touchscreen question What was his age when he died? The following checks were performed: If answer If answer > 122 then rejected If answer If answer > 105 then participant asked to confirm ~F1807~ was collected from participants who indicated their father has died, as defined by their answers to ~F…	9.62156	1
Systolic blood pressure, automated reading	-0.0638	0.05163	-1.236	0.2165	0.1388	0.005666	1.067	0.01585	0.0005364	0.006227	340159			UK Biobank	4080_raw.txt	https://docs.google.com/spreadsheets/d/1kvPoupSzsSFBNSztMzl04xMoSC3Kcx3CrjVf4yBmESU/edit?ts=5b5f17db#gid=227859291	PHESANT Transformation:4080_0|| INTEGER || CONTINUOUS || ||-Notes:Blood pressure, automated reading, systolic. Two measures of blood pressure were taken a few moments apart. Range returned by the Omron device is is 0-255-Variable type:continuous_raw	24.497	1
Albumin	-0.06465	0.05299	-1.22	0.2225	0.1182	0.008158	1.265	0.04043	0.01234	0.005796	367192	367192		UK Biobank (EUR)	biomarkers-30600-both_sexes-irnt.tsv.bgz	https://pan-ukb-us-east-1.s3.amazonaws.com/sumstats_flat_files/biomarkers-30600-both_sexes-irnt.tsv.bgz	EUR: biomarkers : 30600 : Biological samples > Assay results > Blood assays > Blood biochemistry	14.4888	1
3mm asymmetry angle (right)	-0.06506	0.08857	-0.7346	0.4626	0.08019	0.007845	1.011	0.006511	-0.0006956	0.004295	74038			UK Biobank	5108_raw.txt	https://docs.google.com/spreadsheets/d/1kvPoupSzsSFBNSztMzl04xMoSC3Kcx3CrjVf4yBmESU/edit?ts=5b5f17db#gid=227859291	PHESANT Transformation:5108_0|| INTEGER || CONTINUOUS || ||-Notes:This is the asymmetric angle of keratometry results taken at 3mm for the right eye (blank indicates no asymmetry)-Variable type:continuous_raw	10.2218	1
Food weight	-0.06626	0.1215	-0.5452	0.5856	0.06492	0.009563	1.003	0.006345	-0.003306	0.004629	51453			UK Biobank	100001_raw.txt	https://docs.google.com/spreadsheets/d/1kvPoupSzsSFBNSztMzl04xMoSC3Kcx3CrjVf4yBmESU/edit?ts=5b5f17db#gid=227859291	PHESANT Transformation:100001_0|| CONTINUOUS MAIN || CONTINUOUS || ||-Notes:Total food weight. Estimated intake, based on food and beverage consumption yesterday, excluding any supplements.-Variable type:continuous_raw	6.78866	1
Forced expiratory volume in 1-second (FEV1), Best measure	-0.06632	0.0487	-1.362	0.1732	0.2098	0.008415	1.074	0.01576	-0.005374	0.00664	272338			UK Biobank	20150_raw.txt	https://docs.google.com/spreadsheets/d/1kvPoupSzsSFBNSztMzl04xMoSC3Kcx3CrjVf4yBmESU/edit?ts=5b5f17db#gid=227859291	PHESANT Transformation:20150_0|| CONTINUOUS MAIN || CONTINUOUS || ||-Notes:Highest measure from the array of values for Forced Expiratory Volume in 1-second (FEV1) ~F3063~, which was acceptable according to corresponding acceptability field (~F3061~). A blow was deemed acceptable if recorded as 0 (no problems) or 32 (0x20 - USER_ACCEPTED). This derived data field has come from Professor Martin To…	24.9317	1
Non-cancer illness code, self-reported: deep venous thrombosis (dvt)	-0.06674	0.1227	-0.544	0.5865	0.009447	0.00157	1.012	0.008766	0.001604	0.005054	361141	7237	353904	UK Biobank	binary.20002_1094.txt	https://docs.google.com/spreadsheets/d/1kvPoupSzsSFBNSztMzl04xMoSC3Kcx3CrjVf4yBmESU/edit?ts=5b5f17db#gid=227859291	PHESANT Transformation:20002_0 || CAT-MUL-BINARY-VAR 1094 || Indicator name x135_0_0 || Remove indicator var NAs: 53 || Remove indicator var <0: 0 || Removed 0 examples != 1094 but with missing value (<0) || sample 353904/7237(361141) ||-Notes:Code for non-cancer illness. If the participant was uncertain of the type of illness they had had, then they described it to the interviewer (a trained nur…	6.0172	1
Coxarthrosis [arthrosis of hip](FG)	-0.06723	0.09751	-0.6895	0.4905	0.01732	0.002019	1.019	0.007799	0.003896	0.005158	361194	9410	351784	UK Biobank	categorical.COX_ARTHROSIS.txt	https://docs.google.com/spreadsheets/d/1kvPoupSzsSFBNSztMzl04xMoSC3Kcx3CrjVf4yBmESU/edit?ts=5b5f17db#gid=227859291	PHESANT Transformation:NA-Notes:NA-Variable type:categorical-Phenotype ID:COX_ARTHROSIS	8.5785	1
Diagnoses - main ICD10: M16 Coxarthrosis [arthrosis of hip]	-0.06723	0.09751	-0.6895	0.4905	0.01732	0.002019	1.019	0.007799	0.003896	0.005158	361194	9136	352058	UK Biobank	categorical.M16.txt	https://docs.google.com/spreadsheets/d/1kvPoupSzsSFBNSztMzl04xMoSC3Kcx3CrjVf4yBmESU/edit?ts=5b5f17db#gid=227859291	PHESANT Transformation:NA-Notes:NA-Variable type:categorical-Phenotype ID:M16	8.5785	1
Treatment/medication code: ramipril	-0.06734	0.09649	-0.6979	0.4852	0.0171	0.001683	1.014	0.007486	0.005072	0.004858	361141	16869	344272	UK Biobank	binary.20003_1140860806.txt	https://docs.google.com/spreadsheets/d/1kvPoupSzsSFBNSztMzl04xMoSC3Kcx3CrjVf4yBmESU/edit?ts=5b5f17db#gid=227859291	PHESANT Transformation:20003_0 || CAT-MUL-BINARY-VAR 1140860806 || Indicator name x137_0_0 || Remove indicator var NAs: 53 || Remove indicator var <0: 0 || Removed 0 examples != 1140860806 but with missing value (<0) || sample 344272/16869(361141) ||-Notes:Code for treatment Negative codes indicate free-text entry.-Variable type:binary	10.1604	1
Heel quantitative ultrasound index (QUI), direct entry	-0.06817	0.05737	-1.188	0.2348	0.2468	0.0235	1.082	0.02863	-0.003488	0.006644	206589			UK Biobank	3147_raw.txt	https://docs.google.com/spreadsheets/d/1kvPoupSzsSFBNSztMzl04xMoSC3Kcx3CrjVf4yBmESU/edit?ts=5b5f17db#gid=227859291	PHESANT Transformation:3147_0|| CONTINUOUS MAIN || CONTINUOUS || ||-Notes:The QUI or 'stiffness' is based on measure of the speed of sound and broadband ultrasound attenuation. Direct entry.-Variable type:continuous_raw	10.5021	1
Leisure/social activities: Adult education class	-0.06865	0.0959	-0.7158	0.4741	0.01783	0.001642	0.9916	0.006721	0.003387	0.005025	360063	25842	334221	UK Biobank	binary.6160_4.txt	https://docs.google.com/spreadsheets/d/1kvPoupSzsSFBNSztMzl04xMoSC3Kcx3CrjVf4yBmESU/edit?ts=5b5f17db#gid=227859291	PHESANT Transformation:6160_0 || CAT-MUL-BINARY-VAR 4 || NO_NAN Remove NA participants 177 || Removed 954 examples != 4 but with missing value (<0) || sample 334221/25842(360063) || SKIP_val:-3 < 0 ||-Notes:ACE touchscreen question Which of the following do you attend once a week or more often? (You can select more than one) The following checks were performed: If code -7 was selected, then no ad…	10.8587	1
Hip circumference	-0.06995	0.04548	-1.538	0.124	0.2109	0.008782	1.065	0.01857	-0.006295	0.006139	360521			UK Biobank	49_raw.txt	https://docs.google.com/spreadsheets/d/1kvPoupSzsSFBNSztMzl04xMoSC3Kcx3CrjVf4yBmESU/edit?ts=5b5f17db#gid=227859291	PHESANT Transformation:49_0|| CONTINUOUS MAIN || CONTINUOUS || ||-Notes:Hip circumference-Variable type:continuous_raw	24.015	1
Types of physical activity in last 4 weeks: Walking for pleasure (not as a means of transport)	-0.07018	0.06682	-1.05	0.2936	0.03664	0.00201	1.03	0.006938	0.003946	0.004781	359263	258574	100689	UK Biobank	binary.6164_1.txt	https://docs.google.com/spreadsheets/d/1kvPoupSzsSFBNSztMzl04xMoSC3Kcx3CrjVf4yBmESU/edit?ts=5b5f17db#gid=227859291	PHESANT Transformation:6164_0 || CAT-MUL-BINARY-VAR 1 || NO_NAN Remove NA participants 1592 || Removed 339 examples != 1 but with missing value (<0) || sample 100689/258574(359263) ||-Notes:ACE touchscreen question In the last 4 weeks did you spend any time doing the following? (You can select more than one answer) The following checks were performed: If code -7 was selected, then no additional c…	18.2289	1
Non-butter spread type details: Other low or reduced fat spread	-0.07022	0.1524	-0.4608	0.645	0.01116	0.002739	0.9967	0.006649	0.002671	0.004631	190094	19035	171059	UK Biobank	binary.2654_8.txt	https://docs.google.com/spreadsheets/d/1kvPoupSzsSFBNSztMzl04xMoSC3Kcx3CrjVf4yBmESU/edit?ts=5b5f17db#gid=227859291	PHESANT Transformation:2654_0 || CAT-SINGLE || CAT-SINGLE-BINARY-VAR: 8 || Inc(>=10): 8(19035) ||-Notes:ACE touchscreen question What type of spread do you mainly use? If the participant activated the Help button they were shown the message: If you use more than one type of spread, please select the one that you use the most. If you are unsure, select Do not know. ~F2654~ was collected from parti…	4.07448	1
Light smokers, at least 100 smokes in lifetime	-0.07072	0.08197	-0.8627	0.3883	0.07375	0.006663	1.009	0.006656	0.001656	0.004711	97021	44253	52768	UK Biobank	binary.2644.txt	https://docs.google.com/spreadsheets/d/1kvPoupSzsSFBNSztMzl04xMoSC3Kcx3CrjVf4yBmESU/edit?ts=5b5f17db#gid=227859291	PHESANT Transformation:2644_0|| CAT-SINGLE || Inc(>=10): 1(44253) || Inc(>=10): 0(52768) || CAT-SINGLE-BINARY || sample 52768/44253(97021) ||-Notes:ACE touchscreen question In your lifetime, have you smoked a total of at least 100 times? ~F2644~ was collected from participants who indicated they smoked occasionally or Just tried once or twice, as defined by their answers to ~F1249~-Variable type:…	11.0686	1
Heel bone mineral density (BMD)	-0.07094	0.05719	-1.241	0.2148	0.2497	0.02371	1.082	0.02865	-0.003321	0.006682	206496			UK Biobank	3148_raw.txt	https://docs.google.com/spreadsheets/d/1kvPoupSzsSFBNSztMzl04xMoSC3Kcx3CrjVf4yBmESU/edit?ts=5b5f17db#gid=227859291	PHESANT Transformation:3148_0|| CONTINUOUS MAIN || CONTINUOUS || ||-Notes:Estimation of bone mineral density (BMD) in the heel is based on the Quantitative Ultrasound Index through the calcaneus. Direct entry.-Variable type:continuous_raw	10.5314	1
Diseases of the eye and adnexa	-0.07099	0.09379	-0.7569	0.4491	0.01359	0.001532	1.004	0.006964	0.003392	0.00468	361194	29878	331316	UK Biobank	categorical.VII_EYE_ADNEXA.txt	https://docs.google.com/spreadsheets/d/1kvPoupSzsSFBNSztMzl04xMoSC3Kcx3CrjVf4yBmESU/edit?ts=5b5f17db#gid=227859291	PHESANT Transformation:NA-Notes:NA-Variable type:categorical-Phenotype ID:VII_EYE_ADNEXA	8.87076	1
Spread type: Butter/spreadable butter	-0.07171	0.07318	-0.9799	0.3271	0.04186	0.002216	0.997	0.009449	0.001873	0.005143	360291	131190	229101	UK Biobank	binary.1428_1.txt	https://docs.google.com/spreadsheets/d/1kvPoupSzsSFBNSztMzl04xMoSC3Kcx3CrjVf4yBmESU/edit?ts=5b5f17db#gid=227859291	PHESANT Transformation:1428_0 || CAT-SINGLE || CAT-SINGLE-BINARY-VAR: 1 || Inc(>=10): 1(131190) ||-Notes:ACE touchscreen question What type of spread do you mainly use? If the participant activated the Help button they were shown the message: If you use more than one type of spread, please select the one that you use the most. If you are unsure, select Do not know.-Variable type:binary	18.8899	1
Arm fat-free mass (right)	-0.07234	0.0451	-1.604	0.1087	0.2604	0.01035	1.101	0.02543	-0.004642	0.006485	354732			UK Biobank	23121_raw.txt	https://docs.google.com/spreadsheets/d/1kvPoupSzsSFBNSztMzl04xMoSC3Kcx3CrjVf4yBmESU/edit?ts=5b5f17db#gid=227859291	PHESANT Transformation:23121_0|| CONTINUOUS MAIN || CONTINUOUS || ||-Notes:Body composition estimation by impedance measurement. Right arm fat free mass Right arm fat free mass in Kg, 0.1 increments.-Variable type:continuous_raw	25.1594	1
Arm predicted mass (right)	-0.07241	0.04536	-1.596	0.1104	0.2598	0.01035	1.101	0.02547	-0.004712	0.006501	354726			UK Biobank	23122_raw.txt	https://docs.google.com/spreadsheets/d/1kvPoupSzsSFBNSztMzl04xMoSC3Kcx3CrjVf4yBmESU/edit?ts=5b5f17db#gid=227859291	PHESANT Transformation:23122_0|| CONTINUOUS MAIN || CONTINUOUS || ||-Notes:Body composition estimation by impedance measurement. Right Arm predicted mass in Kg, 0.1 increments.-Variable type:continuous_raw	25.1014	1
Mineral and other dietary supplements: Glucosamine	-0.07375	0.07109	-1.037	0.2996	0.02353	0.001818	1.009	0.006948	0.002715	0.004589	360016	70218	289798	UK Biobank	binary.6179_2.txt	https://docs.google.com/spreadsheets/d/1kvPoupSzsSFBNSztMzl04xMoSC3Kcx3CrjVf4yBmESU/edit?ts=5b5f17db#gid=227859291	PHESANT Transformation:6179_0 || CAT-MUL-BINARY-VAR 2 || NO_NAN Remove NA participants 514 || Removed 664 examples != 2 but with missing value (<0) || sample 289798/70218(360016) || SKIP_val:-3 < 0 ||-Notes:ACE touchscreen question Do you regularly take any of the following? (You can select more than one answer) The following checks were performed: If code -7 was selected, then no additional choi…	12.9428	1
3mm asymmetry angle (left)	-0.07382	0.09314	-0.7925	0.4281	0.06556	0.00708	1.01	0.005345	-0.001987	0.0046	73818			UK Biobank	5111_raw.txt	https://docs.google.com/spreadsheets/d/1kvPoupSzsSFBNSztMzl04xMoSC3Kcx3CrjVf4yBmESU/edit?ts=5b5f17db#gid=227859291	PHESANT Transformation:5111_0|| INTEGER || CONTINUOUS || ||-Notes:This is the asymmetric angle of keratometry results taken at 3mm for the left eye (blank indicates no asymmetry)-Variable type:continuous_raw	9.25989	1
Creatinine	-0.07432	0.05623	-1.322	0.1863	0.1941	0.01421	1.336	0.0532	0.001057	0.007816	400761	400761		UK Biobank (EUR)	biomarkers-30700-both_sexes-irnt.tsv.bgz	https://pan-ukb-us-east-1.s3.amazonaws.com/sumstats_flat_files/biomarkers-30700-both_sexes-irnt.tsv.bgz	EUR: biomarkers : 30700 : Biological samples > Assay results > Blood assays > Blood biochemistry	13.6594	1
ECG, load	-0.07472	0.1574	-0.4746	0.635	0.03687	0.009176	1.012	0.006124	-0.001745	0.004395	53843			UK Biobank	5984_raw.txt	https://docs.google.com/spreadsheets/d/1kvPoupSzsSFBNSztMzl04xMoSC3Kcx3CrjVf4yBmESU/edit?ts=5b5f17db#gid=227859291	PHESANT Transformation:5984_0|| INTEGER || CONTINUOUS || ||-Notes:ECG, load The Bike Test consists of many phases. A phase is generally divided into number of stages. At various points during the test, called trends, readings about heart rate, workload etc are recorded. This field contains load in Watts at the time of the trend entry.-Variable type:continuous_raw	4.01809	1
Mouth/teeth dental problems: None of the above	-0.07488	0.07698	-0.9727	0.3307	0.03884	0.001964	1.014	0.007554	-0.001671	0.00539	359841	218346	141495	UK Biobank	binary.6149_100.txt	https://docs.google.com/spreadsheets/d/1kvPoupSzsSFBNSztMzl04xMoSC3Kcx3CrjVf4yBmESU/edit?ts=5b5f17db#gid=227859291	PHESANT Transformation:6149_0 || CAT-MUL-BINARY-VAR 100 || NO_NAN Remove NA participants 512 || Removed 841 examples != 100 but with missing value (<0) || sample 141495/218346(359841) ||-Notes:ACE touchscreen question Do you have any of the following? (You can select more than one answer) The following checks were performed: If code -7 was selected, then no additional choices were allowed. If cod…	19.776	1
Eye problems/disorders: Diabetes related eye disease	-0.07509	0.1311	-0.5729	0.5667	0.01882	0.003869	1.012	0.005968	-0.00308	0.004414	117890	2249	115641	UK Biobank	binary.6148_1.txt	https://docs.google.com/spreadsheets/d/1kvPoupSzsSFBNSztMzl04xMoSC3Kcx3CrjVf4yBmESU/edit?ts=5b5f17db#gid=227859291	PHESANT Transformation:6148_0 || CAT-MUL-BINARY-VAR 1 || NO_NAN Remove NA participants 240412 || Removed 2892 examples != 1 but with missing value (<0) || sample 115641/2249(117890) ||-Notes:ACE touchscreen question Has a doctor told you that you have any of the following problems with your eyes? (You can select more than one answer) The following checks were performed: If code -7 was selected, t…	4.86431	1
How are people in household related to participant: Son and/or daughter (include step-children)	-0.07518	0.1341	-0.5607	0.575	0.006376	0.001488	1.004	0.006524	-0.002452	0.004495	358963	121071	237892	UK Biobank	binary.6141_2.txt	https://docs.google.com/spreadsheets/d/1kvPoupSzsSFBNSztMzl04xMoSC3Kcx3CrjVf4yBmESU/edit?ts=5b5f17db#gid=227859291	PHESANT Transformation:6141_0 || CAT-MUL-BINARY-VAR 2 || Indicator name x709_0_0 || Remove indicator var NAs: 1076 || Remove indicator var <0: 1155 || Removed 0 examples != 2 but with missing value (<0) || sample 237892/121071(358963) ||-Notes:ACE touchscreen question How are the other people who live with you related to you? (You can select more than one answer) The following checks were perform…	4.28495	1
Waist circumference	-0.0769	0.04557	-1.687	0.09153	0.204	0.007828	1.051	0.01741	0.0001711	0.00599	360564			UK Biobank	48_raw.txt	https://docs.google.com/spreadsheets/d/1kvPoupSzsSFBNSztMzl04xMoSC3Kcx3CrjVf4yBmESU/edit?ts=5b5f17db#gid=227859291	PHESANT Transformation:48_0|| CONTINUOUS MAIN || CONTINUOUS || ||-Notes:Waist circumference-Variable type:continuous_raw	26.0603	1
Leg fat mass (right)	-0.07711	0.04457	-1.73	0.08362	0.2145	0.00772	1.051	0.0167	-0.003338	0.00605	354807			UK Biobank	23112_raw.txt	https://docs.google.com/spreadsheets/d/1kvPoupSzsSFBNSztMzl04xMoSC3Kcx3CrjVf4yBmESU/edit?ts=5b5f17db#gid=227859291	PHESANT Transformation:23112_0|| CONTINUOUS MAIN || CONTINUOUS || ||-Notes:Body composition estimation by impedance measurement. Right leg fat mass Right leg fat mass in Kg, 0.1 increments.-Variable type:continuous_raw	27.785	1
Heel quantitative ultrasound index (QUI), direct entry (right)	-0.07774	0.07268	-1.07	0.2848	0.2612	0.03081	1.031	0.0198	-0.002368	0.006347	114614			UK Biobank	4123_raw.txt	https://docs.google.com/spreadsheets/d/1kvPoupSzsSFBNSztMzl04xMoSC3Kcx3CrjVf4yBmESU/edit?ts=5b5f17db#gid=227859291	PHESANT Transformation:4123_0|| CONTINUOUS MAIN || CONTINUOUS || ||-Notes:The QUI or 'stiffness' is based on measure of the speed of sound and broadband ultrasound attenuation. Direct entry.-Variable type:continuous_raw	8.47777	1
Heel bone mineral density (BMD) T-score, automated (right)	-0.07774	0.07268	-1.07	0.2848	0.2612	0.03081	1.031	0.0198	-0.002369	0.006347	114614			UK Biobank	4125_raw.txt	https://docs.google.com/spreadsheets/d/1kvPoupSzsSFBNSztMzl04xMoSC3Kcx3CrjVf4yBmESU/edit?ts=5b5f17db#gid=227859291	PHESANT Transformation:4125_0|| CONTINUOUS MAIN || CONTINUOUS || ||-Notes:This T-score is calculated from the ultrasound heel BMD measurement and is based on a person's bone density compared with what is normally expected in someone of the same sex. The units of the T-score are the number of standard deviations (SD) that the bone density is above or below the standard.-Variable type:continuous_raw	8.47777	1
Heel bone mineral density (BMD) (right)	-0.07776	0.07262	-1.071	0.2843	0.2644	0.03132	1.031	0.02015	-0.002266	0.00641	114552			UK Biobank	4124_raw.txt	https://docs.google.com/spreadsheets/d/1kvPoupSzsSFBNSztMzl04xMoSC3Kcx3CrjVf4yBmESU/edit?ts=5b5f17db#gid=227859291	PHESANT Transformation:4124_0|| CONTINUOUS MAIN || CONTINUOUS || ||-Notes:Estimation of bone mineral density (BMD) in the left heel is based on the Quantitative Ultrasound Index through the calcaneus. Direct entry.-Variable type:continuous_raw	8.44189	1
Whole body water mass	-0.0791	0.04511	-1.753	0.07953	0.2906	0.01208	1.121	0.02894	-0.005984	0.006854	354834			UK Biobank	23102_raw.txt	https://docs.google.com/spreadsheets/d/1kvPoupSzsSFBNSztMzl04xMoSC3Kcx3CrjVf4yBmESU/edit?ts=5b5f17db#gid=227859291	PHESANT Transformation:23102_0|| CONTINUOUS MAIN || CONTINUOUS || ||-Notes:Body composition estimation by impedance measurement. Body water mass Units in Kg. Increments in 0.1 Kg.-Variable type:continuous_raw	24.0563	1
Leg fat mass (left)	-0.07976	0.04489	-1.777	0.07561	0.2147	0.007741	1.052	0.01668	-0.002795	0.006156	354788			UK Biobank	23116_raw.txt	https://docs.google.com/spreadsheets/d/1kvPoupSzsSFBNSztMzl04xMoSC3Kcx3CrjVf4yBmESU/edit?ts=5b5f17db#gid=227859291	PHESANT Transformation:23116_0|| CONTINUOUS MAIN || CONTINUOUS || ||-Notes:Body composition estimation by impedance measurement. Left leg fat mass Left leg free mass in Kg, 0.1 increments.-Variable type:continuous_raw	27.7354	1
Types of physical activity in last 4 weeks: Heavy DIY (eg: weeding, lawn mowing, carpentry, digging)	-0.08036	0.07572	-1.061	0.2886	0.03354	0.001923	1.002	0.007664	0.008261	0.004721	359263	156597	202666	UK Biobank	binary.6164_5.txt	https://docs.google.com/spreadsheets/d/1kvPoupSzsSFBNSztMzl04xMoSC3Kcx3CrjVf4yBmESU/edit?ts=5b5f17db#gid=227859291	PHESANT Transformation:6164_0 || CAT-MUL-BINARY-VAR 5 || NO_NAN Remove NA participants 1592 || Removed 339 examples != 5 but with missing value (<0) || sample 202666/156597(359263) ||-Notes:ACE touchscreen question In the last 4 weeks did you spend any time doing the following? (You can select more than one answer) The following checks were performed: If code -7 was selected, then no additional c…	17.4415	1
3mm strong meridian (left)	-0.0808	0.05979	-1.351	0.1766	0.3113	0.02753	1.079	0.02872	0.002076	0.005498	75398			UK Biobank	5135_raw.txt	https://docs.google.com/spreadsheets/d/1kvPoupSzsSFBNSztMzl04xMoSC3Kcx3CrjVf4yBmESU/edit?ts=5b5f17db#gid=227859291	PHESANT Transformation:5135_0|| CONTINUOUS MAIN || CONTINUOUS || ||-Notes:This is the strong meridian angle of keratometry results taken at 3mm for the left eye-Variable type:continuous_raw	11.3077	1
Vascular/heart problems diagnosed by doctor: None of the above	-0.08111	0.05637	-1.439	0.1502	0.1192	0.004892	1.069	0.01664	0.005246	0.006268	360420	253565	106855	UK Biobank	binary.6150_100.txt	https://docs.google.com/spreadsheets/d/1kvPoupSzsSFBNSztMzl04xMoSC3Kcx3CrjVf4yBmESU/edit?ts=5b5f17db#gid=227859291	PHESANT Transformation:6150_0 || CAT-MUL-BINARY-VAR 100 || NO_NAN Remove NA participants 180 || Removed 594 examples != 100 but with missing value (<0) || sample 106855/253565(360420) ||-Notes:ACE touchscreen question Has a doctor ever told you that you have had any of the following conditions? (You can select more than one answer) The following checks were performed: If code -7 was selected, the…	24.3663	1
Whole body fat-free mass	-0.08153	0.04472	-1.823	0.06827	0.2912	0.01218	1.123	0.02918	-0.005898	0.006789	354808			UK Biobank	23101_raw.txt	https://docs.google.com/spreadsheets/d/1kvPoupSzsSFBNSztMzl04xMoSC3Kcx3CrjVf4yBmESU/edit?ts=5b5f17db#gid=227859291	PHESANT Transformation:23101_0|| CONTINUOUS MAIN || CONTINUOUS || ||-Notes:Body composition estimation by impedance measurement. Fat free mass Fat free mass in Kg. Increment in 0.1 Kg-Variable type:continuous_raw	23.908	1
6mm cylindrical power angle (left)	-0.08248	0.1032	-0.7993	0.4241	0.06933	0.008144	1.005	0.007128	0.0011	0.004627	65529			UK Biobank	5113_raw.txt	https://docs.google.com/spreadsheets/d/1kvPoupSzsSFBNSztMzl04xMoSC3Kcx3CrjVf4yBmESU/edit?ts=5b5f17db#gid=227859291	PHESANT Transformation:5113_0|| INTEGER || CONTINUOUS || ||-Notes:This is the cylindrical power angle of keratometry results taken at 6mm for the left eye (blank indicates none)-Variable type:continuous_raw	8.51302	1
Body fat percentage	-0.08266	0.04297	-1.924	0.05439	0.2258	0.007015	1.071	0.01792	0.000567	0.006113	354628			UK Biobank	23099_raw.txt	https://docs.google.com/spreadsheets/d/1kvPoupSzsSFBNSztMzl04xMoSC3Kcx3CrjVf4yBmESU/edit?ts=5b5f17db#gid=227859291	PHESANT Transformation:23099_0|| CONTINUOUS MAIN || CONTINUOUS || ||-Notes:Body composition estimation by impedance measurement. Body fat percentage Body fat percentage. Range 1% - 75% in 0.1% increments.-Variable type:continuous_raw	32.1882	1
Basal metabolic rate	-0.08418	0.04535	-1.856	0.06341	0.2795	0.01129	1.107	0.02648	-0.004974	0.006722	354825			UK Biobank	23105_raw.txt	https://docs.google.com/spreadsheets/d/1kvPoupSzsSFBNSztMzl04xMoSC3Kcx3CrjVf4yBmESU/edit?ts=5b5f17db#gid=227859291	PHESANT Transformation:23105_0|| CONTINUOUS MAIN || CONTINUOUS || ||-Notes:Body composition estimation by impedance measurement. Basal metabolic rate Return value in Kilo- Joules.-Variable type:continuous_raw	24.7564	1
3mm strong meridian (right)	-0.08465	0.06067	-1.395	0.163	0.3116	0.02792	1.087	0.03	0.002184	0.005796	75410			UK Biobank	5132_raw.txt	https://docs.google.com/spreadsheets/d/1kvPoupSzsSFBNSztMzl04xMoSC3Kcx3CrjVf4yBmESU/edit?ts=5b5f17db#gid=227859291	PHESANT Transformation:5132_0|| CONTINUOUS MAIN || CONTINUOUS || ||-Notes:This is the strong meridian angle of keratometry results taken at 3mm for the right eye-Variable type:continuous_raw	11.1605	1
Job involved shift work: Yes	-0.08496	0.1248	-0.6806	0.4961	0.03279	0.00488	0.9977	0.006097	0.002706	0.004626	91149	25698	65451	UK Biobank	binary.22620_1.txt	https://docs.google.com/spreadsheets/d/1kvPoupSzsSFBNSztMzl04xMoSC3Kcx3CrjVf4yBmESU/edit?ts=5b5f17db#gid=227859291	PHESANT Transformation:22620_0 || CAT-MUL-BINARY-VAR 1 || NO_NAN Remove NA participants 270045 || Removed 0 examples != 1 but with missing value (<0) || sample 65451/25698(91149) ||-Notes:Participants were asked: Did you ever work shifts (day and/or night shifts) for this job? Day-shifts were defined as work in nomal daytime hours or morning, afternoon or evening work. Night-shifts were defined a…	6.71926	1
Forced expiratory volume in 1-second (FEV1)	-0.08536	0.04976	-1.715	0.08626	0.1858	0.007196	1.08	0.01585	-0.00243	0.006786	329404			UK Biobank	3063_raw.txt	https://docs.google.com/spreadsheets/d/1kvPoupSzsSFBNSztMzl04xMoSC3Kcx3CrjVf4yBmESU/edit?ts=5b5f17db#gid=227859291	PHESANT Transformation:3063_0|| CONTINUOUS MAIN || CONTINUOUS || ||-Notes:FEV1 value calculated from blow-Variable type:continuous_raw	25.8199	1
Diagnoses - main ICD10: I83 Varicose veins of lower extremities	-0.08586	0.09439	-0.9096	0.363	0.02149	0.002186	1.034	0.01216	0.005033	0.005277	361194	8763	352431	UK Biobank	categorical.I83.txt	https://docs.google.com/spreadsheets/d/1kvPoupSzsSFBNSztMzl04xMoSC3Kcx3CrjVf4yBmESU/edit?ts=5b5f17db#gid=227859291	PHESANT Transformation:NA-Notes:NA-Variable type:categorical-Phenotype ID:I83	9.83074	1
Diagnoses - main ICD10: M51 Other intervertebral disk disorders	-0.0862	0.1459	-0.5906	0.5548	0.006309	0.00133	1.014	0.006474	0.00387	0.004775	361194	4690	356504	UK Biobank	categorical.M51.txt	https://docs.google.com/spreadsheets/d/1kvPoupSzsSFBNSztMzl04xMoSC3Kcx3CrjVf4yBmESU/edit?ts=5b5f17db#gid=227859291	PHESANT Transformation:NA-Notes:NA-Variable type:categorical-Phenotype ID:M51	4.74361	1
Illnesses of siblings: None of the above (group 1)	-0.0863	0.07725	-1.117	0.2639	0.03743	0.002355	1.011	0.00747	-0.0001474	0.004812	281979	190969	91010	UK Biobank	binary.20111_100.txt	https://docs.google.com/spreadsheets/d/1kvPoupSzsSFBNSztMzl04xMoSC3Kcx3CrjVf4yBmESU/edit?ts=5b5f17db#gid=227859291	PHESANT Transformation:20111_0 || CAT-MUL-BINARY-VAR 100 || NO_NAN Remove NA participants 52692 || Removed 26523 examples != 100 but with missing value (<0) || sample 91010/190969(281979) ||-Notes:This field contains the combined results of 2 ACE touchscreen questions, both asked Have any of your brothers or sisters suffered from any of the following diseases? (You can select more than one answer…	15.8938	1
Alkaline phosphatase	-0.08634	0.06684	-1.292	0.1964	0.2116	0.02894	1.585	0.1317	0.007525	0.009423	400988	400988		UK Biobank (EUR)	biomarkers-30610-both_sexes-irnt.tsv.bgz	https://pan-ukb-us-east-1.s3.amazonaws.com/sumstats_flat_files/biomarkers-30610-both_sexes-irnt.tsv.bgz	EUR: biomarkers : 30610 : Biological samples > Assay results > Blood assays > Blood biochemistry	7.31168	1
Whole body fat mass	-0.08673	0.04409	-1.967	0.04918	0.2309	0.008145	1.059	0.01794	-0.001943	0.00622	354244			UK Biobank	23100_raw.txt	https://docs.google.com/spreadsheets/d/1kvPoupSzsSFBNSztMzl04xMoSC3Kcx3CrjVf4yBmESU/edit?ts=5b5f17db#gid=227859291	PHESANT Transformation:23100_0|| CONTINUOUS MAIN || CONTINUOUS || ||-Notes:Body composition estimation by impedance measurement. Fat mass Total fat mass in Kg, in 0.1Kg increments.-Variable type:continuous_raw	28.3487	1
Sum eosinophil basophil counts	-0.08688	0.05736	-1.515	0.1299	0.1718	0.02001	0.968	0.02543	0.009253	0.005558	173480			UK Biobank and INTERVAL	eo_baso_sum_N171771_narrow_form.txt.common	http://www.bloodcellgenetics.org/	Aggregate count of eosinophils and basophils per unit volume of blood	8.58571	1
Vitamin and mineral supplements: Vitamin C	-0.08748	0.109	-0.8025	0.4223	0.01298	0.001575	0.9969	0.00729	0.009115	0.004974	359245	30950	328295	UK Biobank	binary.6155_3.txt	https://docs.google.com/spreadsheets/d/1kvPoupSzsSFBNSztMzl04xMoSC3Kcx3CrjVf4yBmESU/edit?ts=5b5f17db#gid=227859291	PHESANT Transformation:6155_0 || CAT-MUL-BINARY-VAR 3 || NO_NAN Remove NA participants 514 || Removed 1435 examples != 3 but with missing value (<0) || sample 328295/30950(359245) ||-Notes:ACE touchscreen question Do you regularly take any of the following? (You can select more than one answer) The following checks were performed: If code -7 was selected, then no additional choices were allowed. …	8.24127	1
Heel broadband ultrasound attenuation (left)	-0.08818	0.07777	-1.134	0.2568	0.2389	0.02839	1.022	0.01936	-0.0003036	0.006505	114625			UK Biobank	4101_raw.txt	https://docs.google.com/spreadsheets/d/1kvPoupSzsSFBNSztMzl04xMoSC3Kcx3CrjVf4yBmESU/edit?ts=5b5f17db#gid=227859291	PHESANT Transformation:4101_0|| CONTINUOUS MAIN || CONTINUOUS || ||-Notes:Broadband ultrasound attenuation through left heel-Variable type:continuous_raw	8.41493	1
Arm fat mass (right)	-0.08826	0.04638	-1.903	0.05703	0.2055	0.007963	1.043	0.01617	-0.003544	0.006224	354736			UK Biobank	23120_raw.txt	https://docs.google.com/spreadsheets/d/1kvPoupSzsSFBNSztMzl04xMoSC3Kcx3CrjVf4yBmESU/edit?ts=5b5f17db#gid=227859291	PHESANT Transformation:23120_0|| CONTINUOUS MAIN || CONTINUOUS || ||-Notes:Body composition estimation by impedance measurement. Right arm fat mass. Right arm fat mass in Kg, 0.1 increments.-Variable type:continuous_raw	25.8069	1
Diagnoses - main ICD10: I50 Heart failure	-0.08852	0.1744	-0.5076	0.6117	0.004895	0.001158	0.9987	0.006147	0.003283	0.004787	361194	1088	360106	UK Biobank	categorical.I50.txt	https://docs.google.com/spreadsheets/d/1kvPoupSzsSFBNSztMzl04xMoSC3Kcx3CrjVf4yBmESU/edit?ts=5b5f17db#gid=227859291	PHESANT Transformation:NA-Notes:NA-Variable type:categorical-Phenotype ID:I50	4.22712	1
6mm strong meridian (right)	-0.08856	0.06054	-1.463	0.1435	0.3435	0.02801	1.083	0.02519	0.003556	0.005619	66256			UK Biobank	5133_raw.txt	https://docs.google.com/spreadsheets/d/1kvPoupSzsSFBNSztMzl04xMoSC3Kcx3CrjVf4yBmESU/edit?ts=5b5f17db#gid=227859291	PHESANT Transformation:5133_0|| CONTINUOUS MAIN || CONTINUOUS || ||-Notes:This is the strong meridian angle of keratometry results taken at 6mm for the right eye-Variable type:continuous_raw	12.2635	1
Arm fat percentage (right)	-0.08913	0.04462	-1.998	0.04575	0.2143	0.007304	1.064	0.0169	-0.001578	0.006272	354760			UK Biobank	23119_raw.txt	https://docs.google.com/spreadsheets/d/1kvPoupSzsSFBNSztMzl04xMoSC3Kcx3CrjVf4yBmESU/edit?ts=5b5f17db#gid=227859291	PHESANT Transformation:23119_0|| CONTINUOUS MAIN || CONTINUOUS || ||-Notes:Body composition estimation by impedance measurement. Right arm fat percentage Range 1-75% in 0.1% increments.-Variable type:continuous_raw	29.3401	1
Trunk fat mass	-0.08921	0.04384	-2.035	0.04187	0.233	0.007934	1.065	0.01859	-0.0005156	0.006146	354597			UK Biobank	23128_raw.txt	https://docs.google.com/spreadsheets/d/1kvPoupSzsSFBNSztMzl04xMoSC3Kcx3CrjVf4yBmESU/edit?ts=5b5f17db#gid=227859291	PHESANT Transformation:23128_0|| CONTINUOUS MAIN || CONTINUOUS || ||-Notes:Body composition estimation by impedance measurement. Trunk fat mass Trunk fat mass in Kg, 0.1 increments.-Variable type:continuous_raw	29.3673	1
Trunk fat percentage	-0.08965	0.04364	-2.054	0.03996	0.2119	0.006833	1.07	0.01789	0.00179	0.006014	354619			UK Biobank	23127_raw.txt	https://docs.google.com/spreadsheets/d/1kvPoupSzsSFBNSztMzl04xMoSC3Kcx3CrjVf4yBmESU/edit?ts=5b5f17db#gid=227859291	PHESANT Transformation:23127_0|| CONTINUOUS MAIN || CONTINUOUS || ||-Notes:Body composition estimation by impedance measurement. Trunk fat percentages Range 1-75% in 0.1% increments.-Variable type:continuous_raw	31.0113	1
Body mass index (BMI)	-0.09084	0.04555	-1.994	0.04612	0.2423	0.008832	1.056	0.01787	-0.003406	0.006494	354831			UK Biobank	23104_raw.txt	https://docs.google.com/spreadsheets/d/1kvPoupSzsSFBNSztMzl04xMoSC3Kcx3CrjVf4yBmESU/edit?ts=5b5f17db#gid=227859291	PHESANT Transformation:23104_0|| CONTINUOUS MAIN || CONTINUOUS || ||-Notes:Body composition estimation by impedance measurement. Body Mass Index. Increments of 0.1 .-Variable type:continuous_raw	27.4343	1
is_female, based on inferred genetic sex	-0.09125	0.1133	-0.8053	0.4207	0.01142	0.00146	1.011	0.006917	-0.0007781	0.004708	361194	194174	167020	UK Biobank	categorical.is_female.txt	https://docs.google.com/spreadsheets/d/1kvPoupSzsSFBNSztMzl04xMoSC3Kcx3CrjVf4yBmESU/edit?ts=5b5f17db#gid=227859291	PHESANT Transformation:NA-Notes:NA-Variable type:categorical-Phenotype ID:is_female	7.82192	1
Body mass index (BMI)	-0.09155	0.04564	-2.006	0.04487	0.2422	0.008881	1.058	0.01806	-0.00315	0.006569	359983			UK Biobank	21001_raw.txt	https://docs.google.com/spreadsheets/d/1kvPoupSzsSFBNSztMzl04xMoSC3Kcx3CrjVf4yBmESU/edit?ts=5b5f17db#gid=227859291	PHESANT Transformation:21001_0|| CONTINUOUS MAIN || CONTINUOUS || ||-Notes:BMI value here is constructed from height and weight measured during the initial Assessment Centre visit. Value is not present if either of these readings were omitted.-Variable type:continuous_raw	27.2717	1
Milk type used: Skimmed	-0.09161	0.09108	-1.006	0.3145	0.01983	0.00167	1.004	0.007379	0.002216	0.004871	360806	74087	286719	UK Biobank	binary.1418_3.txt	https://docs.google.com/spreadsheets/d/1kvPoupSzsSFBNSztMzl04xMoSC3Kcx3CrjVf4yBmESU/edit?ts=5b5f17db#gid=227859291	PHESANT Transformation:1418_0 || CAT-SINGLE || CAT-SINGLE-BINARY-VAR: 3 || Inc(>=10): 3(74087) ||-Notes:ACE touchscreen question What type of milk do you mainly use? If the participant activated the Help button they were shown the message: If you use more than one type of milk, please select the one that you drink the most. If you are unsure, select Do not know.-Variable type:binary	11.8743	1
Bone mineral density	-0.09168	0.05122	-1.79	0.07349	0.3944	0.03175	1.287	0.06564	-0.001118	0.009108	426824			GEFOS	Biobank2-British-Bmd-As-C-Gwas-SumStats.txt	http://www.gefos.org/?q=content/data-release-2018	The GEnetic Factors for OSteoporosis (GEFOS) Consortium is a large international collaboration comprising numerous research groups. Osteoporosis is a common age-related complex disease with a strong genetic component. The UK Biobank is a health resource from the United Kingdom that has genetic data and phenotype measurements in 500,000 individuals, representative of the general population. We ana…	12.422	1
Total protein	-0.09192	0.05898	-1.559	0.1191	0.1266	0.008162	1.322	0.04042	0.01657	0.006748	366758	366758		UK Biobank (EUR)	biomarkers-30860-both_sexes-irnt.tsv.bgz	https://pan-ukb-us-east-1.s3.amazonaws.com/sumstats_flat_files/biomarkers-30860-both_sexes-irnt.tsv.bgz	EUR: biomarkers : 30860 : Biological samples > Assay results > Blood assays > Blood biochemistry	15.5109	1
Arm fat mass (left)	-0.09213	0.04622	-1.993	0.04621	0.2027	0.007873	1.04	0.01605	-0.002663	0.006117	354673			UK Biobank	23124_raw.txt	https://docs.google.com/spreadsheets/d/1kvPoupSzsSFBNSztMzl04xMoSC3Kcx3CrjVf4yBmESU/edit?ts=5b5f17db#gid=227859291	PHESANT Transformation:23124_0|| CONTINUOUS MAIN || CONTINUOUS || ||-Notes:Body composition estimation by impedance measurement. Left arm fat mass. Left arm fat mass in Kg, 0.1 increments.-Variable type:continuous_raw	25.7462	1
3mm weak meridian (left)	-0.09288	0.06275	-1.48	0.1388	0.3287	0.02892	1.079	0.0293	0.002488	0.005922	75398			UK Biobank	5096_raw.txt	https://docs.google.com/spreadsheets/d/1kvPoupSzsSFBNSztMzl04xMoSC3Kcx3CrjVf4yBmESU/edit?ts=5b5f17db#gid=227859291	PHESANT Transformation:5096_0|| CONTINUOUS MAIN || CONTINUOUS || ||-Notes:This is the weak meridian of keratometry results taken at 3mm for the left eye-Variable type:continuous_raw	11.3658	1
Leisure/social activities: Religious group	-0.09293	0.07021	-1.324	0.1856	0.04746	0.00238	1.023	0.008754	0.003342	0.005394	360063	52697	307366	UK Biobank	binary.6160_3.txt	https://docs.google.com/spreadsheets/d/1kvPoupSzsSFBNSztMzl04xMoSC3Kcx3CrjVf4yBmESU/edit?ts=5b5f17db#gid=227859291	PHESANT Transformation:6160_0 || CAT-MUL-BINARY-VAR 3 || NO_NAN Remove NA participants 177 || Removed 954 examples != 3 but with missing value (<0) || sample 307366/52697(360063) ||-Notes:ACE touchscreen question Which of the following do you attend once a week or more often? (You can select more than one) The following checks were performed: If code -7 was selected, then no additional choices we…	19.9412	1
Blood clot, DVT, bronchitis, emphysema, asthma, rhinitis, eczema, allergy diagnosed by doctor: None of the above	-0.09298	0.06178	-1.505	0.1323	0.07576	0.006621	1.035	0.01756	0.003247	0.005264	360527	244522	116005	UK Biobank	binary.6152_100.txt	https://docs.google.com/spreadsheets/d/1kvPoupSzsSFBNSztMzl04xMoSC3Kcx3CrjVf4yBmESU/edit?ts=5b5f17db#gid=227859291	PHESANT Transformation:6152_0 || CAT-MUL-BINARY-VAR 100 || NO_NAN Remove NA participants 181 || Removed 486 examples != 100 but with missing value (<0) || sample 116005/244522(360527) ||-Notes:ACE touchscreen question Has a doctor ever told you that you have had any of the following conditions? (You can select more than one answer) The following checks were performed: If code -7 was selected, the…	11.4424	1
Weight	-0.09308	0.04508	-2.065	0.03894	0.2581	0.009604	1.074	0.02091	-0.003501	0.006467	354838			UK Biobank	23098_raw.txt	https://docs.google.com/spreadsheets/d/1kvPoupSzsSFBNSztMzl04xMoSC3Kcx3CrjVf4yBmESU/edit?ts=5b5f17db#gid=227859291	PHESANT Transformation:23098_0|| CONTINUOUS MAIN || CONTINUOUS || ||-Notes:Weight of person taken during impedance measurement. 0.1 increments. Range 0 - 200Kg.-Variable type:continuous_raw	26.8742	1
3mm cylindrical power (right)	-0.09395	0.1027	-0.9152	0.3601	0.07875	0.007964	1.002	0.006709	-0.0009498	0.00499	75410			UK Biobank	5116_raw.txt	https://docs.google.com/spreadsheets/d/1kvPoupSzsSFBNSztMzl04xMoSC3Kcx3CrjVf4yBmESU/edit?ts=5b5f17db#gid=227859291	PHESANT Transformation:5116_0|| CONTINUOUS MAIN || CONTINUOUS || ||-Notes:This is the cylindrical power of keratometry results taken at 3mm for the right eye (0 indicates none)-Variable type:continuous_raw	9.88825	1
BMI	-0.09395	0.04817	-1.95	0.05115	0.09255	0.004748	0.6546	0.008565	-0.003187	0.004733	339224			GIANT Consortium	1552976047281BMI_GWAS_old-ctgvl.gwas	https://portals.broadinstitute.org/collaboration/giant/index.php/GIANT_consortium_data_files	Meta-analysis results from the GIANT Consortium Consortium (2015) Genetic studies of body mass index yield new insights for obesity biology.	19.4924	1
Weight	-0.0941	0.04524	-2.08	0.03753	0.258	0.009673	1.075	0.02116	-0.003366	0.006579	360116			UK Biobank	21002_raw.txt	https://docs.google.com/spreadsheets/d/1kvPoupSzsSFBNSztMzl04xMoSC3Kcx3CrjVf4yBmESU/edit?ts=5b5f17db#gid=227859291	PHESANT Transformation:21002_0|| CONTINUOUS MAIN || CONTINUOUS || ||-Notes:Weight was measured by a variety of means during the initial Assessment Centre visit. This field amalgamates these values into a single item.-Variable type:continuous_raw	26.6722	1
Heel Broadband ultrasound attenuation, direct entry	-0.09545	0.0622	-1.535	0.1249	0.2317	0.02249	1.063	0.02802	-0.0008865	0.006745	206576			UK Biobank	3144_raw.txt	https://docs.google.com/spreadsheets/d/1kvPoupSzsSFBNSztMzl04xMoSC3Kcx3CrjVf4yBmESU/edit?ts=5b5f17db#gid=227859291	PHESANT Transformation:3144_0|| CONTINUOUS MAIN || CONTINUOUS || ||-Notes:Broadband ultrasound attenuation through heel-Variable type:continuous_raw	10.3024	1
6mm weak meridian (right)	-0.09548	0.06332	-1.508	0.1316	0.3513	0.02777	1.079	0.02371	0.002854	0.005741	66256			UK Biobank	5098_raw.txt	https://docs.google.com/spreadsheets/d/1kvPoupSzsSFBNSztMzl04xMoSC3Kcx3CrjVf4yBmESU/edit?ts=5b5f17db#gid=227859291	PHESANT Transformation:5098_0|| CONTINUOUS MAIN || CONTINUOUS || ||-Notes:This is the weak meridian of keratometry results taken at 6mm for the right eye-Variable type:continuous_raw	12.6503	1
Adopted as a child	-0.09693	0.137	-0.7077	0.4792	0.006064	0.001289	0.9968	0.006551	0.00827	0.004384	360450	5158	355292	UK Biobank	binary.1767.txt	https://docs.google.com/spreadsheets/d/1kvPoupSzsSFBNSztMzl04xMoSC3Kcx3CrjVf4yBmESU/edit?ts=5b5f17db#gid=227859291	PHESANT Transformation:1767_0|| CAT-SINGLE || Inc(>=10): 0(355292) || Inc(>=10): 1(5158) || CAT-SINGLE-BINARY || sample 355292/5158(360450) ||-Notes:ACE touchscreen question Were you adopted as a child?-Variable type:binary	4.70442	1
Retinal detachments and breaks	-0.09712	0.1242	-0.7817	0.4344	0.008498	0.001556	1.002	0.007232	0.002342	0.00436	361194	3043	358151	UK Biobank	categorical.H7_RETINALDETACH.txt	https://docs.google.com/spreadsheets/d/1kvPoupSzsSFBNSztMzl04xMoSC3Kcx3CrjVf4yBmESU/edit?ts=5b5f17db#gid=227859291	PHESANT Transformation:NA-Notes:NA-Variable type:categorical-Phenotype ID:H7_RETINALDETACH	5.46144	1
Urate	-0.09757	0.04326	-2.255	0.02411	0.1945	0.03444	1.228	0.07099	0.004145	0.006713	400469	400469		UK Biobank (EUR)	biomarkers-30880-both_sexes-irnt.tsv.bgz	https://pan-ukb-us-east-1.s3.amazonaws.com/sumstats_flat_files/biomarkers-30880-both_sexes-irnt.tsv.bgz	EUR: biomarkers : 30880 : Biological samples > Assay results > Blood assays > Blood biochemistry	5.6475	1
Arm fat percentage (left)	-0.09774	0.0444	-2.201	0.02771	0.2194	0.007434	1.059	0.01729	0.0002625	0.006184	354707			UK Biobank	23123_raw.txt	https://docs.google.com/spreadsheets/d/1kvPoupSzsSFBNSztMzl04xMoSC3Kcx3CrjVf4yBmESU/edit?ts=5b5f17db#gid=227859291	PHESANT Transformation:23123_0|| CONTINUOUS MAIN || CONTINUOUS || ||-Notes:Body composition estimation by impedance measurement. Left arm fat percentage Range 1-75% in 0.1% increments.-Variable type:continuous_raw	29.513	1
VTE (EUR Biobanks)	-0.09858	0.07706	-1.279	0.2008	0.01021	0.001293	1.025	0.01327	0.003828	0.004734	915868	25146	890722	Global Biobank Meta-analysis Initiative Meta-analysis Initiative: powering genetic discovery across human diseases. 2043	VTE_Bothsex_eur_inv_var_meta_GBMI_052021_nbbkgt1.txt.gz.ctgvl	https://www.globalbiobankmeta.org/resources	https://www.sciencedirect.com/science/article/pii/S2666979X22001410?via%3Dihub	7.89637	1
Caudate volume	-0.09923	0.1275	-0.778	0.4366	0.2477	0.04037	0.9685	0.006298	-0.001267	0.004873	30720			ENIGMA	ENIGMA2_MeanCaudate.txt	http://enigma.ini.usc.edu/	GWAS of subcortical volumes (ENIGMA2)	6.13574	1
Platelet distribution width	-0.0998	0.0626	-1.594	0.1109	0.1678	0.02084	0.989	0.02887	-0.001838	0.005461	173509			UK Biobank and INTERVAL	pdw_N164433_narrow_form.txt.common	http://www.bloodcellgenetics.org/	The spread of the platelet volume distribution. Note that Sysmex and Coulter use different statistics to measure spread.	8.05182	1
Job coding: secondary school teacher or teaching professional (including head teacher)	-0.1029	0.1373	-0.75	0.4533	0.02767	0.00524	0.9924	0.006129	-0.007431	0.00467	89866	7556	82310	UK Biobank	binary.22601_23143401.txt	https://docs.google.com/spreadsheets/d/1kvPoupSzsSFBNSztMzl04xMoSC3Kcx3CrjVf4yBmESU/edit?ts=5b5f17db#gid=227859291	PHESANT Transformation:22601_0 || CAT-MUL-BINARY-VAR 23143401 || Indicator name x22599_0_0 || Remove indicator var NAs: 271328 || Remove indicator var <0: 0 || Removed 0 examples != 23143401 but with missing value (<0) || sample 82310/7556(89866) ||-Notes:Participants were asked to select a job group by navigating down a three-level tree. This field records the code they selected at the final lev…	5.28053	1
Eosinophil count	-0.1031	0.05898	-1.747	0.08056	0.1809	0.02128	0.9628	0.02701	0.01055	0.005506	173481			UK Biobank and INTERVAL	eo_N172275_narrow_form.txt.common	http://www.bloodcellgenetics.org/	Count of eosinophils per unit volume of blood	8.50094	1
Mean corpuscular hemoglobin concentration	-0.1049	0.05839	-1.797	0.07237	0.09233	0.01052	0.9861	0.01817	0.0003076	0.004532	173497			UK Biobank and INTERVAL	mchc_N172851_narrow_form.txt.common	http://www.bloodcellgenetics.org/	Concentration of hemoglobin with respect to unit of volume occupied by red cells	8.77662	1
6mm weak meridian (left)	-0.1055	0.06333	-1.666	0.09578	0.3569	0.0291	1.075	0.02368	0.003755	0.005755	65551			UK Biobank	5097_raw.txt	https://docs.google.com/spreadsheets/d/1kvPoupSzsSFBNSztMzl04xMoSC3Kcx3CrjVf4yBmESU/edit?ts=5b5f17db#gid=227859291	PHESANT Transformation:5097_0|| CONTINUOUS MAIN || CONTINUOUS || ||-Notes:This is the weak meridian of keratometry results taken at 3mm for the left eye-Variable type:continuous_raw	12.2646	1
Heart failure	-0.1065	0.1668	-0.6385	0.5232	0.00529	0.001207	0.9974	0.006235	0.003819	0.004786	361194	1405	359789	UK Biobank	categorical.HEARTFAIL.txt	https://docs.google.com/spreadsheets/d/1kvPoupSzsSFBNSztMzl04xMoSC3Kcx3CrjVf4yBmESU/edit?ts=5b5f17db#gid=227859291	PHESANT Transformation:NA-Notes:NA-Variable type:categorical-Phenotype ID:HEARTFAIL	4.38277	1
Heart failure, not strict	-0.1065	0.1668	-0.6385	0.5232	0.00529	0.001207	0.9974	0.006235	0.003819	0.004786	361194	1405	359789	UK Biobank	categorical.I9_HEARTFAIL_NS.txt	https://docs.google.com/spreadsheets/d/1kvPoupSzsSFBNSztMzl04xMoSC3Kcx3CrjVf4yBmESU/edit?ts=5b5f17db#gid=227859291	PHESANT Transformation:NA-Notes:NA-Variable type:categorical-Phenotype ID:I9_HEARTFAIL_NS	4.38277	1
Heart failure,strict	-0.1065	0.1668	-0.6385	0.5232	0.00529	0.001207	0.9974	0.006235	0.003819	0.004786	361194	1405	359789	UK Biobank	categorical.I9_HEARTFAIL.txt	https://docs.google.com/spreadsheets/d/1kvPoupSzsSFBNSztMzl04xMoSC3Kcx3CrjVf4yBmESU/edit?ts=5b5f17db#gid=227859291	PHESANT Transformation:NA-Notes:NA-Variable type:categorical-Phenotype ID:I9_HEARTFAIL	4.38277	1
Age of primiparous women at birth of child	-0.1067	0.1492	-0.7149	0.4747	0.09483	0.01909	1.005	0.00623	0.001123	0.00509	25545			UK Biobank	3872_raw.txt	https://docs.google.com/spreadsheets/d/1kvPoupSzsSFBNSztMzl04xMoSC3Kcx3CrjVf4yBmESU/edit?ts=5b5f17db#gid=227859291	PHESANT Transformation:3872_0|| INTEGER || reassignments: -4=NA|-3=NA || CONTINUOUS || ||-Notes:ACE touchscreen question How old were you when you had your child? The following checks were performed: If answer If answer > Participants age then rejected If answer > 65 then rejected If answer If answer If answer > 48 then participant asked to confirm If answer > Age when periods stopped then partic…	4.96752	1
Treatment/medication code: valsartan	-0.1068	0.1483	-0.7198	0.4716	0.005331	0.001242	0.9865	0.006453	0.0009223	0.004778	361141	1707	359434	UK Biobank	binary.20003_1141145660.txt	https://docs.google.com/spreadsheets/d/1kvPoupSzsSFBNSztMzl04xMoSC3Kcx3CrjVf4yBmESU/edit?ts=5b5f17db#gid=227859291	PHESANT Transformation:20003_0 || CAT-MUL-BINARY-VAR 1141145660 || Indicator name x137_0_0 || Remove indicator var NAs: 53 || Remove indicator var <0: 0 || Removed 0 examples != 1141145660 but with missing value (<0) || sample 359434/1707(361141) ||-Notes:Code for treatment Negative codes indicate free-text entry.-Variable type:binary	4.29227	1
Qualifications: College or University degree	-0.107	0.04449	-2.405	0.01619	0.1674	0.005274	1.078	0.01366	-0.001865	0.006523	357549	115981	241568	UK Biobank	binary.6138_1.txt	https://docs.google.com/spreadsheets/d/1kvPoupSzsSFBNSztMzl04xMoSC3Kcx3CrjVf4yBmESU/edit?ts=5b5f17db#gid=227859291	PHESANT Transformation:6138_0 || CAT-MUL-BINARY-VAR 1 || NO_NAN Remove NA participants 510 || Removed 3135 examples != 1 but with missing value (<0) || sample 241568/115981(357549) ||-Notes:ACE touchscreen question Which of the following qualifications do you have? (You can select more than one) The following checks were performed: If code -7 was selected, then no additional choices were allowed.…	31.7406	1
Monocyte percentage of white cells	-0.1072	0.04982	-2.152	0.03137	0.1688	0.02085	1.034	0.03469	0.003482	0.004711	173501			UK Biobank and INTERVAL	mono_p_N170494_narrow_form.txt.common	http://www.bloodcellgenetics.org/	Percentage of white cells that are monocytes	8.09592	1
Alcohol usually taken with meals	-0.1076	0.06331	-1.699	0.08933	0.09875	0.004684	1.034	0.008658	0.001766	0.00483	184716	125164	59552	UK Biobank	binary.1618.txt	https://docs.google.com/spreadsheets/d/1kvPoupSzsSFBNSztMzl04xMoSC3Kcx3CrjVf4yBmESU/edit?ts=5b5f17db#gid=227859291	PHESANT Transformation:1618_0|| CAT-SINGLE || Inc(>=10): 0(59552) || Inc(>=10): 1(125164) || CAT-SINGLE-BINARY || sample 59552/125164(184716) ||-Notes:ACE touchscreen question When you drink alcohol is it usually with meals? ~F1618~ was collected from participants who indicated they drink alcohol, as defined by their answers to ~F1558~-Variable type:binary	21.0824	1
Heel broadband ultrasound attenuation (right)	-0.1082	0.07738	-1.399	0.1619	0.2389	0.02824	1.027	0.019	-0.0006503	0.006593	114609			UK Biobank	4120_raw.txt	https://docs.google.com/spreadsheets/d/1kvPoupSzsSFBNSztMzl04xMoSC3Kcx3CrjVf4yBmESU/edit?ts=5b5f17db#gid=227859291	PHESANT Transformation:4120_0|| CONTINUOUS MAIN || CONTINUOUS || ||-Notes:Broadband ultrasound attenuation through right heel-Variable type:continuous_raw	8.45963	1
Bread intake	-0.1084	0.06646	-1.632	0.1028	0.04771	0.002651	1.002	0.008616	0.01038	0.005202	353030			UK Biobank	1438_raw.txt	https://docs.google.com/spreadsheets/d/1kvPoupSzsSFBNSztMzl04xMoSC3Kcx3CrjVf4yBmESU/edit?ts=5b5f17db#gid=227859291	PHESANT Transformation:1438_0|| INTEGER || reassignments: -1=NA|-3=NA|-10=NA || CONTINUOUS || ||-Notes:ACE touchscreen question How many slices of bread do you eat each WEEK? The following checks were performed: If answer If answer > 250 then rejected If answer > 50 then participant asked to confirm If the participant activated the Help button they were shown the message: For other types of bread…	17.997	1
Leg fat-free mass (left)	-0.1085	0.04733	-2.292	0.02192	0.261	0.01058	1.091	0.02413	-0.003344	0.006793	354771			UK Biobank	23117_raw.txt	https://docs.google.com/spreadsheets/d/1kvPoupSzsSFBNSztMzl04xMoSC3Kcx3CrjVf4yBmESU/edit?ts=5b5f17db#gid=227859291	PHESANT Transformation:23117_0|| CONTINUOUS MAIN || CONTINUOUS || ||-Notes:Body composition estimation by impedance measurement. Left leg fat free mass. Left leg fat free mass in Kg, 0.1 increments.-Variable type:continuous_raw	24.6692	1
Smoking status: Never	-0.1087	0.0527	-2.063	0.03913	0.09707	0.003718	1.033	0.01071	0.006498	0.005537	359706	195068	164638	UK Biobank	binary.20116_0.txt	https://docs.google.com/spreadsheets/d/1kvPoupSzsSFBNSztMzl04xMoSC3Kcx3CrjVf4yBmESU/edit?ts=5b5f17db#gid=227859291	PHESANT Transformation:20116_0 || CAT-SINGLE || CAT-SINGLE-BINARY-VAR: 0 || Inc(>=10): 0(195068) ||-Notes:This field summarises the current/past smoking status of the participant.-Variable type:binary	26.1081	1
Ever had known person concerned about, or recommend reduction of, alcohol consumption: No	-0.1088	0.112	-0.9714	0.3314	0.02706	0.004352	1.009	0.00641	0.00416	0.004551	117880	107474	10406	UK Biobank	binary.20405_0.txt	https://docs.google.com/spreadsheets/d/1kvPoupSzsSFBNSztMzl04xMoSC3Kcx3CrjVf4yBmESU/edit?ts=5b5f17db#gid=227859291	PHESANT Transformation:20405_0 || CAT-SINGLE || CAT-SINGLE-BINARY-VAR: 0 || Inc(>=10): 0(107474) ||-Notes:Question asked: Has a relative or friend or a doctor or another health worker been concerned about your drinking or suggested you cut down?-Variable type:binary	6.21783	1
Age at last live birth	-0.1093	0.07773	-1.406	0.1599	0.09292	0.005696	1.014	0.008502	-0.008818	0.005052	131806			UK Biobank	2764_raw.txt	https://docs.google.com/spreadsheets/d/1kvPoupSzsSFBNSztMzl04xMoSC3Kcx3CrjVf4yBmESU/edit?ts=5b5f17db#gid=227859291	PHESANT Transformation:2764_0|| INTEGER || reassignments: -4=NA|-3=NA || CONTINUOUS || ||-Notes:ACE touchscreen question How old were you when you had your LAST child? The following checks were performed: If answer If answer > 65 then rejected If answer > Participants age then rejected If answer If answer If answer > 48 then participant asked to confirm If answer > Age when periods stopped then p…	16.3132	1
Non-cancer illness code, self-reported: glaucoma	-0.1101	0.1036	-1.063	0.2878	0.01193	0.001585	1.012	0.007088	0.01096	0.004553	361141	3786	357355	UK Biobank	binary.20002_1277.txt	https://docs.google.com/spreadsheets/d/1kvPoupSzsSFBNSztMzl04xMoSC3Kcx3CrjVf4yBmESU/edit?ts=5b5f17db#gid=227859291	PHESANT Transformation:20002_0 || CAT-MUL-BINARY-VAR 1277 || Indicator name x135_0_0 || Remove indicator var NAs: 53 || Remove indicator var <0: 0 || Removed 0 examples != 1277 but with missing value (<0) || sample 357355/3786(361141) ||-Notes:Code for non-cancer illness. If the participant was uncertain of the type of illness they had had, then they described it to the interviewer (a trained nur…	7.52681	1
Hand grip strength (left)	-0.1107	0.04994	-2.217	0.02665	0.1184	0.004347	1.044	0.01264	0.0008433	0.005798	359704			UK Biobank	46_raw.txt	https://docs.google.com/spreadsheets/d/1kvPoupSzsSFBNSztMzl04xMoSC3Kcx3CrjVf4yBmESU/edit?ts=5b5f17db#gid=227859291	PHESANT Transformation:46_0|| INTEGER || CONTINUOUS || ||-Notes:Left grip strength-Variable type:continuous_raw	27.2372	1
Leg predicted mass (left)	-0.1108	0.04739	-2.338	0.01937	0.261	0.01057	1.09	0.02409	-0.003095	0.006787	354766			UK Biobank	23118_raw.txt	https://docs.google.com/spreadsheets/d/1kvPoupSzsSFBNSztMzl04xMoSC3Kcx3CrjVf4yBmESU/edit?ts=5b5f17db#gid=227859291	PHESANT Transformation:23118_0|| CONTINUOUS MAIN || CONTINUOUS || ||-Notes:Body composition estimation by impedance measurement. Left leg predicted mass. in Kg, 0.1 increments.-Variable type:continuous_raw	24.6925	1
Gas or solid-fuel cooking/heating: An open solid fuel fire that you use regularly in winter time	-0.1109	0.09161	-1.211	0.226	0.01941	0.001573	1.011	0.007264	0.0006568	0.00525	360066	32662	327404	UK Biobank	binary.6139_3.txt	https://docs.google.com/spreadsheets/d/1kvPoupSzsSFBNSztMzl04xMoSC3Kcx3CrjVf4yBmESU/edit?ts=5b5f17db#gid=227859291	PHESANT Transformation:6139_0 || CAT-MUL-BINARY-VAR 3 || NO_NAN Remove NA participants 510 || Removed 618 examples != 3 but with missing value (<0) || sample 327404/32662(360066) ||-Notes:ACE touchscreen question Do you have any of the following in your home? (You can select more than one answer) The following checks were performed: If code -7 was selected, then no additional choices were allowed…	12.3395	1
Coffee type: Ground coffee (include espresso, filter etc)	-0.1112	0.06158	-1.806	0.07086	0.06546	0.003004	1.028	0.008413	-0.00489	0.005005	283449	64962	218487	UK Biobank	binary.1508_3.txt	https://docs.google.com/spreadsheets/d/1kvPoupSzsSFBNSztMzl04xMoSC3Kcx3CrjVf4yBmESU/edit?ts=5b5f17db#gid=227859291	PHESANT Transformation:1508_0 || CAT-SINGLE || CAT-SINGLE-BINARY-VAR: 3 || Inc(>=10): 3(64962) ||-Notes:ACE touchscreen question What type of coffee do you usually drink? If the participant activated the Help button they were shown the message: If you drink more than one type of coffee, please select the one that you drink the most. If you are unsure, select Do not know. ~F1508~ was collected fro…	21.7909	1
Job SOC coding: Secondary education teaching professionals	-0.1114	0.1357	-0.8211	0.4116	0.02828	0.00521	0.9923	0.006118	-0.006736	0.004759	91149	7682	83467	UK Biobank	binary.22617_2314.txt	https://docs.google.com/spreadsheets/d/1kvPoupSzsSFBNSztMzl04xMoSC3Kcx3CrjVf4yBmESU/edit?ts=5b5f17db#gid=227859291	PHESANT Transformation:22617_0 || CAT-MUL-BINARY-VAR 2314 || NO_NAN Remove NA participants 270045 || Removed 0 examples != 2314 but with missing value (<0) || sample 83467/7682(91149) ||-Notes:Each self-coded job group was mapped to a 4-digit SOC2003 coding. In some cases several self-coded job groups map to the same SOC2003 coding as the input interface was designed to help untrained users class…	5.42802	1
Leg fat-free mass (right)	-0.1115	0.0479	-2.328	0.0199	0.2613	0.01067	1.102	0.02508	-0.002657	0.007039	354798			UK Biobank	23113_raw.txt	https://docs.google.com/spreadsheets/d/1kvPoupSzsSFBNSztMzl04xMoSC3Kcx3CrjVf4yBmESU/edit?ts=5b5f17db#gid=227859291	PHESANT Transformation:23113_0|| CONTINUOUS MAIN || CONTINUOUS || ||-Notes:Body composition estimation by impedance measurement. Right leg fat free mass. Right leg fat free mass in Kg, 0.1 increments.-Variable type:continuous_raw	24.4892	1
Leg predicted mass (right)	-0.1116	0.04789	-2.331	0.01975	0.2615	0.01067	1.101	0.02511	-0.002499	0.007052	354798			UK Biobank	23114_raw.txt	https://docs.google.com/spreadsheets/d/1kvPoupSzsSFBNSztMzl04xMoSC3Kcx3CrjVf4yBmESU/edit?ts=5b5f17db#gid=227859291	PHESANT Transformation:23114_0|| CONTINUOUS MAIN || CONTINUOUS || ||-Notes:Body composition estimation by impedance measurement. Right leg predicted mass. in Kg, 0.1 increments.-Variable type:continuous_raw	24.508	1
[truncated: 101 more rows]
