# Supplementary material for: A large-scale multi-ancestry genome-wide association study of chronic prostatitis/chronic pelvic pain syndrome in men
Source: Nat Commun. 2026 Jan 9;17:343. doi: 10.1038/s41467-025-64954-2 (PMC12789528; doi:10.1038/s41467-025-64954-2)
Supplement: Supplementary file 10 — Supplementary Dataset 8 [file 41467_2025_64954_MOESM10_ESM.xlsx]

## Sheet:  SD8
Supplementary Data 8. Bivariate MiXeR analysis of CPCPPS, BPH, and CaP.
Phenotype 1	Phenotype 2	Phenotype specific polygenicity									Shared Polygenicity					Genetic Correlation					Genetic Overlap				Model Fit Indices
		p1	SE	p2	SE	NC1	SE	NC2	SE	p12	SE	NC12	SE	DC	SE	fraction concordant within shared	SE	r0	SE	rb	SE	rg	SE	Best vs Min AIC	Best vs Min BIC	Best vs Max AIC	Best vs Max BIC
CP/CPPS	BPH	6.87696e-05	5.70705e-05	2.69202e-06	4.23808e-06	219.314	182.004	8.58515	13.5157	5.26142e-05	9.98772e-06	167.793	31.852	0.633773	0.156058	0.905576	0.0833459	0.0236577	0.0020059	0.923967	0.0835462	0.623513	0.108057	-0.693616	-10.18	-1.20849	-10.6949
CaP	CP/CPPS	3.75989e-05	1.55875e-05	5.13377e-05	4.49442e-05	119.907	49.7103	163.722	143.332	6.94404e-05	1.61735e-05	221.454	51.579	0.0595248	0.00216233	0.398302	0.058639	0.246955	0.027613	0.616034	0.0826606	0.630673	0.0202338	23.9567	14.3653	6.28278	-3.30859
Abbreviations: CP/CPPS = chronic prostatitis/chronci pelvic pain syndrome; BPH = benign prostatic hyperplasial CaP = prostate cancer; DC=Dice coefficient; SE=standard error; p1= Polygenicity of variants unique to phenotype 1; p2= Polygenicity of variants unique to phenotype 2; p12=Shared polygenicity; NC1=Number of variants necessary to explain 90% of h2 unique to trait 1; NC2=Number of variants …
