# Supplementary material for: A large-scale multi-ancestry genome-wide association study of chronic prostatitis/chronic pelvic pain syndrome in men
Source: Nat Commun. 2026 Jan 9;17:343. doi: 10.1038/s41467-025-64954-2 (PMC12789528; doi:10.1038/s41467-025-64954-2)
Supplement: Supplementary file 11 — Supplementary Dataset 9 [file 41467_2025_64954_MOESM11_ESM.xlsx]

## Sheet: SD9
		Supplementary Data 9a. Mendelian randomization results from MR base (CP/CPPS against BPH)
		Method	n SNP	b	se	z	pval	intercept	intercept pval
		MR Egger	3	-0.0175187	0.0138803	-1.26213	0.426559	0.0073699	0.141324
		Weighted median	3	0.0363247	0.0053877	6.74215	0	-	-
		Inverse variance weighted	3	0.0411655	0.0133256	3.0892	0.002007	-	-
		Simple mode	3	0.0567231	0.0104425	5.43195	0.0322606	-	-
		Weighted mode	3	0.0183543	0.0062464	2.93838	0.0989296	-	-
		Supplementary Data 9b. Mendelian randomization results from MR base (BPH against CP/CPPS)
		Method	n SNP	b	se	z	pval	intercept	intercept pval
		MR Egger	11	26.6354	10.4577	2.54696	0.0313505	-0.08631	0.1283
		Weighted median	11	13.3304	1.71838	7.75754	0	-	-
		Inverse variance weighted	11	9.77657	3.08091	3.17328	0.0015073	-	-
		Simple mode	11	13.3347	2.68655	4.96351	0.0005671	-	-
		Weighted mode	11	14.4958	2.21569	6.54232	6.54e-05	-	-
		Supplementary Data 9c. Mendelian randomization results from MR base (CP/CPPS against CaP)
		Method	n SNP	b	se	z	pval	intercept	intercept pval
		MR Egger	3	2.44308	1.05848	2.30809	0.260279	-0.2581	0.2859
		Weighted median	3	0.0763534	0.0688707	1.10865	0.267582
		Inverse variance weighted	3	0.340221	0.497356	0.684058	0.493938
		Simple mode	3	-0.15761	0.083035	-1.89812	0.198103
		Weighted mode	3	-0.103392	0.0704055	-1.46853	0.279698
		MR= Mendelian randomization. Model estimates were evaluated using the Z test.
