# Supplementary material for: A large-scale multi-ancestry genome-wide association study of chronic prostatitis/chronic pelvic pain syndrome in men
Source: Nat Commun. 2026 Jan 9;17:343. doi: 10.1038/s41467-025-64954-2 (PMC12789528; doi:10.1038/s41467-025-64954-2)
Supplement: Supplementary file 12 — Supplementary Dataset 10 [file 41467_2025_64954_MOESM12_ESM.xlsx]

## Sheet: SD10
Supplementary Data 10. CAUSE model comparison.
A. CP/CPPS against CaP
model1	model2	delta_elpd	se_delta_elpd	z	p
null	sharing	0.386604	0.346351	1.11622	0.867836
null	causal	0.227843	1.26591	0.179984	0.571418
sharing	causal	-0.158761	1.01007	-0.157177	0.437552
B. CP/CPPS against BPH
model1	model2	delta_elpd	se_delta_elpd	z	p
null	sharing	-1.90195	1.21117	-1.57034	0.0581686
null	causal	-6.26755	3.08485	-2.03172	0.021091
sharing	causal	-4.3656	1.93612	-2.25481	0.0120725
ELPD=expected log pointwise posterior density, model1, model2: The models being compared delta_elpd: Estimated difference in elpd. If delta_elpd is negative, model 2 is a better fit se_delta_elpd: Estimated standard error of delta_elpd z: delta_elpd/se_delta_elpd. A z-score that can be compared to a normal distribution to test if the difference in model fit is significant. Model estimates were ev…
