# Supplementary material for: A large-scale multi-ancestry genome-wide association study of chronic prostatitis/chronic pelvic pain syndrome in men
Source: Nat Commun. 2026 Jan 9;17:343. doi: 10.1038/s41467-025-64954-2 (PMC12789528; doi:10.1038/s41467-025-64954-2)
Supplement: Supplementary file 13 — Supplementary Dataset 11 [file 41467_2025_64954_MOESM13_ESM.xlsx]

## Sheet: SD11
Supplementary Data 11. Case-Case GWAS genes.
ensg	symbol	chr	start	end	strand	type	entrezID	HUGO	pLI	ncRVIS	posMapSNPs	posMapMaxCADD	eqtlMapSNPs	eqtlMapminP	eqtlMapminQ	eqtlMapts	eqtlDirection	ciMap	ciMapts	minGwasP	IndSigSNPs	GenomicLocus
ENSG00000185187	SIGIRR	11	405716	417455	-1	protein_coding	59307	SIGIRR	0.00530889	-0.434585	0	0	0	NA	NA	NA	NA	Yes	Promoter_anchored_loops	NA	rs7126857	1
ENSG00000078902	TOLLIP	11	1295601	1330884	-1	protein_coding	54472	TOLLIP	0.522906	0.125194	1	0.917	0	NA	NA	NA	NA	Yes	Promoter_anchored_loops	NA	rs7126857	1
ENSG00000267950	AC136297.1	11	1295809	1296033	1	protein_coding	NA	NA	NA	NA	0	0	0	NA	NA	NA	NA	Yes	IMR90	NA	rs7126857	1
ENSG00000174672	BRSK2	11	1411129	1483919	1	protein_coding	9024	BRSK2	0.77957	0.163769	1	2.399	0	NA	NA	NA	NA	No	NA	NA	rs7126857	1
ENSG00000182208	MOB2	11	1490687	1522477	-1	protein_coding	81532	MOB2	0.641499	0.199982	0	0	0	NA	NA	NA	NA	Yes	IMR90	NA	rs7126857	1
ENSG00000205867	KRTAP5-2	11	1618409	1619524	-1	protein_coding	440021	KRTAP5-2	0.000625083	-0.546922	0	0	0	NA	NA	NA	NA	Yes	Promoter_anchored_loops	NA	rs7126857	1
ENSG00000241598	KRTAP5-4	11	1642188	1643368	-1	protein_coding	387267	KRTAP5-4	0.00679371	NA	0	0	0	NA	NA	NA	NA	Yes	Adult_Cortex:Mesenchymal_Stem_Cell	2.54e-10	rs7126857	1
ENSG00000185940	KRTAP5-5	11	1651033	1652160	1	protein_coding	439915	KRTAP5-5	1.15231e-05	0.656115	0	0	0	NA	NA	NA	NA	Yes	Mesenchymal_Stem_Cell	2.54e-10	rs7126857	1
ENSG00000244242	IFITM10	11	1753640	1771821	-1	protein_coding	402778	IFITM10	NA	0.356777	0	0	0	NA	NA	NA	NA	Yes	Promoter_anchored_loops	NA	rs7126857	1
ENSG00000250644	RP11-295K3.1	11	1768897	1780281	-1	protein_coding	NA	NA	NA	NA	0	0	0	NA	NA	NA	NA	Yes	Promoter_anchored_loops	NA	rs7126857	1
ENSG00000117984	CTSD	11	1773982	1785222	-1	protein_coding	1509	CTSD	0.0891859	NA	0	0	0	NA	NA	NA	NA	Yes	Promoter_anchored_loops	NA	rs7126857	1
ENSG00000149043	SYT8	11	1848709	1858751	1	protein_coding	90019	SYT8	7.59027e-13	-0.397855	0	0	0	NA	NA	NA	NA	Yes	EP_links_oneway	NA	rs7126857	1
ENSG00000130598	TNNI2	11	1860219	1862910	1	protein_coding	7136	TNNI2	0.0861527	NA	0	0	0	NA	NA	NA	NA	Yes	EP_links_oneway:Promoter_anchored_loops	NA	rs7126857	1
ENSG00000130595	TNNT3	11	1940792	1959936	1	protein_coding	7140	TNNT3	0.00472932	-0.444655	0	0	0	NA	NA	NA	NA	Yes	Promoter_anchored_loops	NA	rs7126857	1
ENSG00000167244	IGF2	11	2150342	2170833	-1	protein_coding	3481	IGF2	0.0253027	-0.790873	1	13.16	0	NA	NA	NA	NA	No	NA	NA	rs7126857	1
ENSG00000129965	INS-IGF2	11	2153768	2182439	-1	protein_coding	723961	INS-IGF2	0.0364414	0.108088	1	13.16	0	NA	NA	NA	NA	No	NA	NA	rs7126857	1
ENSG00000183734	ASCL2	11	2289725	2292182	-1	protein_coding	430	ASCL2	0.3889	NA	0	0	0	NA	NA	NA	NA	Yes	IMR90	2.54e-10	rs7126857	1
ENSG00000110665	C11orf21	11	2316875	2324279	-1	protein_coding	29125	C11orf21	NA	0.795294	0	0	0	NA	NA	NA	NA	Yes	Promoter_anchored_loops	2.54e-10	rs7126857	1
ENSG00000064201	TSPAN32	11	2323227	2339430	1	protein_coding	10077	TSPAN32	0.000537261	0.111342	0	0	0	NA	NA	NA	NA	Yes	Promoter_anchored_loops	2.54e-10	rs7126857	1
ENSG00000110651	CD81	11	2397407	2418649	1	protein_coding	975	CD81	0.950522	NA	1	2.325	0	NA	NA	NA	NA	No	NA	NA	rs7126857	1
ENSG00000184281	TSSC4	11	2421718	2425106	1	protein_coding	10078	TSSC4	0.0132782	0.70148	1	2.325	0	NA	NA	NA	NA	No	NA	NA	rs7126857	1
ENSG00000070985	TRPM5	11	2425745	2444275	-1	protein_coding	29850	TRPM5	7.63576e-17	-0.323652	1	2.325	0	NA	NA	NA	NA	Yes	Promoter_anchored_loops	NA	rs7126857	1
ENSG00000053918	KCNQ1	11	2465914	2870339	1	protein_coding	3784	KCNQ1	2.45299e-05	1.15324	2	4.508	0	NA	NA	NA	NA	Yes	Promoter_anchored_loops	NA	rs7126857	1
ENSG00000129757	CDKN1C	11	2904443	2907111	-1	protein_coding	1028	CDKN1C	0.522822	NA	1	1.491	0	NA	NA	NA	NA	Yes	Promoter_anchored_loops:Mesenchymal_Stem_Cell	NA	rs7126857	1
ENSG00000254827	SLC22A18AS	11	2909010	2924970	-1	protein_coding	5003	SLC22A18AS	NA	0.257881	1	1.491	0	NA	NA	NA	NA	No	NA	NA	rs7126857	1
ENSG00000110628	SLC22A18	11	2920951	2946476	1	protein_coding	5002	SLC22A18	0.00192307	-0.0569215	1	3.216	0	NA	NA	NA	NA	No	NA	NA	rs7126857	1
ENSG00000181649	PHLDA2	11	2949503	2950685	-1	protein_coding	7262	PHLDA2	0.0242597	NA	1	3.216	0	NA	NA	NA	NA	No	NA	NA	rs7126857	1
ENSG00000205531	NAP1L4	11	2965667	3013607	-1	protein_coding	4676	NAP1L4	0.995731	-0.853137	1	3.604	0	NA	NA	NA	NA	No	NA	NA	rs7126857	1
ENSG00000183562	AC131971.1	11	3011093	3012563	1	protein_coding	NA	NA	NA	NA	1	3.604	0	NA	NA	NA	NA	No	NA	NA	rs7126857	1
ENSG00000110619	CARS	11	3022152	3078843	-1	protein_coding	833	CARS	2.96289e-06	-0.187226	2	3.886	0	NA	NA	NA	NA	No	NA	NA	rs7126857	1
ENSG00000182170	MRGPRG	11	3239174	3240043	-1	protein_coding	386746	MRGPRG	NA	0.25094	0	0	0	NA	NA	NA	NA	Yes	IMR90:Mesenchymal_Stem_Cell	NA	rs7126857	1
ENSG00000184350	MRGPRE	11	3248928	3253616	-1	protein_coding	116534	MRGPRE	4.75586e-05	0.12479	0	0	0	NA	NA	NA	NA	Yes	Mesenchymal_Stem_Cell	NA	rs7126857	1
ENSG00000005801	ZNF195	11	3360491	3400448	-1	protein_coding	7748	ZNF195	0.731669	0.495027	0	0	0	NA	NA	NA	NA	Yes	EP_correlation_cell_type_oneway:IMR90:Mesenchymal_Stem_Cell:hESC	NA	rs7126857	1
ENSG00000267893	AC007461.1	17	70036164	70036872	1	protein_coding	NA	NA	NA	NA	0	0	0	NA	NA	NA	NA	Yes	Mesenchymal_Stem_Cell	9.4e-11	rs11650165	2
P values based on regression model estimates from CCGWAS
