# Supplementary material for: A large-scale multi-ancestry genome-wide association study of chronic prostatitis/chronic pelvic pain syndrome in men
Source: Nat Commun. 2026 Jan 9;17:343. doi: 10.1038/s41467-025-64954-2 (PMC12789528; doi:10.1038/s41467-025-64954-2)
Supplement: Supplementary file 14 — Supplementary Dataset 12 [file 41467_2025_64954_MOESM14_ESM.xlsx]

## Sheet: SD12
Supplementary Data 12. Enrichr- enriched pathways from CP/CPPS network (STRING z>5)
Term	Overlap	P.value	Adjusted.P.value	Old.P.value	Old.Adjusted.P.value	Odds.Ratio	Combined.Score	Genes	geneset
R21CA127768	11/16.0	1.48762e-22	2.58548e-19	0	0	480.93	24171.4	KLK1;KLK4;KLK15;KLK3;KLK2;KLK10;KLK8;KLK11;KLK7;KLK12;MSMB	Genes_Associated_with_NIH_Grants
Klein Robert J (Icahn School Of Medicine At Mount Sinai)	12/39.0	5.53489e-19	4.32275e-16	0	0	98.1284	4125.13	KLK1;KLK4;KLK3;KLK15;KLK2;KLK8;KLK10;KLK7;KLK11;FGFR2;MSMB;KLK12	NIH_Funded_PIs_2017_Human_GeneRIF
Prostate-specific antigen levels	10/43.0	1.26248e-14	3.71168e-12	0	0	65.4315	2094.01	ATF7IP;SERPINA3;TERT;KLK3;KLK15;KLK2;CLPTM1L;FGFR2;NKX3-1;MSMB	GWAS_Catalog_2019
Androgen Receptor/Prostate Specific Antigen Signaling in Prostate Cancer	7/12.0	5.64361e-14	1.04971e-11	0	0	293.16	8943.04	SERPINA3;SEMG2;IGFBP3;SEMG1;KLK4;KLK3;KLK2	Elsevier_Pathway_Collection
Scarisbrick Isobel A (Mayo Clinic Rochester)	9/34.0	7.67715e-14	1.96074e-10	0	0	76.9277	2323.06	KLK1;KLK4;KLK15;KLK2;KLK8;KLK10;KLK7;KLK11;KLK12	NIH_Funded_PIs_2017_Human_AutoRIF
Aicardi-Goutieres syndrome	6/7.0	1.05639e-13	2.21841e-11	0	0	1243.56	37156.1	RNASEH2C;RNASEH2B;RNASEH2A;TREX1;ADAR;SAMHD1	Jensen_DISEASES
Chilblain Lesions	6/7.0	1.05639e-13	4.98614e-11	0	0	1243.56	37156.1	RNASEH2C;RNASEH2B;RNASEH2A;TREX1;ADAR;SAMHD1	GeDiPNet_2023
serine-type peptidase activity (GO:0008236)	14/188.0	7.45484e-13	1.0514e-10	0	0	18.034	503.594	DPP10;RHBDF1;KLK1;KLK4;KLK3;KLK15;KLK2;KLK8;KLK10;KLK7;KLK11;KLK12;GZMH;DPP6	GO_Molecular_Function_2015
serine hydrolase activity (GO:0017171)	14/191.0	9.26348e-13	1.0514e-10	0	0	17.7256	491.133	DPP10;RHBDF1;KLK1;KLK4;KLK3;KLK15;KLK2;KLK8;KLK10;KLK7;KLK11;KLK12;GZMH;DPP6	GO_Molecular_Function_2015
Enchondroma	6/9.0	1.25734e-12	1.97821e-10	0	0	414.479	11357.6	RNASEH2C;RNASEH2B;RNASEH2A;TREX1;ADAR;SAMHD1	GeDiPNet_2023
Degeneration Of The Striatum	6/9.0	1.25734e-12	1.97821e-10	0	0	414.479	11357.6	RNASEH2C;RNASEH2B;RNASEH2A;TREX1;ADAR;SAMHD1	GeDiPNet_2023
AICARDI-GOUTIERES SYNDROME	7/17.0	1.35737e-12	2.98215e-09	0	0	146.543	4004.36	RNASEH2C;RNASEH2B;RNASEH2A;TREX1;IGLON5;ADAR;SAMHD1	DisGeNET
Prostate-Specific Antigen	11/93.0	1.50556e-12	3.88436e-10	0	0	29.2115	795.19	ATF7IP;SERPINA3;ARMC4;KLK3;KLK15;KLK2;CLPTM1L;MKX;FGFR2;MSMB;NKX3-1	PhenGenI_Association_2021
serine-type peptidase activity (GO:0008236)	12/125.0	1.74249e-12	2.59631e-10	0	0	23.3451	632.086	RHBDF1;KLK1;KLK4;KLK3;KLK15;KLK2;KLK8;KLK10;KLK7;KLK11;KLK12;GZMH	GO_Molecular_Function_2021
aicardi goutieres syndrome	5/5.0	3.12395e-12	3.43635e-11	0	0	99490	2.63568e+06	RNASEH2C;RNASEH2B;RNASEH2A;TREX1;SAMHD1	ClinVar_2019
Aicardi Goutieres Syndrome	6/10.0	3.13048e-12	3.69396e-10	0	0	310.844	8234.2	RNASEH2C;RNASEH2B;RNASEH2A;TREX1;ADAR;SAMHD1	GeDiPNet_2023
Peptidase S1 S6	11/103.0	4.7239e-12	2.03128e-10	0	0	26.0232	678.642	KLK1;KLK4;KLK3;KLK15;KLK2;KLK8;KLK10;KLK7;KLK11;KLK12;GZMH	Pfam_InterPro_Domains
Serine-Type Peptidase Activity (GO:0008236)	12/142.0	8.01762e-12	1.21868e-09	0	0	20.2749	518.01	RHBDF1;KLK1;KLK4;KLK3;KLK15;KLK2;KLK8;KLK10;KLK7;KLK11;KLK12;GZMH	GO_Molecular_Function_2023
Alloimmune Thrombocytopenia	6/13.0	2.52673e-11	2.38523e-09	0	0	177.598	4333.66	RNASEH2C;RNASEH2B;RNASEH2A;TREX1;ADAR;SAMHD1	GeDiPNet_2023
Trypsin	11/121.0	2.8044e-11	1.4022e-09	0	0	21.7451	528.345	KLK1;KLK4;KLK3;KLK15;KLK2;KLK8;KLK10;KLK7;KLK11;KLK12;GZMH	Pfam_Domains_2019
Serine proteases, trypsin domain	11/121.0	2.8044e-11	2.58005e-09	0	0	21.7451	528.345	KLK1;KLK4;KLK3;KLK15;KLK2;KLK8;KLK10;KLK7;KLK11;KLK12;GZMH	InterPro_Domains_2019
serine-type endopeptidase activity (GO:0004252)	12/167.0	5.44086e-11	4.11691e-09	0	0	16.9832	401.39	RHBDF1;KLK1;KLK4;KLK3;KLK15;KLK2;KLK8;KLK10;KLK7;KLK11;KLK12;GZMH	GO_Molecular_Function_2015
Familial prostate cancer	11/132.0	7.25995e-11	4.62459e-08	0	0	19.7572	461.254	IGFBP3;KLK4;KLK3;KLK15;KLK2;TGM4;KLK10;PTHLH;KLK11;NKX3-1;MSMB	Rare_Diseases_GeneRIF_Gene_Lists
Prostate Male 40-49 Up	10/100.0	8.97592e-11	2.28886e-08	0	0	23.9227	553.425	SEMG2;SEMG1;KLK4;KLK3;KLK2;ANO7;TGM4;STEAP2;MSMB;NKX3-1	GTEx_Tissues_V8_2023
FTH1	8/47.0	9.23509e-11	2.74282e-08	0	0	43.3366	1001.31	CPM;SEMG2;SEMG1;A2ML1;ACPP;KLK10;KLK7;KLK11	BioPlex_2017
Sharma Shruti (Augusta University)	10/102.0	1.09529e-10	1.39868e-07	0	0	23.4003	536.682	KLK1;TERT;KLK4;KLK3;KLK15;KLK2;KLK8;KLK10;KLK7;KLK11	NIH_Funded_PIs_2017_Human_AutoRIF
PMC4320069 Pone.0117873.G002	6/16.0	1.16469e-10	1.08782e-07	0	0	124.3	2843.16	TERT;KLK3;KLK2;FGFR2;MSMB;NKX3-1	PFOCR_Pathways
Pathways of nucleic acid metabolism and innate immune sensing WP4705	6/16.0	1.16469e-10	1.16469e-08	0	0	124.3	2843.16	RNASEH2C;RNASEH2B;RNASEH2A;TREX1;ADAR;SAMHD1	WikiPathway_2021_Human
Pathways Of Nucleic Acid Metabolism And Innate Immune Sensing WP4705	6/16.0	1.16469e-10	1.35104e-08	0	0	124.3	2843.16	RNASEH2C;RNASEH2B;RNASEH2A;TREX1;ADAR;SAMHD1	WikiPathway_2023_Human
Plagiocephaly (HP:0001357)	7/30.0	1.34615e-10	4.83267e-08	0	0	63.6728	1447.19	RNASEH2C;RNASEH2B;RNASEH2A;TREX1;ADAR;SAMHD1;FGFR2	Human_Phenotype_Ontology
PMC4320069 F2	7/31.0	1.73156e-10	1.86142e-07	0	0	61.0167	1371.46	KLK1;TERT;KLK3;KLK2;FGFR2;MSMB;NKX3-1	PFOCR_Pathways_2023
Prostate	13/249.0	4.42054e-10	2.34288e-08	0	0	12.1694	262.124	RHBDF1;CIB1;KLK3;KLK2;PTPRF;KLK11;SEMG2;SEMG1;ACPP;TGM4;STEAP2;NKX3-1;MSMB	Human_Gene_Atlas
Panniculitis	6/20.0	5.54526e-10	4.36227e-08	0	0	88.7679	1891.9	RNASEH2C;RNASEH2B;RNASEH2A;TREX1;ADAR;SAMHD1	GeDiPNet_2023
Porencephalic cyst	6/20.0	5.54526e-10	3.39721e-07	0	0	88.7679	1891.9	RNASEH2C;RNASEH2B;RNASEH2A;TREX1;ADAR;SAMHD1	DisGeNET
AICARDI-GOUTIERES SYNDROME 1	8/59.0	6.19349e-10	3.39721e-07	0	0	33.1197	702.216	RNASEH2C;RNASEH2B;RNASEH2A;IGLON5;TREX1;ADAR;CST7;SAMHD1	DisGeNET
Arhinencephaly	6/21.0	7.73149e-10	3.39721e-07	0	0	82.8458	1738.15	RNASEH2C;RNASEH2B;RNASEH2A;TREX1;ADAR;SAMHD1	DisGeNET
Porencephaly (HP:0002132)	6/21.0	7.73149e-10	1.3878e-07	0	0	82.8458	1738.15	RNASEH2C;RNASEH2B;RNASEH2A;TREX1;ADAR;SAMHD1	Human_Phenotype_Ontology
Coloboma of eyelid	6/21.0	7.73149e-10	3.39721e-07	0	0	82.8458	1738.15	RNASEH2C;RNASEH2B;RNASEH2A;TREX1;ADAR;SAMHD1	DisGeNET
Kirchhoff Tomas (New York University School Of Medicine)	7/40.0	1.18256e-09	4.61789e-07	0	0	44.3557	911.757	TERT;KLK4;KLK3;KLK15;KLK2;FGFR2;MSMB	NIH_Funded_PIs_2017_Human_GeneRIF
serine-type peptidase activity (GO:0008236)	12/220.0	1.31538e-09	2.1046e-07	0	0	12.6218	258.105	RHBDF1;KLK1;KLK4;KLK3;KLK15;KLK2;KLK8;KLK10;KLK7;KLK11;KLK12;GZMH	GO_Molecular_Function_2018
Glaucoma, Congenital	7/41.0	1.42011e-09	8.37863e-08	0	0	43.0489	877.016	RNASEH2C;RNASEH2B;RNASEH2A;TREX1;ADAR;SAMHD1;FGFR2	GeDiPNet_2023
Demyelinating Neuropathy	7/41.0	1.42011e-09	8.37863e-08	0	0	43.0489	877.016	RNASEH2C;RNASEH2B;RNASEH2A;TREX1;ADAR;ACO2;SAMHD1	GeDiPNet_2023
Cleft eyelid (HP:0000625)	6/23.0	1.42649e-09	1.70704e-07	0	0	73.0919	1488.74	RNASEH2C;RNASEH2B;RNASEH2A;TREX1;ADAR;SAMHD1	Human_Phenotype_Ontology
Raynaud Phenomenon	6/24.0	1.89418e-09	9.93393e-08	0	0	69.0278	1386.39	RNASEH2C;RNASEH2B;RNASEH2A;TREX1;ADAR;SAMHD1	GeDiPNet_2023
Proteins Involved in Prostate Cancer	10/138.0	2.18566e-09	2.03266e-07	0	0	16.7884	334.783	IGFBP3;TNK2;KLK4;KLK3;KLK2;ACPP;FGFR2;PTHLH;NKX3-1;MSMB	Elsevier_Pathway_Collection
Synaptic Membrane Adhesion (GO:0099560)	5/12.0	2.40537e-09	1.7054e-06	0	0	146.473	2906.83	NTNG1;LRRC4;LRRC4C;PTPRF;LRRC4B	GO_Biological_Process_2023
Singleton Merten syndrome	6/25.0	2.48211e-09	3.13738e-06	0	0	65.3914	1295.68	RNASEH2C;RNASEH2B;RNASEH2A;TREX1;ADAR;SAMHD1	Rare_Diseases_AutoRIF_Gene_Lists
R33CA127768	4/5.0	3.17506e-09	2.75912e-06	0	0	812.122	15891.6	ATF7IP;KLK3;KLK2;MSMB	Genes_Associated_with_NIH_Grants
Acquired Porencephaly	6/26.0	3.21349e-09	1.51676e-07	0	0	62.1187	1214.79	RNASEH2C;RNASEH2B;RNASEH2A;TREX1;ADAR;SAMHD1	GeDiPNet_2023
Porencephalic Cyst	6/27.0	4.11465e-09	1.76556e-07	0	0	59.1577	1142.26	RNASEH2C;RNASEH2B;RNASEH2A;TREX1;ADAR;SAMHD1	GeDiPNet_2023
CALCR Down	12/245.0	4.44953e-09	1.9595e-05	0	0	11.2532	216.405	TGFA;NKG7;CIB1;KLK3;CTSW;KLK2;PNMA2;CST7;KLK11;NKX3-1;MSMB;KLK12	LINCS_L1000_CRISPR_KO_Consensus_Sigs
TLR2 Up	12/247.0	4.8756e-09	1.9595e-05	0	0	11.1563	213.521	IGFBP3;TGFA;KLK3;KLK2;TACC2;CST7;KLK8;KLK10;KLK7;KLK11;NKX3-1;MSMB	LINCS_L1000_CRISPR_KO_Consensus_Sigs
Aicardi-Goutieres syndrome	6/28.0	5.21532e-09	1.66108e-06	0	0	56.4659	1076.9	RNASEH2C;RNASEH2B;RNASEH2A;TREX1;ADAR;SAMHD1	Rare_Diseases_GeneRIF_Gene_Lists
synaptic membrane adhesion (GO:0099560)	5/14.0	6.0313e-09	4.69235e-06	0	0	113.912	2155.93	NTNG1;LRRC4;LRRC4C;PTPRF;LRRC4B	GO_Biological_Process_2021
serine-type peptidase activity (GO:0008236)	7/51.0	7.01515e-09	7.01515e-07	0	0	33.2483	624.244	KLK4;KLK3;KLK15;KLK10;KLK7;KLK11;KLK12	GO_Molecular_Function_2017
serine-type peptidase activity (GO:0008236)	7/52.0	8.07274e-09	1.9752e-06	0	0	32.5078	605.776	KLK4;KLK3;KLK15;KLK10;KLK7;KLK11;KLK12	GO_Molecular_Function_2017b
Testicular germ cell cancer	4/6.0	9.48802e-09	9.29826e-07	0	0	406.041	7500.89	ATF7IP;TERT;DMRT1;CLPTM1L	GWAS_Catalog_2019
Serum prostate-specific antigen levels	4/6.0	9.48802e-09	9.29826e-07	0	0	406.041	7500.89	TERT;KLK3;FGFR2;MSMB	GWAS_Catalog_2019
Synapse Adhesion Between Pre- And Post-Synapse (GO:0099560) BP	6/31.0	1.00675e-08	8.05397e-08	0	0	49.6825	914.851	NTNG1;NTNG2;LRRC4;LRRC4C;PTPRF;LRRC4B	SynGO_2022
serine-type exopeptidase activity (GO:0070008)	7/55.0	1.20931e-08	1.9752e-06	0	0	30.4715	555.515	KLK4;KLK3;KLK15;KLK10;KLK7;KLK11;KLK12	GO_Molecular_Function_2017b
tripeptidyl-peptidase activity (GO:0008240)	7/55.0	1.20931e-08	1.9752e-06	0	0	30.4715	555.515	KLK4;KLK3;KLK15;KLK10;KLK7;KLK11;KLK12	GO_Molecular_Function_2017b
Perniosis	6/33.0	1.50201e-08	9.49268e-06	0	0	45.9977	828.597	RNASEH2C;RNASEH2B;RNASEH2A;TREX1;ADAR;SAMHD1	Rare_Diseases_AutoRIF_Gene_Lists
Arrhinencephaly	6/35.0	2.18317e-08	7.43476e-07	0	0	42.8211	755.36	RNASEH2C;RNASEH2B;RNASEH2A;TREX1;ADAR;SAMHD1	GeDiPNet_2023
Autoinflammatory Disease	6/35.0	2.18317e-08	7.43476e-07	0	0	42.8211	755.36	RNASEH2C;RNASEH2B;RNASEH2A;TREX1;ADAR;SAMHD1	GeDiPNet_2023
Aicardi-Goutieres Syndrome 2	4/7.0	2.20522e-08	7.97145e-06	0	0	270.68	4772.05	RNASEH2B;TREX1;ADAR;SAMHD1	DisGeNET
Pseudo-TORCH Syndrome	4/7.0	2.20522e-08	7.43476e-07	0	0	270.68	4772.05	RNASEH2B;TREX1;ADAR;SAMHD1	GeDiPNet_2023
Prostate specific antigen measurement	5/18.0	2.53983e-08	7.97145e-06	0	0	78.8462	1378.91	ATF7IP;TERT;KLK3;KLK2;CLPTM1L	DisGeNET
Michaud Dominique S (Tufts University Boston)	5/18.0	2.53983e-08	6.61203e-06	0	0	78.8462	1378.91	NR5A2;TERT;IGFBP3;ADAM33;CLPTM1L	NIH_Funded_PIs_2017_Human_GeneRIF
Aicardi syndrome	6/36.0	2.60904e-08	5.53987e-06	0	0	41.3917	722.769	RNASEH2C;RNASEH2B;RNASEH2A;TREX1;ADAR;SAMHD1	Rare_Diseases_GeneRIF_Gene_Lists
Synapse Adhesion Between Pre- And Post-Synapse (GO:0099560) BP	6/39.0	4.31662e-08	5.6116e-07	0	0	37.6231	638.02	NTNG1;NTNG2;LRRC4;LRRC4C;PTPRF;LRRC4B	SynGO_2024
Prostate Male 70-79 Up	8/100.0	4.37826e-08	1.86076e-06	0	0	18.3219	310.447	KLK4;KLK3;KLK2;MKX;ANO7;STEAP2;MSMB;NKX3-1	GTEx_Tissues_V8_2023
Prostate Male 30-39 Up	8/100.0	4.37826e-08	1.86076e-06	0	0	18.3219	310.447	KLK4;KLK3;KLK2;ANO7;TGM4;STEAP2;MSMB;NKX3-1	GTEx_Tissues_V8_2023
Prostate Male 60-69 Up	8/100.0	4.37826e-08	1.86076e-06	0	0	18.3219	310.447	KLK4;KLK3;KLK2;MKX;ANO7;STEAP2;MSMB;NKX3-1	GTEx_Tissues_V8_2023
Prostate Male 50-59 Up	8/100.0	4.37826e-08	1.86076e-06	0	0	18.3219	310.447	KLK4;KLK3;KLK2;MKX;ANO7;STEAP2;MSMB;NKX3-1	GTEx_Tissues_V8_2023
LINC02297	8/100.0	4.37826e-08	6.86949e-05	0	0	18.3219	310.447	KLK4;KLK3;ANO7;ACPP;TGM4;STEAP2;NKX3-1;MSMB	lncHUB_lncRNA_Co.Expression
Prostate Male 20-29 Up	8/100.0	4.37826e-08	1.86076e-06	0	0	18.3219	310.447	KLK4;KLK3;KLK2;ANO7;TGM4;STEAP2;MSMB;NKX3-1	GTEx_Tissues_V8_2023
HSD17B1 Down	11/242.0	4.38661e-08	0.000117532	0	0	10.2915	174.359	ATF7IP;TNK2;MKRN1;TGFA;KLK3;KLK2;TACC2;CST7;KLK11;NKX3-1;MSMB	LINCS_L1000_CRISPR_KO_Consensus_Sigs
K08DK002447	4/8.0	4.39321e-08	2.54513e-05	0	0	203	3438.95	SERPINA3;KLK4;KLK15;KLK3	Genes_Associated_with_NIH_Grants
serine-type endopeptidase activity (GO:0004252)	11/243.0	4.57536e-08	5.60482e-06	0	0	10.2466	173.167	KLK1;KLK4;KLK3;KLK15;KLK2;KLK8;KLK10;KLK7;KLK11;KLK12;GZMH	GO_Molecular_Function_2017b
SA-1457187 Up	11/245.0	4.97468e-08	0.000217671	0	0	10.158	170.82	CPM;CIB1;KLK3;KLK2;KLK8;KLK10;KLK7;KLK11;NKX3-1;MSMB;KLK12	LINCS_L1000_Chem_Pert_Consensus_Sigs
SA-1463838 Up	11/246.0	5.18574e-08	0.000217671	0	0	10.1142	169.664	NKG7;CIB1;KLK3;ACO1;CTSW;KLK2;CST7;KLK10;KLK11;NKX3-1;KLK12	LINCS_L1000_Chem_Pert_Consensus_Sigs
Regulation of Insulin-like Growth Factor (IGF) transport and uptake by Insulin-like Growth Factor Binding Proteins (IGFBPs) Homo sapiens R-HSA-381426	5/21.0	5.9594e-08	1.06673e-05	0	0	64.0528	1065.56	KLK1;IGFBP3;KLK3;KLK2;GZMH	Reactome_2016
Regulation of Insulin-like Growth Factor (IGF) transport and uptake by Insulin-like Growth Factor Binding Proteins (IGFBPs)	5/21.0	5.9594e-08	6.85331e-06	0	0	64.0528	1065.56	KLK1;IGFBP3;KLK3;KLK2;GZMH	Reactome_2015
serine-type endopeptidase activity (GO:0004252)	8/105.0	6.42424e-08	4.78606e-06	0	0	17.3731	287.709	RHBDF1;KLK1;KLK3;KLK15;KLK2;KLK8;KLK12;GZMH	GO_Molecular_Function_2021
Yaba-like disease virus 149R protein (gene: 149R)	6/42.0	6.85528e-08	1.37106e-05	0	0	34.4826	568.814	KLK3;KLK2;KLK10;KLK7;KLK11;KLK12	Virus.Host_PPI_P.HIPSTer_2020
Aicardi-Goutieres syndrome ORPHA:51	8/107.0	7.44761e-08	0.00012646	0	0	17.0204	279.352	RNASEH2C;RNASEH2B;HSH2D;RNASEH2A;TREX1;NKG7;ADAR;SAMHD1	Orphanet_Augmented_2021
PMC4858740-ncomms11473-s2.xls-HAdV-B55 CR1a Library 2-Hit Name MINK1	21/1064.0	7.60524e-08	0.000109439	0	0	4.6868	76.8253	NTNG1;NTNG2;KLK1;LRRC4;KLK4;TGFA;KLK3;CST7;KLK10;KLK7;SERPINA4;PTHLH;DPP6;LRG1;SEMG2;IL1RAPL1;SEMG1;LRRC4C;FGF12;FGFR2;MSMB	Rummagene_kinases
PMC4858740-ncomms11473-s2.xls-HAdV-D9 Cr1b Library 2-Hit Name CENPX	21/1064.0	7.60524e-08	0.000227625	0	0	4.6868	76.8253	NTNG1;NTNG2;KLK1;LRRC4;KLK4;TGFA;KLK3;CST7;KLK10;KLK7;SERPINA4;PTHLH;DPP6;LRG1;SEMG2;IL1RAPL1;SEMG1;LRRC4C;FGF12;FGFR2;MSMB	Rummagene_transcription_factors
Kenfield Stacey (University Of California)	10/200.0	7.65158e-08	0.000218376	0	0	11.2746	184.743	SERPINA3;CPM;KLK4;KLK3;KLK2;ANO7;ACPP;TGM4;STEAP2;NKX3-1	NIH_Funded_PIs_2017_GeneRIF_ARCHS4_Predictions
Sasaki Tomoaki (Yale University)	10/200.0	7.65158e-08	0.000469578	0	0	11.2746	184.743	KLK4;NKG7;KLK3;CTSW;KLK2;ANO7;CST7;TGM4;STEAP2;NKX3-1	NIH_Funded_PIs_2017_AutoRIF_ARCHS4_Predictions
Prostate-specific Antigen Levels	5/22.0	7.68105e-08	5.34601e-05	0	0	60.282	987.535	ATF7IP;TERT;KLK3;CLPTM1L;MSMB	GWAS_Catalog_2023
Ribonuclease H2 complex	5/22.0	7.68105e-08	4.59327e-05	0	0	60.282	987.535	RNASEH2C;RNASEH2B;TREX1;ADAR;SAMHD1	Jensen_COMPARTMENTS
Pseudo-TORCH syndrome	4/9.0	7.87687e-08	2.16318e-05	0	0	162.392	2656.2	RNASEH2B;TREX1;ADAR;SAMHD1	DisGeNET
Prostate-specific antigen levels (conditioned on lead SNPs)	4/9.0	7.87687e-08	5.7895e-06	0	0	162.392	2656.2	ARMC4;KLK3;KLK2;FGFR2	GWAS_Catalog_2019
PMC5110029 F1	5/23.0	9.77509e-08	5.25411e-05	0	0	56.9301	918.9	RNASEH2C;RNASEH2B;RNASEH2A;TREX1;SAMHD1	PFOCR_Pathways_2023
Plagiocephaly	7/74.0	9.90943e-08	3.11817e-06	0	0	21.8094	351.725	RNASEH2C;RNASEH2B;RNASEH2A;TREX1;ADAR;SAMHD1;FGFR2	GeDiPNet_2023
PMC4320069 Pone.0117873.G004	4/10.0	1.30768e-07	6.10685e-05	0	0	135.32	2144.8	TERT;KLK3;NKX3-1;MSMB	PFOCR_Pathways
PMC4320069 F4	5/25.0	1.53101e-07	5.48611e-05	0	0	51.232	803.941	KLK1;TERT;KLK3;MSMB;NKX3-1	PFOCR_Pathways_2023
endopeptidase activity (GO:0004175)	13/411.0	1.72312e-07	9.77869e-06	0	0	7.15657	111.456	RHBDF1;KLK1;ADAM33;KLK4;KLK3;KLK15;KLK2;KLK8;KLK10;KLK7;KLK11;KLK12;GZMH	GO_Molecular_Function_2015
R01HL066385	4/11.0	2.04688e-07	8.89371e-05	0	0	115.983	1786.34	DPP10;NPSR1;PHF11;ADAM33	Genes_Associated_with_NIH_Grants
Benign Prostatic Hyperplasia	13/420.0	2.20837e-07	5.39088e-05	0	0	6.99509	107.206	IGFBP3;ALOX15;KLK4;TGFA;KLK3;KLK15;KLK2;KLK7;PTHLH;KLK11;TGM4;STEAP2;FGFR2	DisGeNET
peptidase activity (GO:0008233)	10/225.0	2.29552e-07	1.58218e-05	0	0	9.95096	152.122	DPP10;CPM;DPP6;KLK1;ADAM33;KLK15;KLK2;KLK8;KLK12;GZMH	GO_Molecular_Function_2013
Serine-Type Endopeptidase Activity (GO:0004252)	8/125.0	2.49253e-07	1.89432e-05	0	0	14.3888	218.779	RHBDF1;KLK1;KLK3;KLK15;KLK2;KLK8;KLK12;GZMH	GO_Molecular_Function_2023
LJP006 LNCAP 24H-MK-2206-3.33	6/52.0	2.55324e-07	0.00266328	0	0	26.9728	409.467	SERPINA3;IGFBP3;KLK3;KLK2;ACPP;MSMB	LINCS_L1000_Chem_Pert_up
PMC4320069 F3	5/28.0	2.79793e-07	7.51944e-05	0	0	44.5428	672.116	KLK1;TERT;KLK3;MSMB;NKX3-1	PFOCR_Pathways_2023
Hemiplegia/hemiparesis	6/53.0	2.86736e-07	6.06707e-05	0	0	26.3976	397.672	RNASEH2C;RNASEH2B;RNASEH2A;TREX1;ADAR;SAMHD1	DisGeNET
Adenocarcinoma	26/1712.0	3.03768e-07	6.06707e-05	0	0	3.69539	55.4567	FOXC2;ALOX15;KLK4;TGFA;CIB1;KLK3;KLK2;KLK8;KLK7;LTB4R;PTHLH;TERT;MSMB;RHBDF1;ATF7IP;ZNF582;IGFBP3;TNK2;KLK15;ANO7;KLK10;KLK12;NR5A2;CLPTM1L;ACPP;FGFR2	DisGeNET
R01CA122009	4/12.0	3.05832e-07	0.000106307	0	0	101.48	1522.22	KLK15;KLK3;KLK2;MSMB	Genes_Associated_with_NIH_Grants
PMC4563985 Nihms718663F3	4/12.0	3.05832e-07	9.52155e-05	0	0	101.48	1522.22	RNASEH2C;RNASEH2B;RNASEH2A;SAMHD1	PFOCR_Pathways
NR4A1 human tf ARCHS4 coexpression	11/299.0	3.69811e-07	0.000369811	0	0	8.23069	121.899	RHBDF1;SEMG2;SEMG1;KLK4;KLK3;KLK2;ANO7;TACC2;ACPP;TGM4;NKX3-1	ARCHS4_TFs_Coexp
Protease inhibitor complex	11/301.0	3.95117e-07	0.00011814	0	0	8.1731	120.505	SERPINA3;KLK1;KLK4;KLK3;A2ML1;ZIC4;KLK2;CST7;KLK8;KLK7;KLK11	Jensen_COMPARTMENTS
serine-type endopeptidase activity (GO:0004252)	6/56.0	4.00553e-07	1.58218e-05	0	0	24.81	365.462	KLK1;KLK15;KLK2;KLK8;KLK12;GZMH	GO_Molecular_Function_2013
CD4+ Cytotoxic T CL0000934	4/13.0	4.40029e-07	2.37615e-05	0	0	90.1995	1320.2	FGFBP2;NKG7;CST7;GZMH	Azimuth_Cell_Types_2021
PMC4563985 F3	4/13.0	4.40029e-07	9.46061e-05	0	0	90.1995	1320.2	RNASEH2C;RNASEH2B;RNASEH2A;SAMHD1	PFOCR_Pathways_2023
AR human	7/93.0	4.82045e-07	4.57943e-05	0	0	16.9748	246.902	KLK1;IGFBP3;TGFA;KLK4;KLK3;KLK2;NKX3-1	TRRUST_Transcription_Factors_2019
Somite	6/58.0	4.95241e-07	0.000153029	0	0	23.8534	346.308	FOXC2;TCF15;ZIC4;MKX;MEOX2;PAX1	Jensen_TISSUES
R01DE009731	3/4.0	5.13213e-07	0.000127423	0	0	602.939	8732.11	KLK1;BDKRB1;SERPINA4	Genes_Associated_with_NIH_Grants
Prostate-Specific Antigen	3/4.0	5.13213e-07	3.74645e-05	0	0	602.939	8732.11	KLK3;CLPTM1L;MSMB	dbGaP
R01CA085286	3/4.0	5.13213e-07	0.000127423	0	0	602.939	8732.11	SERPINA3;KLK4;KLK3	Genes_Associated_with_NIH_Grants
HTR2C Down	10/246.0	5.22068e-07	0.0010491	0	0	9.05582	130.997	NKG7;KLK3;ACO1;KLK2;CST7;KLK10;KLK11;NKX3-1;MSMB;GZMH	LINCS_L1000_CRISPR_KO_Consensus_Sigs
Myositis	6/59.0	5.49043e-07	1.61968e-05	0	0	23.4021	337.344	RNASEH2C;RNASEH2B;RNASEH2A;TREX1;ADAR;SAMHD1	GeDiPNet_2023
PMC4320069 F1	5/32.0	5.64105e-07	0.000101069	0	0	37.9362	545.828	KLK1;KLK3;KLK2;FGFR2;NKX3-1	PFOCR_Pathways_2023
I-CBP112 Down	10/249.0	5.83284e-07	0.00163222	0	0	8.94079	128.341	SERPINA3;TGFA;KLK3;KLK2;KLK8;KLK10;KLK7;KLK11;NKX3-1;MSMB	LINCS_L1000_Chem_Pert_Consensus_Sigs
Blot William J (Vanderbilt University)	8/140.0	5.94259e-07	0.000505913	0	0	12.744	182.698	TERT;IGFBP3;ALOX15;KLK3;CLPTM1L;FGFR2;PTHLH;CMKLR1	NIH_Funded_PIs_2017_Human_AutoRIF
GTEx Breast 20-29 vs 30-39 Down	10/250.0	6.05041e-07	6.80671e-05	0	0	8.90308	127.474	SERPINA3;LRG1;SEMG2;ALOX15;SEMG1;KLK4;KLK3;KLK8;KLK11;KLK12	GTEx_Aging_Signatures_2021
GTEx Prostate 20-29 vs 60-69 Down	10/250.0	6.05041e-07	6.80671e-05	0	0	8.90308	127.474	SEMG2;SEMG1;KLK4;KLK3;KLK15;KLK2;ANO7;TGM4;SERPINA4;MSMB	GTEx_Aging_Signatures_2021
PMC7291227 F4	5/33.0	6.62157e-07	0.000101688	0	0	36.5795	520.445	KLK1;TERT;KLK3;KLK2;NKX3-1	PFOCR_Pathways_2023
Autoinflammatory disorder monogenic table summary, PMC6123071 (Table1)	5/33.0	6.62157e-07	4.76753e-05	0	0	36.5795	520.445	RNASEH2C;RNASEH2B;RNASEH2A;TREX1;SAMHD1	Table_Mining_of_CRISPR_Studies
Profound intellectual disabilities	6/61.0	6.71056e-07	0.000122859	0	0	22.5489	320.519	RNASEH2C;RNASEH2B;RNASEH2A;TREX1;ADAR;SAMHD1	DisGeNET
LINC02845	7/100.0	7.91154e-07	0.000155165	0	0	15.6916	220.463	KLK4;KLK3;ANO7;ACPP;STEAP2;NKX3-1;MSMB	lncHUB_lncRNA_Co.Expression
Luminal Cell Of Prostate epithelium - Prostate Gland	7/100.0	7.91154e-07	0.000294309	0	0	15.6916	220.463	SERPINA3;KLK4;KLK3;KLK2;ACPP;MSMB;NKX3-1	HuBMAP_ASCTplusB_augmented_2022
HECW2-AS1	7/100.0	7.91154e-07	0.000155165	0	0	15.6916	220.463	KLK4;KLK3;ANO7;ACPP;STEAP2;NKX3-1;MSMB	lncHUB_lncRNA_Co.Expression
LINC01926	7/100.0	7.91154e-07	0.000155165	0	0	15.6916	220.463	KLK4;KLK3;ANO7;ACPP;STEAP2;MSMB;NKX3-1	lncHUB_lncRNA_Co.Expression
LINC01670	7/100.0	7.91154e-07	0.000155165	0	0	15.6916	220.463	KLK4;KLK3;ANO7;ACPP;STEAP2;MSMB;NKX3-1	lncHUB_lncRNA_Co.Expression
LINC02171	7/100.0	7.91154e-07	0.000155165	0	0	15.6916	220.463	KLK4;KLK3;ANO7;ACPP;STEAP2;MSMB;NKX3-1	lncHUB_lncRNA_Co.Expression
LSAMP-AS1	7/100.0	7.91154e-07	0.000155165	0	0	15.6916	220.463	KLK4;KLK3;ANO7;ACPP;STEAP2;MSMB;NKX3-1	lncHUB_lncRNA_Co.Expression
LINC02469	7/100.0	7.91154e-07	0.000155165	0	0	15.6916	220.463	KLK4;KLK3;ANO7;ACPP;STEAP2;NKX3-1;MSMB	lncHUB_lncRNA_Co.Expression
Mukhin Alexey G (Duke University)	9/200.0	8.5761e-07	0.00263158	0	0	9.98497	139.481	KLK4;KLK3;ACO2;TACC2;ACPP;TGM4;STEAP2;SERPINA4;NKX3-1	NIH_Funded_PIs_2017_AutoRIF_ARCHS4_Predictions
Sanda Martin G (Emory University)	9/200.0	8.5761e-07	0.000611905	0	0	9.98497	139.481	KLK4;KLK3;KLK2;ANO7;ACPP;TGM4;STEAP2;PTPRF;NKX3-1	NIH_Funded_PIs_2017_GeneRIF_ARCHS4_Predictions
Wei John T (University Of Michigan)	9/200.0	8.5761e-07	0.000611905	0	0	9.98497	139.481	KLK4;KLK3;KLK2;ANO7;ACPP;TGM4;STEAP2;NKX3-1;MSMB	NIH_Funded_PIs_2017_GeneRIF_ARCHS4_Predictions
Chromosome 8 monosomy 8p	9/200.0	8.5761e-07	0.00164404	0	0	9.98497	139.481	KLK4;KLK3;KLK2;ANO7;TACC2;ACPP;TGM4;STEAP2;NKX3-1	Rare_Diseases_AutoRIF_ARCHS4_Predictions
Loeb Stacy (New York University School Of Medicine)	9/200.0	8.5761e-07	0.000611905	0	0	9.98497	139.481	KLK4;KLK3;KLK2;ANO7;ACPP;TGM4;STEAP2;NKX3-1;MSMB	NIH_Funded_PIs_2017_GeneRIF_ARCHS4_Predictions
Extracellular space	22/1348.0	9.30337e-07	0.000185447	0	0	3.85166	53.4908	SERPINA3;CPM;FGFBP2;IGFBP3;TGFA;KLK3;A2ML1;CTSW;CST7;KLK8;KLK7;SERPINA4;PTHLH;KLK11;KLK12;LRG1;SEMG2;SEMG1;LRRC4C;ACPP;FGF12;MSMB	Jensen_COMPARTMENTS
Holoprosencephaly (HP:0001360)	6/65.0	9.81969e-07	8.81317e-05	0	0	21.0159	290.728	RNASEH2C;RNASEH2B;RNASEH2A;TREX1;ADAR;SAMHD1	Human_Phenotype_Ontology
Temtamy syndrome	6/65.0	9.81969e-07	0.000413736	0	0	21.0159	290.728	RNASEH2C;RNASEH2B;RNASEH2A;TREX1;ADAR;SAMHD1	Rare_Diseases_AutoRIF_Gene_Lists
serine-type peptidase activity (GO:0008236)	6/65.0	9.81969e-07	2.12457e-05	0	0	21.0159	290.728	KLK1;KLK15;KLK2;KLK8;KLK12;GZMH	GO_Molecular_Function_2013
Brain Atrophy	6/65.0	9.81969e-07	2.72641e-05	0	0	21.0159	290.728	RNASEH2C;RNASEH2B;RNASEH2A;TREX1;ADAR;SAMHD1	GeDiPNet_2023
serine hydrolase activity (GO:0017171)	6/66.0	1.07573e-06	2.12457e-05	0	0	20.6646	283.983	KLK1;KLK15;KLK2;KLK8;KLK12;GZMH	GO_Molecular_Function_2013
Endopeptidase Activity (GO:0004175)	11/335.0	1.13298e-06	5.74043e-05	0	0	7.30274	99.9793	RHBDF1;KLK1;ADAM33;KLK3;CTSW;KLK15;KLK2;KLK8;KLK7;KLK12;GZMH	GO_Molecular_Function_2023
Catalona William J (Northwestern University At Chicago)	5/37.0	1.19664e-06	0.000764054	0	0	32.0006	436.361	TERT;KLK3;KLK2;CLPTM1L;FGFR2	NIH_Funded_PIs_2017_Human_AutoRIF
PCA3 expression level	3/5.0	1.27828e-06	7.51632e-05	0	0	301.455	4090.74	KLK3;KLK2;MSMB	GWAS_Catalog_2019
Andriole Gerald Louis (Washington University)	3/5.0	1.27828e-06	0.000249585	0	0	301.455	4090.74	TERT;KLK3;CLPTM1L	NIH_Funded_PIs_2017_Human_GeneRIF
hESC H3K27me3 20682450	22/1374.0	1.27916e-06	0.000291649	0	0	3.7723	51.1875	NTNG2;FOXC2;TCF15;DMRT1;IGFBP3;ALOX15;KLK4;TGFA;ZIC4;PNMA2;MEOX2;KLK10;PTHLH;NKD1;PAX1;NKD2;DPP6;NR5A2;DPYSL5;DNER;MKX;NKX3-1	ESCAPE
PMC4320069 Pone.0117873.G001	4/17.0	1.44193e-06	0.00033669	0	0	62.4333	839.698	KLK3;KLK2;FGFR2;NKX3-1	PFOCR_Pathways
Secretome from Protein Atlas	32/2640.0	1.48683e-06	0.00121623	0	0	3.03067	40.6682	SERPINA3;KLK1;KLK4;TGFA;KLK3;CTSW;KLK2;CST7;KLK8;KLK7;SERPINA4;PTPRF;PTHLH;IGLON5;MSMB;NTNG1;NTNG2;FGFBP2;SPINK6;IGFBP3;A2ML1;KLK15;ANO7;KLK10;KLK11;KLK12;GZMH;LRG1;SEMG2;SEMG1;ACPP;FGFR2	Enrichr_Users_Contributed_Lists_2020
RON and MSP overexpression GSE52567 mcf7:480	11/347.0	1.59582e-06	0.000458	0	0	7.03761	93.9389	CPM;FGFBP2;LRG1;DNER;LRRC4C;STEAP2;KLK8;FGF12;KLK11;MSMB;KLK12	MCF7_Perturbations_from_GEO_down
Yan Nan (Ut Southwestern Medical Center)	6/71.0	1.66116e-06	0.000848519	0	0	19.0702	253.786	RNASEH2C;RNASEH2B;RNASEH2A;TERT;TREX1;SAMHD1	NIH_Funded_PIs_2017_Human_AutoRIF
Dermatomyositis, Childhood Type	5/40.0	1.78463e-06	0.000301602	0	0	29.2533	387.206	RNASEH2C;RNASEH2B;RNASEH2A;TREX1;SAMHD1	DisGeNET
PMC3879300-pone.0084292.s002.xlsx-SPD dataset-Gene Symbol HOXD13	30/2398.0	1.87336e-06	0.00280348	0	0	3.08453	40.6781	SERPINA3;CPM;KLK1;KLK4;TGFA;KLK3;CTSW;CST7;KLK8;KLK7;SERPINA4;PTPRF;PTHLH;FTMT;DNER;MSMB;NTNG1;NTNG2;IGFBP3;TNK2;ADAM33;KLK15;KLK10;KLK11;KLK12;GZMH;LRG1;SEMG2;SEMG1;FGFR2	Rummagene_transcription_factors
LJP006 LNCAP 24H-PI-103-1.11	7/114.0	1.91871e-06	0.010007	0	0	13.6288	179.408	IGFBP3;KLK3;KLK2;ACPP;KLK11;NKX3-1;MSMB	LINCS_L1000_Chem_Pert_up
endopeptidase activity (GO:0004175)	11/354.0	1.93649e-06	0.000154919	0	0	6.89152	90.6554	RHBDF1;KLK1;ADAM33;KLK3;CTSW;KLK15;KLK2;KLK8;KLK7;KLK12;GZMH	GO_Molecular_Function_2018
Michaud Dominique S (Tufts University Boston)	5/42.0	2.28859e-06	0.000860984	0	0	27.6693	359.357	NR5A2;TERT;IGFBP3;ADAM33;CLPTM1L	NIH_Funded_PIs_2017_Human_AutoRIF
H3K27me3-enriched Genes In MSNs Of Adult Mice PMID27526204	27/2030.0	2.29327e-06	0.00346513	0	0	3.21628	41.7651	CPM;FOXC2;KLK1;ALOX15;ATF7IP2;KLK4;KLK3;KLK2;MEOX2;KLK8;LTB4R;PTHLH;NKD1;NKD2;BDKRB1;RHBDF1;NTNG2;TCF15;DMRT1;ADAM33;NKG7;KLK15;ZIC4;PAX1;NR5A2;LRG1;MKX	HDSigDB_Human_2021
She Jin-Xiong (Augusta University)	9/226.0	2.35978e-06	0.000860984	0	0	8.77702	113.723	KLK1;KLK4;KLK3;KLK15;KLK2;KLK8;KLK10;KLK7;KLK11	NIH_Funded_PIs_2017_Human_AutoRIF
PMC7705468 WJSC-12-1255-g002	3/6.0	2.5471e-06	0.000475799	0	0	200.96	2588.47	TNMD;ALOX15;SCX	PFOCR_Pathways
ZIACP010193	3/6.0	2.5471e-06	0.000553358	0	0	200.96	2588.47	NR5A2;TERT;CLPTM1L	Genes_Associated_with_NIH_Grants
Perrino Fred W (Wake Forest University Health Sciences)	3/6.0	2.5471e-06	0.000397857	0	0	200.96	2588.47	RNASEH2A;TREX1;SAMHD1	NIH_Funded_PIs_2017_Human_GeneRIF
increased prostate intraepithelial neoplasia incidence MP:0009219	3/6.0	2.5471e-06	0.00194344	0	0	200.96	2588.47	ACPP;MSMB;NKX3-1	MGI_Mammalian_Phenotype_Level_4_2021
MP:0009219 increased prostate intraepithelial neoplasia incidence	3/6.0	2.5471e-06	0.00165816	0	0	200.96	2588.47	ACPP;NKX3-1;MSMB	MGI_Mammalian_Phenotype_2017
Cutis Marmorata	6/77.0	2.68299e-06	6.66511e-05	0	0	17.4533	223.902	RNASEH2C;RNASEH2B;RNASEH2A;TREX1;ADAR;SAMHD1	GeDiPNet_2023
Lipoatrophy	6/77.0	2.68299e-06	6.66511e-05	0	0	17.4533	223.902	RNASEH2C;RNASEH2B;RNASEH2A;TREX1;ADAR;SAMHD1	GeDiPNet_2023
Aicardi-Goutieres syndrome	7/120.0	2.70566e-06	0.000854988	0	0	12.9013	165.396	RNASEH2C;RNASEH2B;RNASEH2A;IGLON5;TREX1;ADAR;SAMHD1	Rare_Diseases_AutoRIF_Gene_Lists
Mucus layer	12/446.0	2.87458e-06	0.000429749	0	0	5.97972	76.2989	SERPINA3;LRG1;KLK1;PHF11;ADAM33;KLK4;TGFA;KLK15;MAGEB1;SAMHD1;KLK11;MSMB	Jensen_COMPARTMENTS
Klein Robert J (Icahn School Of Medicine At Mount Sinai)	6/78.0	2.89465e-06	0.000924118	0	0	17.2101	219.474	TERT;KLK3;KLK2;PTHLH;FGFR2;MSMB	NIH_Funded_PIs_2017_Human_AutoRIF
Genes with Mutations Associated with Asthma	4/20.0	2.90104e-06	0.000148356	0	0	50.7194	646.695	DPP10;NPSR1;PHF11;ADAM33	Elsevier_Pathway_Collection
TBC1D22B	6/79.0	3.11972e-06	0.000463279	0	0	16.9735	215.186	CPM;SERPINA3;A2ML1;ACPP;KLK10;KLK7	BioPlex_2017
Prostate Cancer	7/123.0	3.19044e-06	0.000148356	0	0	12.5657	159.023	IGFBP3;TNK2;KLK3;ACPP;FGFR2;NKX3-1;MSMB	Elsevier_Pathway_Collection
LNCaP cell	4/21.0	3.56963e-06	0.000551507	0	0	47.7335	598.724	KLK4;KLK3;KLK2;NKX3-1	Jensen_TISSUES
Spastic Quadriplegia	6/81.0	3.61267e-06	8.52591e-05	0	0	16.5192	207.003	RNASEH2C;RNASEH2B;RNASEH2A;TREX1;ADAR;SAMHD1	GeDiPNet_2023
ZFHX3 Down	9/241.0	3.99153e-06	0.00298787	0	0	8.20328	101.978	ATF7IP;CPM;KLK3;KLK2;ACO2;KLK8;KLK10;KLK7;KLK11	LINCS_L1000_CRISPR_KO_Consensus_Sigs
Sulfapyridine Up	9/242.0	4.12836e-06	0.00485423	0	0	8.16766	101.26	KLK3;KLK2;PNMA2;MEOX2;KLK8;KLK10;PTHLH;NKX3-1;MSMB	LINCS_L1000_Chem_Pert_Consensus_Sigs
Progressive microcephaly (HP:0000253)	4/22.0	4.34582e-06	0.00031203	0	0	45.0794	556.563	RNASEH2C;RNASEH2A;TREX1;ACO2	Human_Phenotype_Ontology
PMC5110029 JEM 20161596 Fig1	4/22.0	4.34582e-06	0.000676499	0	0	45.0794	556.563	RNASEH2C;RNASEH2B;TREX1;SAMHD1	PFOCR_Pathways
JTE-013 Down	9/244.0	4.41415e-06	0.00485423	0	0	8.09732	99.8456	CPM;MKRN1;KLK3;KLK2;KLK8;KLK10;KLK11;NKX3-1;MSMB	LINCS_L1000_Chem_Pert_Consensus_Sigs
LPL Down	9/244.0	4.41415e-06	0.00298787	0	0	8.09732	99.8456	TGFA;NKG7;KLK3;ACO1;KLK2;TACC2;KLK11;NKX3-1;MSMB	LINCS_L1000_CRISPR_KO_Consensus_Sigs
SLC41A2 Down	9/244.0	4.41415e-06	0.00298787	0	0	8.09732	99.8456	SERPINA3;CPM;TGFA;NKG7;CST7;KLK10;PTHLH;KLK11;MSMB	LINCS_L1000_CRISPR_KO_Consensus_Sigs
MP:0009219 increased prostate intraepithelial neoplasia incidence	3/7.0	4.44092e-06	0.00352609	0	0	150.712	1857.47	ACPP;MSMB;NKX3-1	MGI_Mammalian_Phenotype_Level_4_2019
ZIAHD000506	3/7.0	4.44092e-06	0.000643193	0	0	150.712	1857.47	RNASEH2C;RNASEH2B;RNASEH2A	Genes_Associated_with_NIH_Grants
R01GM069962	3/7.0	4.44092e-06	0.000643193	0	0	150.712	1857.47	RNASEH2A;TREX1;SAMHD1	Genes_Associated_with_NIH_Grants
U19AI065430	3/7.0	4.44092e-06	0.000643193	0	0	150.712	1857.47	SEMG2;SEMG1;KLK3	Genes_Associated_with_NIH_Grants
R01AI060753	3/7.0	4.44092e-06	0.000643193	0	0	150.712	1857.47	SEMG2;SEMG1;KLK3	Genes_Associated_with_NIH_Grants
PMC7705468 F2	3/7.0	4.44092e-06	0.000596749	0	0	150.712	1857.47	TNMD;ALOX15;SCX	PFOCR_Pathways_2023
FBLIM1 Up	9/245.0	4.5633e-06	0.00298787	0	0	8.0626	99.1496	TGFA;NKG7;KLK3;CTSW;KLK2;CST7;KLK11;NKX3-1;MSMB	LINCS_L1000_CRISPR_KO_Consensus_Sigs
HNRNPM Down	9/245.0	4.5633e-06	0.00298787	0	0	8.0626	99.1496	SERPINA3;NKG7;KLK3;CTSW;KLK2;CST7;NKX3-1;MSMB;GZMH	LINCS_L1000_CRISPR_KO_Consensus_Sigs
PMC4858740-ncomms11473-s2.xls-HAdV-B55 CR1b Library 2-Hit Name MINK1	17/933.0	4.6334e-06	0.00333373	0	0	4.14454	50.9042	NTNG1;NTNG2;KLK1;LRRC4;KLK4;CST7;KLK10;KLK7;SERPINA4;PTHLH;LRG1;SEMG2;IL1RAPL1;SEMG1;LRRC4C;FGF12;FGFR2	Rummagene_kinases
PMC7836111-media-4.xlsx-upregulated Genes-735 Genes Are Up-Regulated By IFNa Adjusted P-Value 0 05 log2FoldChange 1 And Normalized Number 5 Up	14/642.0	4.70785e-06	0.00475775	0	0	4.88166	59.8798	NTNG2;ARL14;TREX1;PHF11;ADAR;SAMHD1;KLK10;NKD1;NKD2;HSH2D;IGLON5;DNER;IL1RAPL1;LRRC4C	Rummagene_signatures
RIOK2 Down	9/246.0	4.71677e-06	0.00298787	0	0	8.02817	98.4606	ATF7IP;KLK2;CST7;KLK8;KLK10;KLK7;PTHLH;KLK11;NKX3-1	LINCS_L1000_CRISPR_KO_Consensus_Sigs
Mepireserpate Up	9/246.0	4.71677e-06	0.00485423	0	0	8.02817	98.4606	MKRN1;NKG7;KLK3;KLK2;MEOX2;CST7;KLK8;NKX3-1;MSMB	LINCS_L1000_Chem_Pert_Consensus_Sigs
Hurthle Cell Tumor	6/85.0	4.78911e-06	0.000751548	0	0	15.6796	192.062	TERT;TGFA;KLK7;PTHLH;FGFR2;MSMB	DisGeNET
peptidase activity, acting on L-amino acid peptides (GO:0070011)	8/185.0	4.81327e-06	0.000256708	0	0	9.48239	116.104	KLK4;KLK3;CTSW;KLK15;KLK10;KLK7;KLK11;KLK12	GO_Molecular_Function_2018
serine-type endopeptidase activity (GO:0004252)	8/185.0	4.81327e-06	0.000240663	0	0	9.48239	116.104	RHBDF1;KLK1;KLK3;KLK15;KLK2;KLK8;KLK12;GZMH	GO_Molecular_Function_2017
endopeptidase activity (GO:0004175)	10/315.0	4.82419e-06	0.000239601	0	0	6.98254	85.4793	RHBDF1;KLK1;ADAM33;KLK3;CTSW;KLK15;KLK2;KLK8;KLK12;GZMH	GO_Molecular_Function_2021
GCAT Down	9/247.0	4.87465e-06	0.00298787	0	0	7.99404	97.7788	NKG7;KLK3;ADAR;KLK2;KLK10;PTHLH;KLK11;NKX3-1;MSMB	LINCS_L1000_CRISPR_KO_Consensus_Sigs
INS Up	9/247.0	4.87465e-06	0.00298787	0	0	7.99404	97.7788	MKRN1;TGFA;KLK3;KLK2;TACC2;PTHLH;KLK11;NKX3-1;MSMB	LINCS_L1000_CRISPR_KO_Consensus_Sigs
Nelfinavir Down	9/248.0	5.03704e-06	0.00485423	0	0	7.96018	97.1038	SERPINA3;KLK3;SAMHD1;KLK8;KLK10;KLK7;PTHLH;KLK11;MSMB	LINCS_L1000_Chem_Pert_Consensus_Sigs
ICOS Up	9/248.0	5.03704e-06	0.00298787	0	0	7.96018	97.1038	NKG7;KLK3;CTSW;KLK2;SAMHD1;CST7;NKX3-1;MSMB;GZMH	LINCS_L1000_CRISPR_KO_Consensus_Sigs
Epoxycholesterol Up	9/248.0	5.03704e-06	0.00485423	0	0	7.96018	97.1038	SERPINA3;CPM;NKG7;CTSW;CST7;KLK10;KLK11;NKX3-1;MSMB	LINCS_L1000_Chem_Pert_Consensus_Sigs
Lymphocytic Leukemia	7/132.0	5.09958e-06	0.000114619	0	0	11.6557	142.04	RNASEH2C;RNASEH2B;RNASEH2A;TREX1;ADAR;CLPTM1L;SAMHD1	GeDiPNet_2023
Shu Xiao-Ou (Vanderbilt University)	7/132.0	5.09958e-06	0.00144715	0	0	11.6557	142.04	NR5A2;TERT;IGFBP3;PINX1;CLPTM1L;FGFR2;PTHLH	NIH_Funded_PIs_2017_Human_AutoRIF
Monoethylhexylphthalate Up	9/249.0	5.20406e-06	0.00485423	0	0	7.92661	96.4357	SERPINA3;CPM;TGFA;CTSW;PNMA2;SAMHD1;CST7;KLK10;MSMB	LINCS_L1000_Chem_Pert_Consensus_Sigs
H6PD Down	9/249.0	5.20406e-06	0.00298787	0	0	7.92661	96.4357	NKG7;PNMA2;CST7;KLK10;KLK7;KLK11;MSMB;KLK12;GZMH	LINCS_L1000_CRISPR_KO_Consensus_Sigs
PMC2629771-1755-8794-1-56.nxml--Up-regulated Genes Up	4/23.0	5.24016e-06	0.00475775	0	0	42.7046	519.252	SERPINA3;IGFBP3;KLK8;KLK10	Rummagene_signatures
GTEx Prostate 20-29 vs 50-59 Down	9/250.0	5.37581e-06	0.000241911	0	0	7.89332	95.7744	KLK1;SEMG2;KLK4;KLK3;KLK15;KLK2;ANO7;NKX3-1;MSMB	GTEx_Aging_Signatures_2021
GTEx Breast 20-29 vs 40-49 Down	9/250.0	5.37581e-06	0.000241911	0	0	7.89332	95.7744	SEMG2;ALOX15;SEMG1;KLK4;KLK3;KLK2;KLK11;MSMB;KLK12	GTEx_Aging_Signatures_2021
GTEx Prostate 20-29 vs 70-79 Down	9/250.0	5.37581e-06	0.000241911	0	0	7.89332	95.7744	KLK1;SEMG2;SEMG1;KLK4;KLK3;KLK15;KLK2;TGM4;MSMB	GTEx_Aging_Signatures_2021
Egfr Mek Signature Datasets GSE59765 3	9/250.0	5.37581e-06	0.0156974	0	0	7.89332	95.7744	ATF7IP;SPINK6;IGFBP3;BDKRB1;A2ML1;KLK8;KLK10;KLK7;KLK11	RNAseq_Automatic_GEO_Signatures_Human_Up
PMC7743079-fd4b049e16c0aed723f7ce78.xlsx-upregulated Genes-1285 Genes Are Up-Regulated By IFNl3 Adjusted P-Value 0 05 log2FoldChange 1 And Normalized Number 5 Up	19/1166.0	5.9972e-06	0.00475775	0	0	3.74228	44.998	SERPINA3;ARL14;SPINK6;IGFBP3;TREX1;PHF11;LRRC4;A2ML1;ADAR;SAMHD1;KLK8;KLK10;KLK7;NKD1;KLK11;KLK12;HSH2D;FGF12;MSMB	Rummagene_signatures
PMC8172581-42003 2021 2167 MOESM8 ESM.xlsx-upregulated Genes-1285 Genes Are Up-Regulated By IFNl3 Adjusted P-Value 0 05 log2FoldChange 1 And Normalized Number 5 Up	19/1166.0	5.9972e-06	0.00475775	0	0	3.74228	44.998	SERPINA3;ARL14;SPINK6;IGFBP3;TREX1;PHF11;LRRC4;A2ML1;ADAR;SAMHD1;KLK8;KLK10;KLK7;NKD1;KLK11;KLK12;HSH2D;FGF12;MSMB	Rummagene_signatures
PMC7743079-854de0eb39412f81a723ce91.xlsx-upregulated Genes-1285 Genes Are Up-Regulated By IFNl3 Adjusted P-Value 0 05 log2FoldChange 1 And Normalized Number 5 Up	19/1166.0	5.9972e-06	0.00475775	0	0	3.74228	44.998	SERPINA3;ARL14;SPINK6;IGFBP3;TREX1;PHF11;LRRC4;A2ML1;ADAR;SAMHD1;KLK8;KLK10;KLK7;NKD1;KLK11;KLK12;HSH2D;FGF12;MSMB	Rummagene_signatures
PMC7743079-f7467802ada0ed388855adc0.xlsx-upregulated Genes-1285 Genes Are Up-Regulated By IFNl3 Adjusted P-Value 0 05 log2FoldChange 1 And Normalized Number 5 Up	19/1166.0	5.9972e-06	0.00475775	0	0	3.74228	44.998	SERPINA3;ARL14;SPINK6;IGFBP3;TREX1;PHF11;LRRC4;A2ML1;ADAR;SAMHD1;KLK8;KLK10;KLK7;NKD1;KLK11;KLK12;HSH2D;FGF12;MSMB	Rummagene_signatures
PMC7743079-8ba704939bbd4fcff401f29f.xlsx-upregulated Genes-1285 Genes Are Up-Regulated By IFNl3 Adjusted P-Value 0 05 log2FoldChange 1 And Normalized Number 5 Up	19/1166.0	5.9972e-06	0.00475775	0	0	3.74228	44.998	SERPINA3;ARL14;SPINK6;IGFBP3;TREX1;PHF11;LRRC4;A2ML1;ADAR;SAMHD1;KLK8;KLK10;KLK7;NKD1;KLK11;KLK12;HSH2D;FGF12;MSMB	Rummagene_signatures
ICD10 malignant neoplasm of prostate C61	4/24.0	6.2636e-06	0.000997235	0	0	40.5673	486.027	TERT;KLK3;MSMB;NKX3-1	UK_Biobank_GWAS_v1
PMC2742312-1479-7364-3-3-221-S3.PDF-385-SPIB SPIB	4/24.0	6.2636e-06	0.00624899	0	0	40.5673	486.027	KLK1;KLK15;KLK8;KLK10	Rummagene_transcription_factors
PMC5676990-41598 2017 15145 MOESM5 ESM.xlsx-6 DPI up-Unnamed 0 Up	21/1398.0	6.34896e-06	0.00475775	0	0	3.4871	41.7309	DPP10;NPSR1;DMRT1;TREX1;TNK2;ADAM33;KLK2;SAMHD1;HSH2D;NR5A2;TERT;DNER;IL1RAPL1;ACO1;MKX;TACC2;LRRC4C;FGF12;FGFR2;CMKLR1;LRRC4B	Rummagene_signatures
R01HL044083	3/8.0	7.07915e-06	0.000878826	0	0	120.564	1429.69	KLK1;KLK2;SERPINA4	Genes_Associated_with_NIH_Grants
R21CA087391	3/8.0	7.07915e-06	0.000878826	0	0	120.564	1429.69	KLK3;KLK2;KLK10	Genes_Associated_with_NIH_Grants
serine-type endopeptidase activity (GO:0004252)	8/196.0	7.36106e-06	0.000294442	0	0	8.92259	105.459	RHBDF1;KLK1;KLK3;KLK15;KLK2;KLK8;KLK12;GZMH	GO_Molecular_Function_2018
Profound Mental Retardation	8/196.0	7.36106e-06	0.00107815	0	0	8.92259	105.459	RNASEH2C;ARL14EP;RNASEH2B;RNASEH2A;TREX1;ADAR;SAMHD1;FGFR2	DisGeNET
Hepatosplenomegaly (HP:0001433)	4/25.0	7.42752e-06	0.000444413	0	0	38.6336	456.275	RNASEH2C;RNASEH2A;TREX1;FGFR2	Human_Phenotype_Ontology
metal ion binding (GO:0046872)	4/25.0	7.42752e-06	0.000476044	0	0	38.6336	456.275	SEMG2;IGFBP3;TREX1;SEMG1	GO_Molecular_Function_2017b
lead ion binding (GO:0032791)	4/25.0	7.42752e-06	0.000476044	0	0	38.6336	456.275	SEMG2;IGFBP3;TREX1;SEMG1	GO_Molecular_Function_2017b
metal ion binding (GO:0046872)	4/25.0	7.42752e-06	0.000247584	0	0	38.6336	456.275	SEMG2;IGFBP3;TREX1;SEMG1	GO_Molecular_Function_2017
Mismatch Repair (GO:0006298)	4/25.0	7.42752e-06	0.00263306	0	0	38.6336	456.275	RNASEH2C;RNASEH2B;RNASEH2A;TREX1	GO_Biological_Process_2023
alkali metal ion binding (GO:0031420)	4/25.0	7.42752e-06	0.000476044	0	0	38.6336	456.275	SEMG2;IGFBP3;TREX1;SEMG1	GO_Molecular_Function_2017b
Porokeratosis plantaris palmaris et disseminata	6/92.0	7.58692e-06	0.00136998	0	0	14.3983	169.742	CPM;TERT;NEGR1;KLK7;FGFR2;CMKLR1	Rare_Diseases_AutoRIF_Gene_Lists
Porokeratosis of Mibelli	6/92.0	7.58692e-06	0.00136998	0	0	14.3983	169.742	CPM;TERT;NEGR1;KLK7;FGFR2;CMKLR1	Rare_Diseases_AutoRIF_Gene_Lists
Linear porokeratosis	6/92.0	7.58692e-06	0.00136998	0	0	14.3983	169.742	CPM;TERT;NEGR1;KLK7;FGFR2;CMKLR1	Rare_Diseases_AutoRIF_Gene_Lists
human papilloma virus (HPV) human head and neck squamous cell carcinoma (HNSCC) tumors GDS1667 microbe:170	9/263.0	8.09224e-06	0.00171556	0	0	7.48438	87.7514	FGFBP2;SPINK6;DNER;KLK8;KLK10;KLK7;PTHLH;KLK11;KLK12	Microbe_Perturbations_from_GEO_down
Prostate carcinoma	34/3145.0	8.2024e-06	0.00112629	0	0	2.69801	31.5966	SERPINA3;RNASEH2B;KLK1;ALOX15;PINX1;LRRC4;KLK4;TGFA;CIB1;KLK3;ADAR;KLK2;KLK7;PTPRF;PTHLH;TERT;DNER;TGM4;NKX3-1;MSMB;IGFBP3;TNK2;KLK15;ANO7;FRS3;KLK10;KLK11;KLK12;NR5A2;ACO2;TACC2;ACPP;STEAP2;FGFR2	DisGeNET
Cell adhesion molecules (CAMs) Homo sapiens hsa04514	7/142.0	8.25144e-06	0.000420823	0	0	10.7868	126.261	NTNG1;NTNG2;NEGR1;LRRC4;LRRC4C;PTPRF;LRRC4B	KEGG_2016
Loeb Stacy (New York University School Of Medicine)	8/200.0	8.53387e-06	0.00872873	0	0	8.73493	101.949	KLK4;KLK3;KLK2;ANO7;ACPP;TGM4;STEAP2;NKX3-1	NIH_Funded_PIs_2017_AutoRIF_ARCHS4_Predictions
Lotan Tamara L (Johns Hopkins University)	8/200.0	8.53387e-06	0.00304446	0	0	8.73493	101.949	KLK4;KLK3;KLK2;ANO7;ACPP;TGM4;STEAP2;NKX3-1	NIH_Funded_PIs_2017_GeneRIF_ARCHS4_Predictions
Stewart Lamonica Vanette (Meharry Medical College)	8/200.0	8.53387e-06	0.00304446	0	0	8.73493	101.949	RHBDF1;KLK4;KLK3;KLK2;TGM4;STEAP2;PTPRF;NKX3-1	NIH_Funded_PIs_2017_GeneRIF_ARCHS4_Predictions
Small Eric (University Of Rochester)	8/200.0	8.53387e-06	0.00304446	0	0	8.73493	101.949	SERPINA3;KLK4;KLK2;ACPP;TGM4;STEAP2;NKD1;NKX3-1	NIH_Funded_PIs_2017_GeneRIF_ARCHS4_Predictions
Barbieri Christopher E (Weill Medical Coll Of Cornell Univ)	8/200.0	8.53387e-06	0.00304446	0	0	8.73493	101.949	KLK4;KLK3;KLK2;ANO7;ACPP;TGM4;STEAP2;NKX3-1	NIH_Funded_PIs_2017_GeneRIF_ARCHS4_Predictions
Cooperberg Matthew R (University Of California)	8/200.0	8.53387e-06	0.00872873	0	0	8.73493	101.949	KLK4;KLK3;KLK2;ANO7;ACPP;TGM4;STEAP2;NKX3-1	NIH_Funded_PIs_2017_AutoRIF_ARCHS4_Predictions
Dhaka Ajay K (University Of Washington)	8/200.0	8.53387e-06	0.00872873	0	0	8.73493	101.949	RHBDF1;KLK4;BDKRB1;KLK3;KLK2;ACPP;STEAP2;NKX3-1	NIH_Funded_PIs_2017_AutoRIF_ARCHS4_Predictions
Grandl Jorg (Duke University)	8/200.0	8.53387e-06	0.00872873	0	0	8.73493	101.949	RHBDF1;BDKRB1;KLK3;KLK2;ACPP;STEAP2;PTPRF;NKX3-1	NIH_Funded_PIs_2017_AutoRIF_ARCHS4_Predictions
transition metal ion binding (GO:0046914)	4/26.0	8.74367e-06	0.000476044	0	0	36.8757	429.498	SEMG2;IGFBP3;TREX1;SEMG1	GO_Molecular_Function_2017b
metal chelating activity (GO:0046911)	4/26.0	8.74367e-06	0.000476044	0	0	36.8757	429.498	SEMG2;IGFBP3;TREX1;SEMG1	GO_Molecular_Function_2017b
endopeptidase activity (GO:0004175)	7/144.0	9.04405e-06	0.000142896	0	0	10.6283	123.43	KLK1;ADAM33;KLK15;KLK2;KLK8;KLK12;GZMH	GO_Molecular_Function_2013
Encephalopathy-basal ganglia-calcification	6/95.0	9.13392e-06	0.00144316	0	0	13.9108	161.414	RNASEH2C;RNASEH2B;RNASEH2A;TREX1;ADAR;SAMHD1	Rare_Diseases_AutoRIF_Gene_Lists
Cell adhesion molecules (CAMs)	7/145.0	9.46344e-06	0.000539416	0	0	10.5507	122.052	NTNG1;NTNG2;NEGR1;LRRC4;LRRC4C;PTPRF;LRRC4B	KEGG_2019_Human
Neoplasm Metastasis	39/3920.0	9.6557e-06	0.00124786	0	0	2.55483	29.5031	SERPINA3;FOXC2;ALOX15;PINX1;LRRC4;KLK4;TGFA;CIB1;KLK3;ADAR;KLK2;CST7;KLK8;KLK7;SERPINA4;PTPRF;PTHLH;NKD2;TERT;DNER;NKX3-1;MSMB;NTNG1;RHBDF1;ATF7IP;IGFBP3;TREX1;TNK2;KLK10;KLK11;KLK12;CTU2;CTU1;NR5A2;LRG1;IL1RAPL1;ACO2;ACPP;FGFR2	DisGeNET
Aortic Aneurysm	6/96.0	9.70293e-06	0.000208172	0	0	13.7556	158.782	RNASEH2C;RNASEH2B;RNASEH2A;TREX1;ADAR;SAMHD1	GeDiPNet_2023
SUZ12 18974828 ChIP-Seq MESCs Mouse	22/1564.0	1.04312e-05	0.00728101	0	0	3.27361	37.5506	NTNG1;DPP10;FOXC2;DMRT1;NEGR1;IGFBP3;ALOX15;LRRC4;ADAM33;TGFA;ZIC4;MEOX2;PTHLH;NKD1;PAX1;NKD2;DPP6;DPYSL5;MKX;FGF12;FGFR2;NKX3-1	ChEA_2022
Lung V2 (HLCA)-ann Finest level-NK Cells	3/9.0	1.05794e-05	0.000323729	0	0	100.465	1150.98	NKG7;CTSW;CST7	Azimuth_2023
Lung V2 (HLCA)-ann Level 3-Innate Lymphoid Cell NK	3/9.0	1.05794e-05	0.000323729	0	0	100.465	1150.98	NKG7;CTSW;CST7	Azimuth_2023
Malignant Testicular Germ Cell Tumor	3/9.0	1.05794e-05	0.000217107	0	0	100.465	1150.98	ATF7IP;DMRT1;CLPTM1L	GeDiPNet_2023
Lung V2 (HLCA)-ann Level 4-NK Cells	3/9.0	1.05794e-05	0.000323729	0	0	100.465	1150.98	NKG7;CTSW;CST7	Azimuth_2023
PBMC-L2-CD4+ Cytotoxic T	3/9.0	1.05794e-05	0.000323729	0	0	100.465	1150.98	FGFBP2;NKG7;CST7	Azimuth_2023
PBMC-L2-CD8+ Effector Memory T	3/9.0	1.05794e-05	0.000323729	0	0	100.465	1150.98	NKG7;CST7;GZMH	Azimuth_2023
R01GM038765	3/9.0	1.05794e-05	0.00114919	0	0	100.465	1150.98	HSH2D;GPR32;CMKLR1	Genes_Associated_with_NIH_Grants
R01AI052017	3/9.0	1.05794e-05	0.00114919	0	0	100.465	1150.98	SEMG2;SEMG1;KLK3	Genes_Associated_with_NIH_Grants
Cell adhesion molecules	7/148.0	1.08196e-05	0.000638356	0	0	10.3247	118.054	NTNG1;NTNG2;NEGR1;LRRC4;LRRC4C;PTPRF;LRRC4B	KEGG_2021_Human
PMC4636226-pone.0141171.s004.xls-Genes UP mRNA-Unnamed 25 Up	7/148.0	1.08196e-05	0.00720706	0	0	10.3247	118.054	RNASEH2C;FGFBP2;NKG7;CTSW;CLPTM1L;CST7;GZMH	Rummagene_signatures
Genes in MDK sig	7/149.0	1.13059e-05	0.00462413	0	0	10.2514	116.766	KLK1;DNER;KLK4;KLK8;KLK10;KLK7;KLK11	Enrichr_Users_Contributed_Lists_2020
PMC8140076-41467 2021 23294 MOESM3 ESM.xlsx-Skeletal Muscle Somite-PAX3 PAX3	4/28.0	1.18816e-05	0.00632944	0	0	33.7993	383.302	FOXC2;TCF15;SCX;MEOX2	Rummagene_transcription_factors
SNTG2-AS1	6/100.0	1.22733e-05	0.000534913	0	0	13.1676	148.9	TREX1;KLK4;KLK3;ANO7;STEAP2;NKX3-1	lncHUB_lncRNA_Co.Expression
POTEH-AS1	6/100.0	1.22733e-05	0.000534913	0	0	13.1676	148.9	KLK4;KLK3;ANO7;ACPP;STEAP2;NKX3-1	lncHUB_lncRNA_Co.Expression
LINC01661	6/100.0	1.22733e-05	0.000534913	0	0	13.1676	148.9	KLK4;KLK3;ANO7;ACPP;STEAP2;NKX3-1	lncHUB_lncRNA_Co.Expression
PDZRN3-AS1	6/100.0	1.22733e-05	0.000534913	0	0	13.1676	148.9	KLK4;KLK3;ANO7;ACPP;STEAP2;NKX3-1	lncHUB_lncRNA_Co.Expression
HOXA11-AS	6/100.0	1.22733e-05	0.000534913	0	0	13.1676	148.9	KLK4;KLK3;ANO7;ACPP;STEAP2;NKX3-1	lncHUB_lncRNA_Co.Expression
SLC5A4-AS1	6/100.0	1.22733e-05	0.000534913	0	0	13.1676	148.9	KLK4;KLK3;ANO7;ACPP;STEAP2;NKX3-1	lncHUB_lncRNA_Co.Expression
GATA2-AS1	6/100.0	1.22733e-05	0.000534913	0	0	13.1676	148.9	KLK4;KLK3;ANO7;ACPP;STEAP2;NKX3-1	lncHUB_lncRNA_Co.Expression
CBR3-AS1	6/100.0	1.22733e-05	0.000534913	0	0	13.1676	148.9	TREX1;KLK4;KLK3;ANO7;STEAP2;NKX3-1	lncHUB_lncRNA_Co.Expression
DPP4-DT	6/100.0	1.22733e-05	0.000534913	0	0	13.1676	148.9	KLK4;KLK3;ANO7;ACPP;STEAP2;NKX3-1	lncHUB_lncRNA_Co.Expression
LINC02129	6/100.0	1.22733e-05	0.000534913	0	0	13.1676	148.9	KLK4;KLK3;ANO7;ACPP;STEAP2;NKX3-1	lncHUB_lncRNA_Co.Expression
LINC01297	6/100.0	1.22733e-05	0.000534913	0	0	13.1676	148.9	KLK4;KLK3;ANO7;ACPP;STEAP2;NKX3-1	lncHUB_lncRNA_Co.Expression
LINC02841	6/100.0	1.22733e-05	0.000534913	0	0	13.1676	148.9	KLK4;KLK3;KLK15;ANO7;STEAP2;NKX3-1	lncHUB_lncRNA_Co.Expression
SOCS2-AS1	6/100.0	1.22733e-05	0.000534913	0	0	13.1676	148.9	KLK4;KLK3;ANO7;ACPP;STEAP2;NKX3-1	lncHUB_lncRNA_Co.Expression
LINC02326	6/100.0	1.22733e-05	0.000534913	0	0	13.1676	148.9	KLK4;KLK3;ANO7;ACPP;STEAP2;NKX3-1	lncHUB_lncRNA_Co.Expression
LINC02726	6/100.0	1.22733e-05	0.000534913	0	0	13.1676	148.9	KLK4;KLK3;ANO7;ACPP;STEAP2;NKX3-1	lncHUB_lncRNA_Co.Expression
LINC02749	6/100.0	1.22733e-05	0.000534913	0	0	13.1676	148.9	KLK4;KLK3;ANO7;ACPP;STEAP2;NKX3-1	lncHUB_lncRNA_Co.Expression
LINC00964	6/100.0	1.22733e-05	0.000534913	0	0	13.1676	148.9	KLK4;KLK3;ANO7;ACPP;STEAP2;NKX3-1	lncHUB_lncRNA_Co.Expression
LINC02383	6/100.0	1.22733e-05	0.000534913	0	0	13.1676	148.9	KLK4;KLK3;KLK15;ANO7;STEAP2;NKX3-1	lncHUB_lncRNA_Co.Expression
LINC01213	6/100.0	1.22733e-05	0.000534913	0	0	13.1676	148.9	KLK4;KLK3;KLK15;ACPP;STEAP2;NKX3-1	lncHUB_lncRNA_Co.Expression
LINC02010	6/100.0	1.22733e-05	0.000534913	0	0	13.1676	148.9	TNMD;ARMC4;ZIC4;MKX;MEOX2;NKD2	lncHUB_lncRNA_Co.Expression
TNK2-AS1	6/100.0	1.22733e-05	0.000534913	0	0	13.1676	148.9	KLK4;KLK3;ANO7;ACPP;STEAP2;NKX3-1	lncHUB_lncRNA_Co.Expression
C8orf34-AS1	6/100.0	1.22733e-05	0.000534913	0	0	13.1676	148.9	KLK4;KLK3;ANO7;ACPP;STEAP2;NKX3-1	lncHUB_lncRNA_Co.Expression
LINC01496	6/100.0	1.22733e-05	0.000534913	0	0	13.1676	148.9	KLK4;KLK3;ANO7;ACPP;STEAP2;NKX3-1	lncHUB_lncRNA_Co.Expression
NCMAP-DT	6/100.0	1.22733e-05	0.000534913	0	0	13.1676	148.9	KLK4;KLK3;ANO7;ACPP;STEAP2;NKX3-1	lncHUB_lncRNA_Co.Expression
LINC01659	6/100.0	1.22733e-05	0.000534913	0	0	13.1676	148.9	KLK4;KLK3;ANO7;ACPP;STEAP2;NKX3-1	lncHUB_lncRNA_Co.Expression
troglitazone-504	6/100.0	1.22733e-05	0.0303274	0	0	13.1676	148.9	ARMC4;PNMA2;FRS3;KLK8;LTB4R;KLK12	Old_CMAP_up
LINC01128	6/100.0	1.22733e-05	0.000534913	0	0	13.1676	148.9	KLK4;KLK3;ANO7;ACPP;STEAP2;NKX3-1	lncHUB_lncRNA_Co.Expression
LINC00161	6/100.0	1.22733e-05	0.000534913	0	0	13.1676	148.9	KLK4;KLK3;ACPP;TGM4;STEAP2;NKX3-1	lncHUB_lncRNA_Co.Expression
LINC01805	6/100.0	1.22733e-05	0.000534913	0	0	13.1676	148.9	KLK4;KLK3;ANO7;STEAP2;NKD1;NKX3-1	lncHUB_lncRNA_Co.Expression
Number Of Sexual Partners	5/59.0	1.25758e-05	0.00349332	0	0	18.9423	213.74	NEGR1;PINX1;MKRN1;ZIC4;PTPRF	GWAS_Catalog_2023
PMC7592539-12885 2020 7456 MOESM4 ESM.xlsx-Sup TableS3 LMS Del Genes Conf-19Q13 43 TP63	18/1116.0	1.25765e-05	0.00632944	0	0	3.66901	41.3999	ZNF582;RNASEH2A;KLK1;GPR32;KLK4;NKG7;KLK3;KLK15;KLK2;KLK8;KLK10;KLK7;KLK11;KLK12;CTU1;HSH2D;IGLON5;LRRC4B	Rummagene_transcription_factors
PMC6961210-mmc4.xlsx-Prostate DOWN-Gene Symbol Down	10/352.0	1.27318e-05	0.0076327	0	0	6.21536	70.0558	SEMG1;KLK4;KLK3;KLK15;KLK2;ANO7;TGM4;STEAP2;NKX3-1;MSMB	Rummagene_signatures
protein processing (GO:0016485)	6/101.0	1.2995e-05	0.00931745	0	0	13.0283	146.581	RHBDF1;CPM;KLK1;KLK3;KLK2;GZMH	GO_Biological_Process_2018
Cytotoxic T Cell - Placenta	6/102.0	1.37507e-05	0.00255762	0	0	12.8919	144.318	LRRC4;NKG7;CTSW;ACPP;CST7;CMKLR1	HuBMAP_ASCTplusB_augmented_2022
Hormone-sensitive Cancer	3/10.0	1.50574e-05	0.00349332	0	0	86.1082	956.115	KLK3;FGFR2;MSMB	GWAS_Catalog_2023
CD56-dim Natural Killer 1 CL0000939	3/10.0	1.50574e-05	0.000203275	0	0	86.1082	956.115	FGFBP2;NKG7;CST7	Azimuth_Cell_Types_2021
CD56-dim Natural Killer 2 CL0000939	3/10.0	1.50574e-05	0.000203275	0	0	86.1082	956.115	FGFBP2;NKG7;CST7	Azimuth_Cell_Types_2021
CD8+ Effector Memory T CL0001050	3/10.0	1.50574e-05	0.000203275	0	0	86.1082	956.115	NKG7;CST7;GZMH	Azimuth_Cell_Types_2021
P50HL056398	3/10.0	1.50574e-05	0.00152355	0	0	86.1082	956.115	SERPINA3;TERT;IGFBP3	Genes_Associated_with_NIH_Grants
PMC10261916-2324.pdf-8-AR TOTAL AR	3/10.0	1.50574e-05	0.00632944	0	0	86.1082	956.115	KLK3;KLK2;NKX3-1	Rummagene_transcription_factors
Malignant neoplasm of prostate	34/3239.0	1.56276e-05	0.00190744	0	0	2.60421	28.8194	SERPINA3;KLK1;ALOX15;PINX1;LRRC4;KLK4;TGFA;CIB1;KLK3;KLK2;KLK7;PTPRF;PTHLH;TERT;DNER;TGM4;NKX3-1;MSMB;IGFBP3;TNK2;KLK15;ANO7;FRS3;KLK10;KLK11;KLK12;NR5A2;ACO1;CLPTM1L;ACO2;TACC2;ACPP;STEAP2;FGFR2	DisGeNET
Malignant neoplasm of male genital organs C3 MALE GENITAL	4/30.0	1.5779e-05	0.000997235	0	0	31.1962	344.931	TERT;KLK3;MSMB;NKX3-1	UK_Biobank_GWAS_v1
C MALE GENITAL	4/30.0	1.5779e-05	0.000997235	0	0	31.1962	344.931	TERT;KLK3;MSMB;NKX3-1	UK_Biobank_GWAS_v1
K08HL080242	4/30.0	1.5779e-05	0.00152355	0	0	31.1962	344.931	DPP10;NPSR1;PHF11;ADAM33	Genes_Associated_with_NIH_Grants
Malignant neoplasm of prostate C3 PROSTATE	4/30.0	1.5779e-05	0.000997235	0	0	31.1962	344.931	TERT;KLK3;MSMB;NKX3-1	UK_Biobank_GWAS_v1
Catalona William J (Northwestern University At Chicago)	4/30.0	1.5779e-05	0.0020539	0	0	31.1962	344.931	TERT;KLK3;KLK2;CLPTM1L	NIH_Funded_PIs_2017_Human_GeneRIF
Malignant neoplasm of prostate C PROSTATE	4/30.0	1.5779e-05	0.000997235	0	0	31.1962	344.931	TERT;KLK3;MSMB;NKX3-1	UK_Biobank_GWAS_v1
Prostate cancer	6/105.0	1.62331e-05	0.00170448	0	0	12.4994	137.849	TERT;KLK3;KLK15;CLPTM1L;NKX3-1;MSMB	Jensen_DISEASES
PMC5355058-oncotarget-08-12820-s003.xlsx-DM Genes Network analysis-N1xCRC DMPK	23/1739.0	1.71225e-05	0.0082131	0	0	3.08479	33.8559	DPP10;RHBDF1;NTNG2;FOXC2;ZNF582;TCF15;DMRT1;IGFBP3;LRRC4;ADAM33;ADAR;ZIC4;PNMA2;KLK8;PAX1;DPP6;NR5A2;DPYSL5;IGLON5;MKX;STEAP2;FGF12;LRRC4B	Rummagene_kinases
Kallikrein hypertension	7/159.0	1.72473e-05	0.00228535	0	0	9.57216	104.986	KLK1;TERT;KLK3;KLK8;KLK10;KLK7;KLK12	Rare_Diseases_AutoRIF_Gene_Lists
Denmeade Samuel R (Johns Hopkins University)	5/63.0	1.73736e-05	0.00418993	0	0	17.6324	193.261	TERT;IGFBP3;KLK4;KLK3;KLK2	NIH_Funded_PIs_2017_Human_AutoRIF
Schweitzer Ronen (Oregon Health & Science University)	4/31.0	1.80459e-05	0.00418993	0	0	30.0393	328.107	TCF15;SCX;MKX;PAX1	NIH_Funded_PIs_2017_Human_AutoRIF
Paraneoplastic Neurologic Disorders	6/107.0	1.80803e-05	0.00228535	0	0	12.2506	133.785	DPYSL5;IGLON5;DNER;ZIC4;PNMA2;PTHLH	Rare_Diseases_AutoRIF_Gene_Lists
Lipodystrophy	6/108.0	1.90655e-05	0.000374954	0	0	12.1299	131.823	RNASEH2C;RNASEH2B;RNASEH2A;TREX1;ADAR;SAMHD1	GeDiPNet_2023
SNCA overexpression GSE31180 mcf7:148	10/369.0	1.91123e-05	0.00537056	0	0	5.91589	64.2772	NR5A2;LRG1;ARL14;TREX1;DNER;MKX;KLK8;KLK10;KLK11;MSMB	MCF7_Perturbations_from_GEO_up
PMC4618526-pone.0140979.s001.xlsx-down Reg Genes CF Vs CTRL-Gene Name Down	7/162.0	1.9464e-05	0.00795862	0	0	9.38547	101.804	IGLON5;A2ML1;MKX;PNMA2;KLK8;KLK10;KLK12	Rummagene_signatures
PMC4618526-pone.0140979.s002.xlsx-down Reg Genes CF Vs CTRL-Gene Name Down	7/162.0	1.9464e-05	0.00795862	0	0	9.38547	101.804	IGLON5;A2ML1;MKX;PNMA2;KLK8;KLK10;KLK12	Rummagene_signatures
Leukodystrophy	6/109.0	2.00934e-05	0.000379364	0	0	12.0115	129.906	RNASEH2C;RNASEH2B;RNASEH2A;TREX1;ADAR;SAMHD1	GeDiPNet_2023
ZIAHD000068	3/11.0	2.06272e-05	0.00179251	0	0	75.3409	812.845	RNASEH2C;RNASEH2B;RNASEH2A	Genes_Associated_with_NIH_Grants
integral component of postsynaptic density membrane (GO:0099061)	3/11.0	2.06272e-05	0.000773522	0	0	75.3409	812.845	LRRC4;LRRC4C;LRRC4B	GO_Cellular_Component_2021
intrinsic component of postsynaptic density membrane (GO:0099146)	3/11.0	2.06272e-05	0.000773522	0	0	75.3409	812.845	LRRC4;LRRC4C;LRRC4B	GO_Cellular_Component_2021
Rowton Megan (University Of Chicago)	3/11.0	2.06272e-05	0.00439017	0	0	75.3409	812.845	TCF15;MKX;MEOX2	NIH_Funded_PIs_2017_Human_AutoRIF
P01CA053996	3/11.0	2.06272e-05	0.00179251	0	0	75.3409	812.845	IGFBP3;ALOX15;FGFR2	Genes_Associated_with_NIH_Grants
PMC9022281-12967 2022 3377 MOESM1 ESM.xlsx-Table S25-Table S25 MR Resluts Of Blood Proteins In AGES Project And Cardioembolic Stroke NR3C2	14/735.0	2.15855e-05	0.00632944	0	0	4.23147	45.4607	NTNG1;SERPINA3;NEGR1;SPINK6;IGFBP3;CST7;KLK8;KLK10;KLK7;SERPINA4;KLK11;DNER;LRRC4C;MSMB	Rummagene_transcription_factors
PMC9022281-12967 2022 3377 MOESM1 ESM.xlsx-Table S22-Table S22 MR Resluts Of Blood Proteins In AGES Project And Any Stroke NR3C2	14/736.0	2.1912e-05	0.00632944	0	0	4.22538	45.3319	NTNG1;SERPINA3;NEGR1;SPINK6;IGFBP3;CST7;KLK8;KLK10;KLK7;SERPINA4;KLK11;DNER;LRRC4C;MSMB	Rummagene_transcription_factors
PMC9022281-12967 2022 3377 MOESM1 ESM.xlsx-Table S26-Table S26 MR Resluts Of Blood Proteins In AGES Project And Small-Vessel Stroke NR3C2	14/736.0	2.1912e-05	0.00632944	0	0	4.22538	45.3319	NTNG1;SERPINA3;NEGR1;SPINK6;IGFBP3;CST7;KLK8;KLK10;KLK7;SERPINA4;KLK11;DNER;LRRC4C;MSMB	Rummagene_transcription_factors
PMC9022281-12967 2022 3377 MOESM1 ESM.xlsx-Table S23-Table S23 MR Resluts Of Blood Proteins In AGES Project And Any Ischemic Stroke NR3C2	14/737.0	2.22429e-05	0.00632944	0	0	4.21932	45.2036	NTNG1;SERPINA3;NEGR1;SPINK6;IGFBP3;CST7;KLK8;KLK10;KLK7;SERPINA4;KLK11;DNER;LRRC4C;MSMB	Rummagene_transcription_factors
HOPX human tf ARCHS4 coexpression	9/299.0	2.2452e-05	0.00748399	0	0	6.54327	70.04	NKG7;A2ML1;CTSW;CST7;KLK8;KLK10;KLK7;KLK11;KLK12	ARCHS4_TFs_Coexp
ERG human tf ARCHS4 coexpression	9/299.0	2.2452e-05	0.00748399	0	0	6.54327	70.04	SEMG2;SEMG1;KLK4;KLK3;ANO7;ACPP;STEAP2;RCBTB1;NKX3-1	ARCHS4_TFs_Coexp
PMC4618526-pone.0140979.s001.xlsx-down Reg Genes CF Vs CTRL-ID Ensembl Down	7/166.0	2.27809e-05	0.00795862	0	0	9.1475	97.783	IGLON5;A2ML1;MKX;PNMA2;KLK8;KLK10;KLK12	Rummagene_signatures
PMC4618526-pone.0140979.s002.xlsx-down Reg Genes CF Vs CTRL-ID Ensembl Down	7/166.0	2.27809e-05	0.00795862	0	0	9.1475	97.783	IGLON5;A2ML1;MKX;PNMA2;KLK8;KLK10;KLK12	Rummagene_signatures
PMC9022281-12967 2022 3377 MOESM1 ESM.xlsx-Table S24-Table S24 MR Resluts Of Blood Proteins In AGES Project And Large-Artery Atherosclerotic Stroke NR3C2	14/740.0	2.32622e-05	0.00632944	0	0	4.20123	44.8215	NTNG1;SERPINA3;NEGR1;SPINK6;IGFBP3;CST7;KLK8;KLK10;KLK7;SERPINA4;KLK11;DNER;LRRC4C;MSMB	Rummagene_transcription_factors
R01CA084979	4/33.0	2.32856e-05	0.00192716	0	0	27.9648	298.32	KLK3;KLK2;NKX3-1;MSMB	Genes_Associated_with_NIH_Grants
Hemiplegia/hemiparesis	6/112.0	2.34484e-05	0.000425679	0	0	11.6698	124.408	RNASEH2C;RNASEH2B;RNASEH2A;TREX1;ADAR;SAMHD1	GeDiPNet_2023
Paraflocculus, granular layer	9/301.0	2.36606e-05	0.0406252	0	0	6.49779	69.2125	RHBDF1;TERT;DMRT1;IGLON5;KLK4;BDKRB1;ZIC4;MAGEB1;CMKLR1	Allen_Brain_Atlas_up
Kennedy Richard B (Mayo Clinic Rochester)	6/113.0	2.46619e-05	0.00484511	0	0	11.5602	122.656	KLK1;TERT;ACO1;ADAR;MKX;CST7	NIH_Funded_PIs_2017_Human_AutoRIF
Malignant neoplasm of breast	45/5054.0	2.57418e-05	0.00297657	0	0	2.34667	24.7982	SERPINA3;FOXC2;KLK1;ALOX15;PINX1;LRRC4;KLK4;TGFA;CIB1;KLK3;ADAR;KLK2;KLK8;KLK7;SERPINA4;PTPRF;LTB4R;PTHLH;NKD1;NKD2;TERT;DNER;BDKRB1;NKX3-1;MSMB;RHBDF1;IGFBP3;TNK2;ADAM33;A2ML1;KLK15;ANO7;FRS3;KLK10;KLK11;KLK12;CTU2;CTU1;NR5A2;TNMD;CLPTM1L;ACO2;TACC2;ACPP;FGFR2	DisGeNET
PMC8172581-42003 2021 2167 MOESM5 ESM.xlsx-upragulated Genes-1405 Genes Are Up-Regulated By IFNa Adjusted P-Value 0 05 log2FoldChange 1 And Normalized Number 5 Up	19/1294.0	2.59706e-05	0.00795862	0	0	3.34361	35.3036	SERPINA3;ARL14;SPINK6;IGFBP3;TREX1;PHF11;LRRC4;A2ML1;ADAR;SAMHD1;KLK8;KLK10;KLK7;NKD1;KLK11;KLK12;HSH2D;LRRC4C;MSMB	Rummagene_signatures
PMC7743079-078255a00221faec7ebb51bb.xlsx-upragulated Genes-1405 Genes Are Up-Regulated By IFNa Adjusted P-Value 0 05 log2FoldChange 1 And Normalized Number 5 Up	19/1294.0	2.59706e-05	0.00795862	0	0	3.34361	35.3036	SERPINA3;ARL14;SPINK6;IGFBP3;TREX1;PHF11;LRRC4;A2ML1;ADAR;SAMHD1;KLK8;KLK10;KLK7;NKD1;KLK11;KLK12;HSH2D;LRRC4C;MSMB	Rummagene_signatures
PMC7743079-ca161009cd097f4b7fe4dbbb.xlsx-upragulated Genes-1405 Genes Are Up-Regulated By IFNa Adjusted P-Value 0 05 log2FoldChange 1 And Normalized Number 5 Up	19/1294.0	2.59706e-05	0.00795862	0	0	3.34361	35.3036	SERPINA3;ARL14;SPINK6;IGFBP3;TREX1;PHF11;LRRC4;A2ML1;ADAR;SAMHD1;KLK8;KLK10;KLK7;NKD1;KLK11;KLK12;HSH2D;LRRC4C;MSMB	Rummagene_signatures
PMC7743079-90ddb50fca208ef02fac4cfe.xlsx-upragulated Genes-1405 Genes Are Up-Regulated By IFNa Adjusted P-Value 0 05 log2FoldChange 1 And Normalized Number 5 Up	19/1294.0	2.59706e-05	0.00795862	0	0	3.34361	35.3036	SERPINA3;ARL14;SPINK6;IGFBP3;TREX1;PHF11;LRRC4;A2ML1;ADAR;SAMHD1;KLK8;KLK10;KLK7;NKD1;KLK11;KLK12;HSH2D;LRRC4C;MSMB	Rummagene_signatures
PMC7743079-67c9776548babb275551d0e0.xlsx-upragulated Genes-1405 Genes Are Up-Regulated By IFNa Adjusted P-Value 0 05 log2FoldChange 1 And Normalized Number 5 Up	19/1294.0	2.59706e-05	0.00795862	0	0	3.34361	35.3036	SERPINA3;ARL14;SPINK6;IGFBP3;TREX1;PHF11;LRRC4;A2ML1;ADAR;SAMHD1;KLK8;KLK10;KLK7;NKD1;KLK11;KLK12;HSH2D;LRRC4C;MSMB	Rummagene_signatures
Cell adhesion molecules (CAMs)	7/170.0	2.65509e-05	0.00148685	0	0	8.92121	93.9979	NTNG1;NTNG2;NEGR1;LRRC4;LRRC4C;PTPRF;LRRC4B	KEGG_2019_Mouse
PMC8226033-Table 8.XLSX-BP-Up-Unnamed 12 Up	7/170.0	2.65509e-05	0.00795862	0	0	8.92121	93.9979	NTNG1;NTNG2;IL1RAPL1;LRRC4;LRRC4C;PTPRF;LRRC4B	Rummagene_signatures
PMC4320069 Pone.0117873.G003	3/12.0	2.74011e-05	0.00365609	0	0	66.9663	703.476	TERT;NKX3-1;MSMB	PFOCR_Pathways
regulation of systemic arterial blood pressure (GO:0003073)	3/12.0	2.74011e-05	0.0098233	0	0	66.9663	703.476	KLK1;KLK3;KLK2	GO_Biological_Process_2018
Androgen Receptor/NKX3-1 Signaling	3/12.0	2.74011e-05	0.00101932	0	0	66.9663	703.476	IGFBP3;KLK3;NKX3-1	Elsevier_Pathway_Collection
P50DE016191	3/12.0	2.74011e-05	0.00216469	0	0	66.9663	703.476	HSH2D;GPR32;CMKLR1	Genes_Associated_with_NIH_Grants
Yoshimura Naoki (University Of Pittsburgh At Pittsburgh)	3/12.0	2.74011e-05	0.00305718	0	0	66.9663	703.476	DPP10;KLK3;KLK2	NIH_Funded_PIs_2017_Human_GeneRIF
H3K27me3-enriched Genes In MSNs Of Adult Mice PMID27526204	25/2054.0	2.79391e-05	0.0411543	0	0	2.85935	29.9817	CPM;FOXC2;KLK1;ALOX15;ATF7IP2;KLK4;MEOX2;KLK8;PTHLH;NKD1;NKD2;BDKRB1;RHBDF1;NTNG2;TCF15;DMRT1;ADAM33;NKG7;KLK15;ZIC4;PAX1;NR5A2;LRG1;MKX;ACPP	HDSigDB_Mouse_2021
PMC5321451-pone.0172498.s008.xlsx-down MM Vs N-Unnamed 7 Down	18/1187.0	2.86777e-05	0.0081868	0	0	3.43315	35.9087	KLK1;ADAM33;TGFA;A2ML1;MEOX2;KLK8;KLK10;KLK7;PTPRF;LTB4R;KLK11;DPP6;LRG1;TNMD;DNER;TACC2;FGFR2;MSMB	Rummagene_signatures
Aicardi syndrome	7/173.0	2.97036e-05	0.00341322	0	0	8.75866	91.3023	RNASEH2C;RNASEH2B;RNASEH2A;IGLON5;TREX1;ADAR;SAMHD1	Rare_Diseases_AutoRIF_Gene_Lists
Prostatic Neoplasms	21/1554.0	3.1381e-05	0.00344721	0	0	3.10587	32.2057	SERPINA3;IGFBP3;TNK2;ALOX15;KLK4;TGFA;CIB1;KLK3;KLK15;KLK2;ANO7;KLK10;PTHLH;KLK11;TERT;CLPTM1L;ACPP;STEAP2;FGFR2;NKX3-1;MSMB	DisGeNET
Vaccinia virus Ankara serine proteinase inhibitor / SPI-2 f2	6/118.0	3.1511e-05	0.0031511	0	0	11.0413	114.445	KLK3;KLK2;KLK10;KLK7;KLK12;GZMH	Virus.Host_PPI_P.HIPSTer_2020
ESD Up	8/240.0	3.17987e-05	0.00848907	0	0	7.21423	74.7112	TGFA;NKG7;CST7;KLK8;KLK10;KLK7;PTHLH;KLK11	LINCS_L1000_CRISPR_KO_Consensus_Sigs
Immunoglobulin subtype 2	8/242.0	3.37321e-05	0.00155168	0	0	7.15185	73.643	NEGR1;IGLON5;IL1RAPL1;LRRC4;LRRC4C;FGFR2;PTPRF;LRRC4B	InterPro_Domains_2019
RASGEF1B Up	8/242.0	3.37321e-05	0.00848907	0	0	7.15185	73.643	MKRN1;NKG7;KLK3;ADAR;KLK2;TACC2;NKX3-1;MSMB	LINCS_L1000_CRISPR_KO_Consensus_Sigs
C4BPA Down	8/242.0	3.37321e-05	0.00848907	0	0	7.15185	73.643	ATF7IP;CPM;PHF11;TGFA;KLK10;PTHLH;KLK11;MSMB	LINCS_L1000_CRISPR_KO_Consensus_Sigs
Etifenin Up	8/242.0	3.37321e-05	0.0157566	0	0	7.15185	73.643	CPM;KLK3;KLK2;KLK10;KLK7;KLK11;NKX3-1;MSMB	LINCS_L1000_Chem_Pert_Consensus_Sigs
APBB1IP Up	8/243.0	3.47351e-05	0.00848907	0	0	7.12105	73.1172	TNK2;NKG7;KLK3;KLK2;ACO2;KLK11;NKX3-1;MSMB	LINCS_L1000_CRISPR_KO_Consensus_Sigs
DCAKD Down	8/243.0	3.47351e-05	0.00848907	0	0	7.12105	73.1172	MKRN1;NKG7;PNMA2;CST7;KLK10;PTHLH;KLK11;KLK12	LINCS_L1000_CRISPR_KO_Consensus_Sigs
R01HL029397	3/13.0	3.54895e-05	0.00257003	0	0	60.2667	617.509	KLK1;BDKRB1;SERPINA4	Genes_Associated_with_NIH_Grants
R03CA121362	3/13.0	3.54895e-05	0.00257003	0	0	60.2667	617.509	TERT;IGFBP3;FGFR2	Genes_Associated_with_NIH_Grants
Pierce Brandon Lee (University Of Chicago)	3/13.0	3.54895e-05	0.00604268	0	0	60.2667	617.509	TERT;ADAR;CLPTM1L	NIH_Funded_PIs_2017_Human_AutoRIF
positive regulation of cell division (GO:0051781)	3/13.0	3.54895e-05	0.0345902	0	0	60.2667	617.509	CIB1;FGFR2;NKX3-1	GO_Biological_Process_2017b
Perrino Fred W (Wake Forest University Health Sciences)	3/13.0	3.54895e-05	0.00604268	0	0	60.2667	617.509	RNASEH2A;TREX1;SAMHD1	NIH_Funded_PIs_2017_Human_AutoRIF
Benign Prostatic Hyperplasia And Lower Urinary Tract Symptoms (Prostate Cancer Excluded)	3/13.0	3.54895e-05	0.00617518	0	0	60.2667	617.509	TERT;CLPTM1L;FGFR2	GWAS_Catalog_2023
POLR1C Up	8/244.0	3.57629e-05	0.00848907	0	0	7.09052	72.5969	CPM;TGFA;NKG7;CTSW;CST7;KLK10;KLK11;GZMH	LINCS_L1000_CRISPR_KO_Consensus_Sigs
RETSAT Down	8/244.0	3.57629e-05	0.00848907	0	0	7.09052	72.5969	KLK3;KLK2;KLK8;KLK10;PTHLH;KLK11;NKX3-1;MSMB	LINCS_L1000_CRISPR_KO_Consensus_Sigs
SLITRK3 Up	8/244.0	3.57629e-05	0.00848907	0	0	7.09052	72.5969	ARL14;TGFA;KLK3;KLK2;KLK10;KLK11;NKX3-1;MSMB	LINCS_L1000_CRISPR_KO_Consensus_Sigs
LMO1 Down	8/245.0	3.68161e-05	0.00848907	0	0	7.06024	72.082	KLK3;KLK2;CST7;KLK10;KLK7;KLK11;NKX3-1;MSMB	LINCS_L1000_CRISPR_KO_Consensus_Sigs
Sorafenib Down	8/245.0	3.68161e-05	0.0157566	0	0	7.06024	72.082	SERPINA3;CPM;KLK3;KLK2;PTHLH;KLK11;NKX3-1;MSMB	LINCS_L1000_Chem_Pert_Consensus_Sigs
SKF-81297 Down	8/245.0	3.68161e-05	0.0157566	0	0	7.06024	72.082	SERPINA3;CPM;KLK3;KLK2;KLK8;KLK10;KLK7;MSMB	LINCS_L1000_Chem_Pert_Consensus_Sigs
Chlorogenic-Acid Down	8/245.0	3.68161e-05	0.0157566	0	0	7.06024	72.082	ADAR;ACO2;PNMA2;MEOX2;KLK8;KLK10;PTHLH;KLK11	LINCS_L1000_Chem_Pert_Consensus_Sigs
ACVR2B Up	8/245.0	3.68161e-05	0.00848907	0	0	7.06024	72.082	TGFA;NKG7;CIB1;KLK10;KLK11;NKX3-1;MSMB;GZMH	LINCS_L1000_CRISPR_KO_Consensus_Sigs
ASIC3 Up	8/245.0	3.68161e-05	0.00848907	0	0	7.06024	72.082	NKG7;KLK3;ACO1;CTSW;KLK2;CST7;NKX3-1;MSMB	LINCS_L1000_CRISPR_KO_Consensus_Sigs
CCDC181 Up	8/245.0	3.68161e-05	0.00848907	0	0	7.06024	72.082	TGFA;KLK3;KLK2;PNMA2;CST7;KLK11;NKX3-1;MSMB	LINCS_L1000_CRISPR_KO_Consensus_Sigs
SELP Down	8/245.0	3.68161e-05	0.00848907	0	0	7.06024	72.082	SERPINA3;PHF11;TGFA;NKG7;CST7;KLK11;NKX3-1;MSMB	LINCS_L1000_CRISPR_KO_Consensus_Sigs
SA-424534 Up	8/245.0	3.68161e-05	0.0157566	0	0	7.06024	72.082	KLK3;KLK2;KLK8;KLK10;KLK7;KLK11;NKX3-1;MSMB	LINCS_L1000_Chem_Pert_Consensus_Sigs
HLCS Down	8/245.0	3.68161e-05	0.00848907	0	0	7.06024	72.082	PHF11;MEOX2;KLK8;KLK10;KLK7;PTHLH;KLK11;NKX3-1	LINCS_L1000_CRISPR_KO_Consensus_Sigs
EPCAM Up	8/245.0	3.68161e-05	0.00848907	0	0	7.06024	72.082	IGFBP3;NKG7;KLK3;CTSW;KLK2;CST7;NKX3-1;MSMB	LINCS_L1000_CRISPR_KO_Consensus_Sigs
Carcinoma testes	4/37.0	3.69994e-05	0.00387084	0	0	24.5702	250.729	ATF7IP;TERT;DMRT1;CLPTM1L	DisGeNET
IDRA-21 Up	8/246.0	3.78951e-05	0.0157566	0	0	7.03022	71.5725	NKG7;CTSW;SAMHD1;CST7;PTHLH;NKX3-1;MSMB;GZMH	LINCS_L1000_Chem_Pert_Consensus_Sigs
Liothyronine Down	8/246.0	3.78951e-05	0.0157566	0	0	7.03022	71.5725	CPM;NKG7;CTSW;KLK2;PNMA2;CST7;KLK10;KLK11	LINCS_L1000_Chem_Pert_Consensus_Sigs
Pheniramine Up	8/246.0	3.78951e-05	0.0157566	0	0	7.03022	71.5725	SERPINA3;NKG7;CIB1;CTSW;CST7;KLK7;MSMB;GZMH	LINCS_L1000_Chem_Pert_Consensus_Sigs
LY75-CD302 Up	8/246.0	3.78951e-05	0.00848907	0	0	7.03022	71.5725	CPM;NKG7;KLK3;ADAR;KLK2;KLK8;FGFR2;GZMH	LINCS_L1000_CRISPR_KO_Consensus_Sigs
PLA2G6 Up	8/246.0	3.78951e-05	0.00848907	0	0	7.03022	71.5725	ATF7IP;SERPINA3;KLK8;KLK10;KLK7;KLK11;NKX3-1;MSMB	LINCS_L1000_CRISPR_KO_Consensus_Sigs
UBD Down	8/246.0	3.78951e-05	0.00848907	0	0	7.03022	71.5725	NKG7;KLK3;KLK8;KLK10;PTHLH;KLK11;NKX3-1;MSMB	LINCS_L1000_CRISPR_KO_Consensus_Sigs
Ethionamide Up	8/246.0	3.78951e-05	0.0157566	0	0	7.03022	71.5725	SERPINA3;TGFA;NKG7;CST7;KLK11;NKX3-1;MSMB;KLK12	LINCS_L1000_Chem_Pert_Consensus_Sigs
SA-1925246 Up	8/247.0	3.90004e-05	0.0157566	0	0	7.00045	71.0681	KLK3;KLK2;MEOX2;KLK10;KLK7;KLK11;NKX3-1;MSMB	LINCS_L1000_Chem_Pert_Consensus_Sigs
SOCS4 Up	8/247.0	3.90004e-05	0.00848907	0	0	7.00045	71.0681	ARL14;KLK1;ACO2;CST7;PTHLH;KLK11;NKX3-1;MSMB	LINCS_L1000_CRISPR_KO_Consensus_Sigs
TTBK2 Down	8/247.0	3.90004e-05	0.00848907	0	0	7.00045	71.0681	NKG7;CST7;KLK8;KLK10;KLK7;PTHLH;KLK11;KLK12	LINCS_L1000_CRISPR_KO_Consensus_Sigs
RTP4 Down	8/247.0	3.90004e-05	0.00848907	0	0	7.00045	71.0681	TGFA;NKG7;PNMA2;CST7;KLK7;PTHLH;KLK11;GZMH	LINCS_L1000_CRISPR_KO_Consensus_Sigs
PMC8291032-Table 3.Xlsx-Class4Vs1 down-Symbol Down	7/181.0	3.96477e-05	0.0107326	0	0	8.35257	84.6573	DPP10;KLK1;SPINK6;KLK4;KLK3;KLK15;MKX	Rummagene_signatures
growth factor binding (GO:0019838)	6/123.0	3.98116e-05	0.00180745	0	0	10.5668	107.056	RHBDF1;FGFBP2;IGFBP3;IL1RAPL1;FGFR2;NKD2	GO_Molecular_Function_2015
SCC9 UPPER AERODIGESTIVE TRACT	8/248.0	4.01325e-05	0.00549135	0	0	6.97092	70.5689	SEMG2;SPINK6;A2ML1;KLK8;KLK10;KLK7;PTHLH;KLK12	Cancer_Cell_Line_Encyclopedia
RAB23 Down	8/248.0	4.01325e-05	0.00848907	0	0	6.97092	70.5689	SERPINA3;CST7;KLK8;KLK10;KLK7;KLK11;KLK12;GZMH	LINCS_L1000_CRISPR_KO_Consensus_Sigs
PGR Down	8/248.0	4.01325e-05	0.00848907	0	0	6.97092	70.5689	SERPINA3;TGFA;PNMA2;MEOX2;KLK8;KLK10;KLK7;KLK11	LINCS_L1000_CRISPR_KO_Consensus_Sigs
GLRA3 Up	8/248.0	4.01325e-05	0.00848907	0	0	6.97092	70.5689	MKRN1;NKG7;CTSW;TACC2;CST7;PTHLH;NKX3-1;MSMB	LINCS_L1000_CRISPR_KO_Consensus_Sigs
Flurofamide Up	8/248.0	4.01325e-05	0.0157566	0	0	6.97092	70.5689	SERPINA3;NKG7;KLK3;CTSW;KLK2;CST7;NKX3-1;MSMB	LINCS_L1000_Chem_Pert_Consensus_Sigs
SA-90024 Up	8/248.0	4.01325e-05	0.0157566	0	0	6.97092	70.5689	SERPINA3;NKG7;CTSW;CST7;KLK10;KLK11;MSMB;KLK12	LINCS_L1000_Chem_Pert_Consensus_Sigs
Eugenol Down	8/249.0	4.12919e-05	0.0157566	0	0	6.94164	70.0748	TGFA;NKG7;KLK10;PTHLH;KLK11;MSMB;KLK12;GZMH	LINCS_L1000_Chem_Pert_Consensus_Sigs
MAP3K1 Down	8/249.0	4.12919e-05	0.00851037	0	0	6.94164	70.0748	BDKRB1;KLK8;KLK10;KLK7;PTHLH;KLK11;MSMB;KLK12	LINCS_L1000_CRISPR_KO_Consensus_Sigs
JHUEM2 ENDOMETRIUM	6/124.0	4.16647e-05	0.00549135	0	0	10.4767	105.666	TNMD;ARMC4;ZIC4;MKX;FGFR2;NKD1	Cancer_Cell_Line_Encyclopedia
Canonical Non-Canonical Roles Variant GSE94013 2	8/250.0	4.24792e-05	0.0310098	0	0	6.91261	69.5857	HSH2D;ALOX15;KLK3;KLK15;KLK2;ACPP;KLK11;MSMB	RNAseq_Automatic_GEO_Signatures_Human_Up
GTEx Breast 20-29 vs 50-59 Down	8/250.0	4.24792e-05	0.00159297	0	0	6.91261	69.5857	DPP10;SERPINA3;SEMG1;KLK4;KLK3;TGM4;SERPINA4;PTPRF	GTEx_Aging_Signatures_2021
Transcriptome Keratinocytes Hpv16 Oncogene GSE124357 1	8/250.0	4.24792e-05	0.0310098	0	0	6.91261	69.5857	IGFBP3;DNER;A2ML1;SAMHD1;KLK8;KLK10;KLK7;KLK11	RNAseq_Automatic_GEO_Signatures_Human_Up
EIF2AK1 Down	8/250.0	4.24792e-05	0.0085362	0	0	6.91261	69.5857	TGFA;ACO2;PNMA2;KLK8;KLK10;KLK7;KLK11;MSMB	LINCS_L1000_CRISPR_KO_Consensus_Sigs
E-Cadherin Non-Malignant Mcf10A Cdh1 GSE59317 1	8/250.0	4.24792e-05	0.0310098	0	0	6.91261	69.5857	SERPINA3;HSH2D;A2ML1;KLK8;KLK10;KLK7;LTB4R;PTHLH	RNAseq_Automatic_GEO_Signatures_Human_Up
Colditz Graham A (Washington University)	5/76.0	4.33344e-05	0.00691725	0	0	14.3945	144.615	CPM;TERT;IGFBP3;CLPTM1L;FGFR2	NIH_Funded_PIs_2017_Human_AutoRIF
PMC8291032-Table 3.Xlsx-Class4Vs1 down-Unnamed 0 Down	7/184.0	4.40182e-05	0.0107326	0	0	8.20975	82.3513	DPP10;KLK1;SPINK6;KLK4;KLK3;KLK15;MKX	Rummagene_signatures
PMC3566005-pone.0055596.s002.xls-DEG list-DOWN Regulated In Cancer Down	15/891.0	4.47566e-05	0.0107326	0	0	3.7439	37.4924	NTNG1;FGFBP2;ALOX15;ADAM33;NKG7;CTSW;CST7;NKD1;KLK11;NKD2;GZMH;DPP6;NR5A2;BDKRB1;LRRC4B	Rummagene_signatures
PMC6599314-12935 2019 884 MOESM1 ESM.xlsx-Sheet1-TNBC NTNBC-UP Up	15/891.0	4.47566e-05	0.0107326	0	0	3.7439	37.4924	DPP10;NPSR1;FGFBP2;ARL14;DMRT1;SPINK6;A2ML1;ZIC4;PAX1;DPP6;TERT;SEMG2;DPYSL5;SEMG1;MAGEB1	Rummagene_signatures
Benign Prostatic Hyperplasia And Lower Urinary Tract Symptoms	3/14.0	4.50012e-05	0.00626417	0	0	54.7851	548.334	TERT;CLPTM1L;FGFR2	GWAS_Catalog_2023
R01AR051448	3/14.0	4.50012e-05	0.00300816	0	0	54.7851	548.334	TNK2;TGFA;FGFR2	Genes_Associated_with_NIH_Grants
R01GM032431	3/14.0	4.50012e-05	0.00300816	0	0	54.7851	548.334	RNASEH2C;RNASEH2B;RNASEH2A	Genes_Associated_with_NIH_Grants
19026495-table1	3/14.0	4.50012e-05	0.0206496	0	0	54.7851	548.334	KLK3;KLK2;TGM4	GeneSigDB
synapse organization (GO:0050808)	6/126.0	4.55784e-05	0.01773	0	0	10.301	102.97	NTNG1;DNER;LRRC4;LRRC4C;PTPRF;LRRC4B	GO_Biological_Process_2021
MODULE 109	4/39.0	4.57192e-05	0.00693232	0	0	23.1638	231.476	KLK1;KLK2;KLK10;GZMH	MSigDB_Computational
Ahn Jiyoung (New York University School Of Medicine)	5/77.0	4.61574e-05	0.00693448	0	0	14.1939	141.704	IGFBP3;KLK3;KLK15;KLK2;MSMB	NIH_Funded_PIs_2017_Human_AutoRIF
MP0005508 abnormal skeleton morphology	6/127.0	4.76428e-05	0.0110531	0	0	10.2154	101.661	TNMD;SCX;MKX;MEOX2;FGFR2;PAX1	MGI_Mammalian_Phenotype_Level_4
Human CD4+lyphocytes 29 years vs 72 years GSE62373 aging:155	7/187.0	4.87766e-05	0.00873102	0	0	8.0717	80.1379	NPSR1;FGFBP2;IGFBP3;NKG7;CTSW;CST7;GZMH	Aging_Perturbations_from_GEO_up
MP0005508 abnormal skeleton morphology	6/128.0	4.97813e-05	0.0117982	0	0	10.1311	100.378	TNMD;SCX;MKX;MEOX2;FGFR2;PAX1	MGI_Mammalian_Phenotype_2013
Fowke Jay H (University Of Tennessee Health Sci Ctr)	4/40.0	5.06009e-05	0.00717971	0	0	22.5193	222.75	TERT;NEGR1;IGFBP3;NKX3-1	NIH_Funded_PIs_2017_Human_AutoRIF
GNF2 CD7	4/40.0	5.06009e-05	0.00693232	0	0	22.5193	222.75	NKG7;CTSW;CST7;GZMH	MSigDB_Computational
LNCAPCLONEFGC PROSTATE	8/257.0	5.16159e-05	0.00549135	0	0	6.71588	66.2971	ALOX15;KLK4;KLK3;KLK15;KLK2;ACPP;STEAP2;NKX3-1	Cancer_Cell_Line_Encyclopedia
HPAFII PANCREAS	6/129.0	5.19961e-05	0.00549135	0	0	10.0483	99.1196	NR5A2;ARL14;IL1RAPL1;KLK8;KLK10;SERPINA4	Cancer_Cell_Line_Encyclopedia
Serine protease inhibitor complex	7/189.0	5.21772e-05	0.0062404	0	0	7.98219	78.7113	SERPINA3;KLK1;KLK4;ZIC4;KLK2;KLK8;KLK11	Jensen_COMPARTMENTS
MDAPCA2B PROSTATE	8/259.0	5.45084e-05	0.00549135	0	0	6.66169	65.3989	ALOX15;KLK4;KLK3;KLK15;KLK2;ACPP;NKX3-1;MSMB	Cancer_Cell_Line_Encyclopedia
22RV1 PROSTATE	7/191.0	5.57697e-05	0.00549135	0	0	7.89462	77.3221	KLK1;KLK4;KLK3;KLK15;KLK2;STEAP2;NKX3-1	Cancer_Cell_Line_Encyclopedia
Endometrioid carcinoma ovary	4/41.0	5.58525e-05	0.00535335	0	0	21.9095	214.556	TERT;IGFBP3;TNK2;FGFR2	DisGeNET
somitogenesis (GO:0001756)	4/41.0	5.58525e-05	0.0415861	0	0	21.9095	214.556	FOXC2;TCF15;NKX3-1;PAX1	GO_Biological_Process_2015
DNA replication, removal of RNA primer (GO:0043137)	4/41.0	5.58525e-05	0.0345902	0	0	21.9095	214.556	RNASEH2C;RNASEH2B;RNASEH2A;TREX1	GO_Biological_Process_2017b
integral component of postsynaptic specialization membrane (GO:0099060)	3/15.0	5.60433e-05	0.00140108	0	0	50.2172	491.595	LRRC4;LRRC4C;LRRC4B	GO_Cellular_Component_2021
Dysmorphism	3/15.0	5.60433e-05	0.00535335	0	0	50.2172	491.595	TGFA;ZIC4;FGFR2	DisGeNET
Synapse Organization (GO:0050808)	6/131.0	5.66622e-05	0.011789	0	0	9.8865	96.6742	NTNG1;DNER;LRRC4;LRRC4C;PTPRF;LRRC4B	GO_Biological_Process_2023
Coloncancer(Up+Down)	9/337.0	5.69778e-05	0.0155359	0	0	5.774	56.4284	SERPINA3;CPM;NR5A2;NEGR1;IGFBP3;MEOX2;KLK10;NKD1;KLK11	Enrichr_Users_Contributed_Lists_2020
Ptosis (HP:0000508)	9/338.0	5.82916e-05	0.00298953	0	0	5.75615	56.1228	RNASEH2C;FOXC2;RNASEH2B;RNASEH2A;TREX1;A2ML1;ADAR;SAMHD1;FGFR2	Human_Phenotype_Ontology
P50CA105641	4/42.0	6.14908e-05	0.003824	0	0	21.3319	206.847	KLK3;KLK2;NKX3-1;MSMB	Genes_Associated_with_NIH_Grants
Rogers Angela J (Stanford University)	4/42.0	6.14908e-05	0.00533604	0	0	21.3319	206.847	DPP10;NPSR1;PHF11;ADAM33	NIH_Funded_PIs_2017_Human_GeneRIF
Colditz Graham A (Washington University)	4/42.0	6.14908e-05	0.00533604	0	0	21.3319	206.847	TERT;IGFBP3;CLPTM1L;FGFR2	NIH_Funded_PIs_2017_Human_GeneRIF
Integral Component Of Postsynaptic Density Membrane (GO:0099061) CC	5/82.0	6.24723e-05	0.000249889	0	0	13.2688	128.453	IL1RAPL1;LRRC4;LRRC4C;PTPRF;LRRC4B	SynGO_2022
Immunoglobulin I-set	6/134.0	6.42834e-05	0.00197136	0	0	9.65332	93.1759	NEGR1;LRRC4;LRRC4C;FGFR2;PTPRF;LRRC4B	InterPro_Domains_2019
I-set	6/134.0	6.42834e-05	0.00160709	0	0	9.65332	93.1759	NEGR1;LRRC4;LRRC4C;FGFR2;PTPRF;LRRC4B	Pfam_Domains_2019
Kirchhoff Tomas (New York University School Of Medicine)	5/83.0	6.62098e-05	0.00889999	0	0	13.0981	126.039	TERT;KLK3;KLK2;PTHLH;FGFR2	NIH_Funded_PIs_2017_Human_AutoRIF
K08CA075173	3/16.0	6.8721e-05	0.003824	0	0	46.352	444.305	SERPINA3;KLK4;KLK3	Genes_Associated_with_NIH_Grants
regulation of systemic arterial blood pressure (GO:0003073)	3/16.0	6.8721e-05	0.0178216	0	0	46.352	444.305	KLK1;KLK3;KLK2	GO_Biological_Process_2021
R01CA085870	3/16.0	6.8721e-05	0.003824	0	0	46.352	444.305	KLK10;KLK8;KLK7	Genes_Associated_with_NIH_Grants
Secondary malignant neoplasm of lymph node	18/1271.0	6.98695e-05	0.00639597	0	0	3.18863	30.5117	FOXC2;IGFBP3;ALOX15;PINX1;TGFA;KLK3;KLK15;KLK10;PTHLH;NKD1;KLK11;KLK12;NR5A2;TERT;CLPTM1L;FGFR2;NKX3-1;MSMB	DisGeNET
16353136-Table3	5/84.0	7.01175e-05	0.0206496	0	0	12.9316	123.695	KLK8;KLK10;KLK7;KLK11;KLK12	GeneSigDB
KO52 HAEMATOPOIETIC AND LYMPHOID TISSUE	8/269.0	7.10784e-05	0.00549135	0	0	6.4032	61.1616	DPP10;NTNG2;HSH2D;TCF15;ZMYM6;NKG7;CTSW;CST7	Cancer_Cell_Line_Encyclopedia
Nucleobase-Containing Compound Catabolic Process (GO:0034655)	4/44.0	7.39966e-05	0.011789	0	0	20.2633	192.734	RNASEH2C;RNASEH2B;RNASEH2A;TREX1	GO_Biological_Process_2023
segmentation (GO:0035282)	4/44.0	7.39966e-05	0.0415861	0	0	20.2633	192.734	FOXC2;TCF15;NKX3-1;PAX1	GO_Biological_Process_2015
Blot William J (Vanderbilt University)	4/44.0	7.39966e-05	0.00577913	0	0	20.2633	192.734	TERT;IGFBP3;CLPTM1L;FGFR2	NIH_Funded_PIs_2017_Human_GeneRIF
EZH2 27294783 Chip-Seq ESCs Mouse	21/1649.0	7.43974e-05	0.0259647	0	0	2.9095	27.658	NTNG1;DPP10;NTNG2;FOXC2;IGFBP3;ALOX15;LRRC4;ADAM33;ZIC4;ANO7;NKD1;PAX1;NKD2;NR5A2;LRG1;IGLON5;DNER;MKX;FGFR2;LRRC4B;NKX3-1	ChEA_2022
Mani Ram Shankar (Ut Southwestern Medical Center)	7/200.0	7.45374e-05	0.0132956	0	0	7.52304	71.5006	KLK4;KLK2;CLPTM1L;ACPP;STEAP2;KLK7;NKX3-1	NIH_Funded_PIs_2017_GeneRIF_ARCHS4_Predictions
Long Xiaochun (Albany Medical College)	7/200.0	7.45374e-05	0.0132956	0	0	7.52304	71.5006	ADAM33;KLK4;KLK3;KLK2;ANO7;ACPP;TGM4	NIH_Funded_PIs_2017_GeneRIF_ARCHS4_Predictions
Klein Robert J (Icahn School Of Medicine At Mount Sinai)	7/200.0	7.45374e-05	0.0132956	0	0	7.52304	71.5006	A2ML1;ACPP;TGM4;KLK8;KLK10;KLK7;NKX3-1	NIH_Funded_PIs_2017_GeneRIF_ARCHS4_Predictions
Denmeade Samuel R (Johns Hopkins University)	7/200.0	7.45374e-05	0.0132956	0	0	7.52304	71.5006	KLK4;KLK2;ACPP;TGM4;STEAP2;SERPINA4;NKX3-1	NIH_Funded_PIs_2017_GeneRIF_ARCHS4_Predictions
Rohacs Tibor (Rbhs-New Jersey Medical School)	7/200.0	7.45374e-05	0.0132956	0	0	7.52304	71.5006	KLK4;KLK3;KLK2;PNMA2;ACPP;STEAP2;NKX3-1	NIH_Funded_PIs_2017_GeneRIF_ARCHS4_Predictions
Clinton Steven K (Ohio State University)	7/200.0	7.45374e-05	0.0132956	0	0	7.52304	71.5006	KLK4;KLK3;KLK2;ACPP;STEAP2;PTPRF;NKX3-1	NIH_Funded_PIs_2017_GeneRIF_ARCHS4_Predictions
Andriole Gerald Louis (Washington University)	7/200.0	7.45374e-05	0.0132956	0	0	7.52304	71.5006	KLK4;KLK2;ANO7;ACPP;TGM4;STEAP2;NKX3-1	NIH_Funded_PIs_2017_GeneRIF_ARCHS4_Predictions
Rickman David S (Weill Medical Coll Of Cornell Univ)	7/200.0	7.45374e-05	0.0132956	0	0	7.52304	71.5006	KLK4;KLK3;KLK2;ANO7;ACPP;TGM4;NKX3-1	NIH_Funded_PIs_2017_GeneRIF_ARCHS4_Predictions
R01ES009888	2/3.0	7.7008e-05	0.003824	0	0	397.94	3769.13	IGFBP3;NKX3-1	Genes_Associated_with_NIH_Grants
MP:0013179 wavy tail	2/3.0	7.7008e-05	0.0135307	0	0	397.94	3769.13	MKX;PAX1	MGI_Mammalian_Phenotype_2017
R21CA093568	2/3.0	7.7008e-05	0.003824	0	0	397.94	3769.13	KLK1;KLK11	Genes_Associated_with_NIH_Grants
R01ES018846	2/3.0	7.7008e-05	0.003824	0	0	397.94	3769.13	TERT;CLPTM1L	Genes_Associated_with_NIH_Grants
R01CA122091	2/3.0	7.7008e-05	0.003824	0	0	397.94	3769.13	TNK2;FGFR2	Genes_Associated_with_NIH_Grants
R01HD038287	2/3.0	7.7008e-05	0.003824	0	0	397.94	3769.13	SEMG2;SEMG1	Genes_Associated_with_NIH_Grants
MP:0009736 abnormal prostate gland branching morphogenesis	2/3.0	7.7008e-05	0.0135307	0	0	397.94	3769.13	FGFR2;NKX3-1	MGI_Mammalian_Phenotype_2017
R01HL074111	2/3.0	7.7008e-05	0.003824	0	0	397.94	3769.13	DPP10;DPP6	Genes_Associated_with_NIH_Grants
A172 CENTRAL NERVOUS SYSTEM	5/86.0	7.84643e-05	0.00549135	0	0	12.611	119.211	SPINK6;ARMC4;ZIC4;MKX;LRRC4B	Cancer_Cell_Line_Encyclopedia
A375 SKIN	5/86.0	7.84643e-05	0.00549135	0	0	12.611	119.211	SERPINA3;IL1RAPL1;TGFA;MEOX2;LRRC4B	Cancer_Cell_Line_Encyclopedia
CDK15	5/86.0	7.84643e-05	0.00776797	0	0	12.611	119.211	SERPINA3;A2ML1;ACPP;KLK10;KLK7	BioPlex_2017
VCAP PROSTATE	8/273.0	7.87855e-05	0.00549135	0	0	6.30526	59.577	KLK4;KLK3;KLK15;KLK2;ACPP;TGM4;STEAP2;NKX3-1	Cancer_Cell_Line_Encyclopedia
ovarian neoplasm	15/938.0	7.99547e-05	0.00702642	0	0	3.54448	33.4388	SERPINA3;IGFBP3;KLK4;TGFA;CIB1;KLK3;KLK15;KLK8;KLK10;KLK7;LTB4R;KLK11;TERT;CLPTM1L;FGFR2	DisGeNET
PMC2943625-supp Gkq287 SupplResults.xls-Result Trips AR-Target Gene Symbol AR	4/45.0	8.0899e-05	0.0191409	0	0	19.768	186.261	KLK3;KLK15;NKX3-1;MSMB	Rummagene_transcription_factors
Lodge Jennifer K (Washington University)	3/17.0	8.31381e-05	0.0106167	0	0	43.039	404.351	LRG1;TERT;ACO1	NIH_Funded_PIs_2017_Human_AutoRIF
PMC3737318-NIHMS474659-supplement-1.pdf-27-ETV1 ETV1	3/17.0	8.31381e-05	0.0191409	0	0	43.039	404.351	KLK3;KLK2;NKX3-1	Rummagene_transcription_factors
Chao Julie (Medical University Of South Carolina)	3/17.0	8.31381e-05	0.0059028	0	0	43.039	404.351	KLK1;KLK2;SERPINA4	NIH_Funded_PIs_2017_Human_GeneRIF
Regulation Of DNA Methylation-Dependent Heterochromatin Formation (GO:0090308)	3/17.0	8.31381e-05	0.011789	0	0	43.039	404.351	ATF7IP;ATF7IP2;SETDB2	GO_Biological_Process_2023
R01DK047591	3/17.0	8.31381e-05	0.00401372	0	0	43.039	404.351	SERPINA3;TERT;IGFBP3	Genes_Associated_with_NIH_Grants
MP:0005503 abnormal tendon morphology	3/17.0	8.31381e-05	0.0135307	0	0	43.039	404.351	TNMD;SCX;MKX	MGI_Mammalian_Phenotype_2017
Leukodystrophy	7/204.0	8.43901e-05	0.00713096	0	0	7.3688	69.1197	RNASEH2C;RNASEH2B;RNASEH2A;TREX1;ADAR;SAMHD1;PTHLH	DisGeNET
PMC7802940-pone.0244394.s004.xls-mrnaDiff-DEGs logFC 2 Is Up DEGs logFC -2 Is Down DEGs Up	17/1172.0	8.53332e-05	0.0192055	0	0	3.24554	30.4073	NTNG1;FGFBP2;KLK1;IGFBP3;TGFA;NKG7;CTSW;PNMA2;SAMHD1;CST7;KLK7;PTHLH;GZMH;DPP6;NR5A2;TNMD;DNER	Rummagene_signatures
Penis Agenesis	7/205.0	8.70123e-05	0.0015211	0	0	7.33121	68.5428	RNASEH2C;CTU2;RNASEH2B;RNASEH2A;TREX1;ADAR;SAMHD1	GeDiPNet_2023
PMC7655645 Fcvm-07-580573-G0003	4/46.0	8.82581e-05	0.0103041	0	0	19.2964	180.137	NKG7;PTRH1;CTSW;GZMH	PFOCR_Pathways
Breast Carcinoma	43/4963.0	8.92151e-05	0.00725946	0	0	2.21873	20.6885	FOXC2;KLK1;ALOX15;PINX1;LRRC4;KLK4;TGFA;CIB1;KLK3;ADAR;KLK2;KLK8;KLK7;SERPINA4;PTPRF;LTB4R;PTHLH;NKD1;NKD2;TERT;DNER;BDKRB1;NKX3-1;MSMB;RHBDF1;IGFBP3;TNK2;ADAM33;A2ML1;KLK15;ANO7;FRS3;KLK10;KLK11;KLK12;CTU2;CTU1;NR5A2;TNMD;CLPTM1L;TACC2;ACPP;FGFR2	DisGeNET
PMC7836110-media-4.xlsx-Sheet1-down-regulated Targets Down	7/206.0	8.97006e-05	0.0192055	0	0	7.294	67.973	ARL14;PHF11;SCX;TGFA;ADAR;TACC2;KLK11	Rummagene_signatures
PMC8820466-NIHMS1759623-supplement-Supplementary Table 4.xlsx-Sheet1-down-regulated Targets Down	7/206.0	8.97006e-05	0.0192055	0	0	7.294	67.973	ARL14;PHF11;SCX;TGFA;ADAR;TACC2;KLK11	Rummagene_signatures
CD4+ Cytotoxic T cell:Liver	5/89.0	9.23953e-05	0.0266753	0	0	12.1588	112.948	FGFBP2;NKG7;CTSW;CST7;GZMH	CellMarker_Augmented_2021
GNF2 IL2RB	4/47.0	9.6092e-05	0.00877641	0	0	18.8467	174.336	NKG7;CTSW;CST7;GZMH	MSigDB_Computational
R01AI040203	3/18.0	9.93965e-05	0.00454608	0	0	40.1677	370.201	SERPINA3;TERT;IGFBP3	Genes_Associated_with_NIH_Grants
R03CA128028	3/18.0	9.93965e-05	0.00454608	0	0	40.1677	370.201	KLK3;KLK2;MSMB	Genes_Associated_with_NIH_Grants
PMC7291227 Genes-11-00526-G004	3/18.0	9.93965e-05	0.0103151	0	0	40.1677	370.201	TERT;KLK3;NKX3-1	PFOCR_Pathways
MP:0005503 abnormal tendon morphology	3/18.0	9.93965e-05	0.0394604	0	0	40.1677	370.201	TNMD;SCX;MKX	MGI_Mammalian_Phenotype_Level_4_2019
Prostate gland epithelium	10/450.0	0.000101176	0.0104211	0	0	4.80682	44.2162	SEMG1;KLK3;KLK2;ACPP;TGM4;STEAP2;KLK7;KLK11;NKX3-1;MSMB	Jensen_TISSUES
HighR HigC v LowC	10/450.0	0.000101176	0.0206905	0	0	4.80682	44.2162	FGFBP2;TERT;LRRC4;MKX;KLK8;FGF12;KLK10;KLK7;KLK11;KLK12	Enrichr_Users_Contributed_Lists_2020
KRAS.BREAST UP.V1 UP	6/146.0	0.000103357	0.0114726	0	0	8.82054	80.9489	TERT;IGFBP3;IL1RAPL1;ACPP;CMKLR1;KLK12	MSigDB_Oncogenic_Signatures
PMC7473590-ppat.1008778.s009.xlsx-Supp Table S2 - DE DM IRGs-DE - All Genes DMPK	25/2224.0	0.000103571	0.0372596	0	0	2.6132	23.9768	KLK1;ALOX15;LRRC4;CTSW;MEOX2;KLK7;PTHLH;NKD2;DNER;BDKRB1;NKX3-1;NTNG1;ARL14;NEGR1;ADAM33;NKG7;A2ML1;KLK15;ANO7;KLK10;KLK11;KLK12;GZMH;SEMG2;MKX	Rummagene_kinases
K01HL004370	4/48.0	0.000104419	0.00465334	0	0	18.4174	168.834	DPP10;NPSR1;PHF11;ADAM33	Genes_Associated_with_NIH_Grants
Shu Xiao-Ou (Vanderbilt University)	6/147.0	0.000107314	0.00649756	0	0	8.75754	80.0417	NR5A2;TERT;IGFBP3;TGFA;CLPTM1L;FGFR2	NIH_Funded_PIs_2017_Human_GeneRIF
Fuchs Charles S (Yale University)	5/92.0	0.000108154	0.00649756	0	0	11.7378	107.189	NR5A2;TERT;IGFBP3;ACO1;CLPTM1L	NIH_Funded_PIs_2017_Human_GeneRIF
Encephalitis	4/49.0	0.000113257	0.00765416	0	0	18.0073	163.611	DPP6;DPYSL5;IGLON5;PNMA2	Jensen_DISEASES
PMC4196925-pone.0109760.s005.xlsx-Supp Table 1 Genes In Immune mo-IRF7 Mod IRF7	5/93.0	0.00011384	0.0243374	0	0	11.6038	105.371	NTNG2;TREX1;TNK2;PHF11;ACO1	Rummagene_transcription_factors
BMI1 23680149 ChIP-Seq NPCS Mouse	14/860.0	0.000117299	0.026297	0	0	3.58274	32.4266	DPP10;CPM;FOXC2;TCF15;DMRT1;ALOX15;ZIC4;PNMA2;PTHLH;PAX1;MKX;STEAP2;FGF12;NKX3-1	ChEA_2022
RNA catabolic process (GO:0006401)	3/19.0	0.000117597	0.0273938	0	0	37.6553	340.715	RNASEH2C;RNASEH2B;RNASEH2A	GO_Biological_Process_2017
ncRNA catabolic process (GO:0034661)	3/19.0	0.000117597	0.0345902	0	0	37.6553	340.715	RNASEH2C;RNASEH2B;RNASEH2A	GO_Biological_Process_2017b
RNA surveillance (GO:0071025)	3/19.0	0.000117597	0.0345902	0	0	37.6553	340.715	RNASEH2C;RNASEH2B;RNASEH2A	GO_Biological_Process_2017b
mitochondrial RNA catabolic process (GO:0000957)	3/19.0	0.000117597	0.0345902	0	0	37.6553	340.715	RNASEH2C;RNASEH2B;RNASEH2A	GO_Biological_Process_2017b
RNA fragment catabolic process (GO:0000292)	3/19.0	0.000117597	0.0345902	0	0	37.6553	340.715	RNASEH2C;RNASEH2B;RNASEH2A	GO_Biological_Process_2017b
polyadenylation-dependent RNA catabolic process (GO:0043633)	3/19.0	0.000117597	0.0345902	0	0	37.6553	340.715	RNASEH2C;RNASEH2B;RNASEH2A	GO_Biological_Process_2017b
Kallikrein hypertension	3/19.0	0.000117597	0.0187273	0	0	37.6553	340.715	KLK1;KLK3;KLK2	Rare_Diseases_GeneRIF_Gene_Lists
PMC6985164-41598 2020 58290 MOESM3 ESM.xlsx-mRNA Up In SNF Subtype1-Hugo Symbol Up	10/459.0	0.000118994	0.0245988	0	0	4.70829	42.5462	NPSR1;NR5A2;KLK1;SPINK6;SEMG1;KLK15;MAGEB1;ANO7;MSMB;KLK12	Rummagene_signatures
proteolysis (GO:0006508)	8/291.0	0.000122597	0.0293008	0	0	5.8988	53.1282	RHBDF1;CPM;ADAM33;KLK4;KLK3;CTSW;KLK12;GZMH	GO_Biological_Process_2018
Epithelial ovarian cancer	18/1329.0	0.000123199	0.00966676	0	0	3.03808	27.3479	SERPINA3;KLK1;IGFBP3;ALOX15;KLK4;TGFA;CIB1;KLK3;KLK15;KLK8;KLK10;KLK7;KLK11;TERT;DNER;SEMG1;CLPTM1L;FGFR2	DisGeNET
Casey Graham (University Of Virginia)	7/218.0	0.000127592	0.0155176	0	0	6.87498	61.6457	TERT;IGFBP3;KLK3;CLPTM1L;FGFR2;PTHLH;MSMB	NIH_Funded_PIs_2017_Human_AutoRIF
KYSE70	26/2395.0	0.000128944	0.016118	0	0	2.53135	22.6711	NPSR1;SCX;KLK4;TGFA;CTSW;MEOX2;KLK8;PTHLH;NKD2;FTMT;DPYSL5;IGLON5;DNER;NTNG2;TCF15;DMRT1;IGFBP3;TREX1;TNK2;NKG7;KLK10;KLK11;GZMH;CTU1;SEMG1;FGFR2	ARCHS4_Cell.lines
PMC8291032-Table 3.Xlsx-Class4Vs3 down-Symbol Down	6/152.0	0.000128949	0.0257683	0	0	8.45548	75.7281	DPP10;TNMD;KLK4;KLK3;KLK15;MKX	Rummagene_signatures
Malignant neoplasm of stomach	26/2398.0	0.000131621	0.00997145	0	0	2.52771	22.5866	FOXC2;KLK1;ALOX15;PINX1;KLK4;TGFA;CIB1;KLK3;CST7;PTPRF;NKD1;NKD2;TERT;MSMB;RHBDF1;DMRT1;IGFBP3;TNK2;ADAM33;KLK10;KLK11;KLK12;NR5A2;MKRN1;ACPP;FGFR2	DisGeNET
GNF2 PTPN4	4/51.0	0.000132544	0.00907924	0	0	17.2393	153.922	NKG7;CTSW;CST7;GZMH	MSigDB_Computational
PMC9414743-NIHMS1797327-supplement-2.xlsx-DEGs-Cluster3 VS Cluster2 DN Down	12/659.0	0.000133511	0.0258192	0	0	3.96723	35.393	HSH2D;TCF15;ATF7IP2;KLK4;KLK3;A2ML1;KLK2;ANO7;STEAP2;NKD1;NKX3-1;MSMB	Rummagene_signatures
PMC9646482-mmc15.xlsx-ST15B AA-specific-pQTLs-Unnamed 13 TEAD1	13/763.0	0.000133886	0.0267146	0	0	3.7292	33.259	SERPINA3;CPM;NEGR1;CST7;KLK8;KLK10;KLK7;SERPINA4;KLK11;IGLON5;DNER;LRRC4C;MSMB	Rummagene_transcription_factors
MP0005503 abnormal tendon morphology	3/20.0	0.000137837	0.0159891	0	0	35.4385	315.028	TNMD;SCX;MKX	MGI_Mammalian_Phenotype_Level_4
Benign Prostatic Hyperplasia	3/20.0	0.000137837	0.00232354	0	0	35.4385	315.028	KLK3;CLPTM1L;FGFR2	GeDiPNet_2023
Santin Alessandro D (Yale University)	3/20.0	0.000137837	0.00752213	0	0	35.4385	315.028	KLK10;KLK8;KLK7	NIH_Funded_PIs_2017_Human_GeneRIF
U01HG004802	3/20.0	0.000137837	0.00579977	0	0	35.4385	315.028	KLK3;KLK2;MSMB	Genes_Associated_with_NIH_Grants
BMP Signaling Pathway in Eyelid Development WP3663	3/20.0	0.000137837	0.00523781	0	0	35.4385	315.028	FOXC2;TGFA;FGFR2	WikiPathways_2019_Mouse
BMP Signaling Pathway in Eyelid Development WP3927	3/20.0	0.000137837	0.0104756	0	0	35.4385	315.028	FOXC2;TGFA;FGFR2	WikiPathways_2019_Human
BMP Signaling In Eyelid Development WP3927	3/20.0	0.000137837	0.00799456	0	0	35.4385	315.028	FOXC2;TGFA;FGFR2	WikiPathway_2023_Human
Receptor-type Tyrosine-Protein Phosphatases R-HSA-388844	3/20.0	0.000137837	0.0283945	0	0	35.4385	315.028	IL1RAPL1;PTPRF;LRRC4B	Reactome_2022
Basal ganglia calcification (HP:0002135)	3/20.0	0.000137837	0.00618544	0	0	35.4385	315.028	RNASEH2B;TREX1;SAMHD1	Human_Phenotype_Ontology
pre-mRNA catabolic process (GO:1990261)	3/20.0	0.000137837	0.0354758	0	0	35.4385	315.028	RNASEH2C;RNASEH2B;RNASEH2A	GO_Biological_Process_2017b
BMP Signaling Pathway in Eyelid Development WP3927	3/20.0	0.000137837	0.00689186	0	0	35.4385	315.028	FOXC2;TGFA;FGFR2	WikiPathway_2021_Human
Progressive microcephaly	4/52.0	0.000143029	0.0104745	0	0	16.8793	149.423	RNASEH2C;RNASEH2A;TREX1;ACO2	DisGeNET
PMC7655645 F3	4/52.0	0.000143029	0.0156728	0	0	16.8793	149.423	PTRH1;NKG7;CTSW;GZMH	PFOCR_Pathways_2023
PMC8291032-Table 3.Xlsx-Class4Vs3 down-Unnamed 0 Down	6/155.0	0.000143503	0.0262218	0	0	8.28398	73.3062	DPP10;TNMD;KLK4;KLK3;KLK15;MKX	Rummagene_signatures
PMC8034723-pone.0248984.s003.xlsx-KIRC-highELF4 Up Genes-Hugo Symbol Up	8/298.0	0.00014434	0.0262218	0	0	5.75437	50.8878	KLK1;DPYSL5;SPINK6;GPR32;ZIC4;MAGEB1;KLK10;KLK11	Rummagene_signatures
PMC7522543 F6	5/98.0	0.000145794	0.0156728	0	0	10.9772	96.9648	KLK1;TGFA;KLK3;FGFR2;NKX3-1	PFOCR_Pathways_2023
PMC4580625-pone.0138726.s006.xlsx-Immune Molecular modules-STAT2 Mod STAT2	5/98.0	0.000145794	0.0272725	0	0	10.9772	96.9648	NTNG2;TREX1;TNK2;PHF11;ADAR	Rummagene_transcription_factors
Cleft palate	5/98.0	0.000145794	0.00765416	0	0	10.9772	96.9648	FOXC2;TGFA;MKX;MEOX2;FGFR2	Jensen_DISEASES
Godwin Andrew K (University Of Kansas Medical Center)	5/98.0	0.000145794	0.00752213	0	0	10.9772	96.9648	TERT;DMRT1;TNK2;CLPTM1L;FGFR2	NIH_Funded_PIs_2017_Human_GeneRIF
Acute myeloid leukemia childhood	9/382.0	0.000147661	0.0188121	0	0	5.06573	44.6827	KLK1;TERT;ALOX15;KLK4;ADAR;KLK15;KLK2;SAMHD1;KLK7	Rare_Diseases_GeneRIF_Gene_Lists
VAX1	8/299.0	0.000147691	0.0305966	0	0	5.7343	50.5787	FOXC2;DPP6;NR5A2;DMRT1;ZIC4;MKX;FGFR2;PAX1	Enrichr_Submissions_TF.Gene_Coocurrence
KLF14	8/299.0	0.000147691	0.0305966	0	0	5.7343	50.5787	CPM;FOXC2;DPP6;NR5A2;IGFBP3;ZIC4;MEOX2;PAX1	Enrichr_Submissions_TF.Gene_Coocurrence
SIM1	8/299.0	0.000147691	0.0305966	0	0	5.7343	50.5787	CPM;DPP6;NR5A2;IGFBP3;DNER;ZIC4;MKX;FGFR2	Enrichr_Submissions_TF.Gene_Coocurrence
TBX3 human tf ARCHS4 coexpression	8/299.0	0.000147691	0.0295382	0	0	5.7343	50.5787	RHBDF1;ADAM33;KLK4;KLK2;MKX;ACPP;STEAP2;NKX3-1	ARCHS4_TFs_Coexp
NKX3-1 human tf ARCHS4 coexpression	8/299.0	0.000147691	0.0295382	0	0	5.7343	50.5787	SEMG2;SEMG1;KLK4;KLK3;KLK2;ANO7;TGM4;STEAP2	ARCHS4_TFs_Coexp
ZMAT4	8/299.0	0.000147691	0.0305966	0	0	5.7343	50.5787	NTNG1;DPP10;DPP6;NEGR1;DNER;PNMA2;LRRC4C;FGF12	Enrichr_Submissions_TF.Gene_Coocurrence
ZNF385B	8/299.0	0.000147691	0.0305966	0	0	5.7343	50.5787	NTNG1;DPP6;NEGR1;IGFBP3;DNER;TACC2;STEAP2;FGF12	Enrichr_Submissions_TF.Gene_Coocurrence
ZNF648	8/299.0	0.000147691	0.0305966	0	0	5.7343	50.5787	DPP6;NR5A2;NEGR1;IGFBP3;LRRC4C;FGF12;FGFR2;PTPRF	Enrichr_Submissions_TF.Gene_Coocurrence
H3K27me3 ChIP-Seq of VCaP cells.	23/2000.0	0.000149881	0.023582	0	0	2.6391	23.2391	NTNG1;NPSR1;ATF7IP;DMRT1;NEGR1;GPR32;ADAM33;ADAR;ZIC4;KLK2;MEOX2;KLK8;KLK7;PTHLH;DPP6;FTMT;IGLON5;DNER;IL1RAPL1;ACO1;MKX;LRRC4C;LRRC4B	Enrichr_Users_Contributed_Lists_2020
SUZ12 20075857 ChIP-Seq MESCs Mouse	34/3611.0	0.000150699	0.026297	0	0	2.28138	20.0767	DPP10;CPM;FOXC2;ALOX15;LRRC4;SCX;TGFA;MEOX2;PTHLH;NKD1;NKD2;DPP6;DPYSL5;DNER;LRRC4C;LRRC4B;NKX3-1;NTNG1;RHBDF1;NTNG2;TCF15;DMRT1;NEGR1;IGFBP3;ADAM33;ZIC4;PNMA2;FRS3;PAX1;CTU1;LRG1;MKX;FGF12;FGFR2	ChEA_2022
JRA - Juvenile rheumatoid arthritis GSE7753	8/300.0	0.000151106	0.0161683	0	0	5.71437	50.2723	A2ML1;ADAR;PNMA2;LRRC4C;FGF12;PTHLH;NKD1;NKX3-1	Disease_Signatures_from_GEO_up_2014
PMC9643577-Table2.XLSX-Up-female-Gene Symbol Up	11/568.0	0.000151692	0.0267469	0	0	4.19735	36.91	ARL14;NEGR1;IGFBP3;SETDB2;TACC2;TGM4;KLK10;KLK7;PTHLH;NKX3-1;MSMB	Rummagene_signatures
F32DK008516	2/4.0	0.000153504	0.00579977	0	0	198.96	1747.22	IGFBP3;KLK3	Genes_Associated_with_NIH_Grants
R01DK041431	2/4.0	0.000153504	0.00579977	0	0	198.96	1747.22	CPM;BDKRB1	Genes_Associated_with_NIH_Grants
R01DK025421	2/4.0	0.000153504	0.00579977	0	0	198.96	1747.22	IGFBP3;KLK3	Genes_Associated_with_NIH_Grants
F32CA083277	2/4.0	0.000153504	0.00579977	0	0	198.96	1747.22	IGFBP3;ACPP	Genes_Associated_with_NIH_Grants
U01CA152737	2/4.0	0.000153504	0.00579977	0	0	198.96	1747.22	KLK3;ACPP	Genes_Associated_with_NIH_Grants
R01NS045217	2/4.0	0.000153504	0.00579977	0	0	198.96	1747.22	DPP10;DPP6	Genes_Associated_with_NIH_Grants
Aldrich Melinda (Vanderbilt University)	4/53.0	0.000154103	0.00752213	0	0	16.5339	145.133	TERT;PHF11;ADAM33;CLPTM1L	NIH_Funded_PIs_2017_Human_GeneRIF
seminal plasma	8/301.0	0.000154586	0.0138354	0	0	5.69458	49.9686	DNER;BDKRB1;KLK2;ANO7;STEAP2;KLK11;MSMB;KLK12	Tissue_Protein_Expression_from_ProteomicsDB
cerumen	8/301.0	0.000154586	0.0138354	0	0	5.69458	49.9686	NPSR1;CPM;MKX;ACPP;KLK8;KLK10;KLK7;KLK11	Tissue_Protein_Expression_from_ProteomicsDB
PMC9245058-mmc5.xlsx-LCC T Test LRRK2-T PG Genes LRRK2	19/1480.0	0.000156743	0.0392832	0	0	2.88879	25.3084	NTNG1;DPP10;SERPINA3;CPM;FGFBP2;NEGR1;IGFBP3;LRRC4;KLK10;SERPINA4;PTPRF;KLK11;DPP6;LRG1;IGLON5;DNER;ACO1;FGFR2;LRRC4B	Rummagene_kinases
PMC4636226-pone.0141171.s004.xls-Genes UP mRNA-Unnamed 7 Up	9/386.0	0.000159638	0.0273437	0	0	5.01095	43.8088	HSH2D;FGFBP2;TREX1;TNK2;PHF11;NKG7;ADAR;SAMHD1;GZMH	Rummagene_signatures
Basal ganglia calcification	3/21.0	0.000160215	0.0113546	0	0	33.468	292.477	RNASEH2B;TREX1;SAMHD1	DisGeNET
MP0005503 abnormal tendon morphology	3/21.0	0.000160215	0.0189855	0	0	33.468	292.477	TNMD;SCX;MKX	MGI_Mammalian_Phenotype_2013
DNAH8-AS1	5/100.0	0.000160336	0.00393073	0	0	10.745	93.8922	KLK4;KLK3;ANO7;STEAP2;NKX3-1	lncHUB_lncRNA_Co.Expression
STEAP2-AS1	5/100.0	0.000160336	0.00393073	0	0	10.745	93.8922	KLK4;KLK3;ANO7;STEAP2;NKX3-1	lncHUB_lncRNA_Co.Expression
AQP4-AS1	5/100.0	0.000160336	0.00393073	0	0	10.745	93.8922	KLK4;KLK3;ANO7;STEAP2;NKX3-1	lncHUB_lncRNA_Co.Expression
HOXA10-AS	5/100.0	0.000160336	0.00393073	0	0	10.745	93.8922	KLK4;KLK3;ANO7;STEAP2;NKX3-1	lncHUB_lncRNA_Co.Expression
LINC02343	5/100.0	0.000160336	0.00393073	0	0	10.745	93.8922	KLK4;KLK3;ANO7;STEAP2;NKX3-1	lncHUB_lncRNA_Co.Expression
PCCA-DT	5/100.0	0.000160336	0.00393073	0	0	10.745	93.8922	KLK4;KLK3;ANO7;STEAP2;NKX3-1	lncHUB_lncRNA_Co.Expression
LINC00662	5/100.0	0.000160336	0.00393073	0	0	10.745	93.8922	ZNF582;KLK4;KLK3;STEAP2;NKX3-1	lncHUB_lncRNA_Co.Expression
LINC02193	5/100.0	0.000160336	0.00393073	0	0	10.745	93.8922	KLK4;KLK3;ANO7;STEAP2;NKX3-1	lncHUB_lncRNA_Co.Expression
LINC02489	5/100.0	0.000160336	0.00393073	0	0	10.745	93.8922	KLK4;KLK3;ANO7;STEAP2;NKX3-1	lncHUB_lncRNA_Co.Expression
LINC02688	5/100.0	0.000160336	0.00393073	0	0	10.745	93.8922	SEMG2;SEMG1;KLK4;KLK3;ANO7	lncHUB_lncRNA_Co.Expression
LINC02120	5/100.0	0.000160336	0.00393073	0	0	10.745	93.8922	KLK4;KLK3;ACPP;STEAP2;NKX3-1	lncHUB_lncRNA_Co.Expression
LINC02836	5/100.0	0.000160336	0.00393073	0	0	10.745	93.8922	KLK4;KLK3;ANO7;STEAP2;NKX3-1	lncHUB_lncRNA_Co.Expression
EPS15-AS1	5/100.0	0.000160336	0.00393073	0	0	10.745	93.8922	KLK4;KLK3;ANO7;STEAP2;NKX3-1	lncHUB_lncRNA_Co.Expression
ZNF350-AS1	5/100.0	0.000160336	0.00393073	0	0	10.745	93.8922	KLK4;KLK3;ANO7;STEAP2;NKX3-1	lncHUB_lncRNA_Co.Expression
ARHGEF38-IT1	5/100.0	0.000160336	0.00393073	0	0	10.745	93.8922	KLK4;KLK3;ANO7;STEAP2;NKX3-1	lncHUB_lncRNA_Co.Expression
LINC00668	5/100.0	0.000160336	0.00393073	0	0	10.745	93.8922	KLK4;KLK3;ANO7;STEAP2;NKX3-1	lncHUB_lncRNA_Co.Expression
SLC25A30-AS1	5/100.0	0.000160336	0.00393073	0	0	10.745	93.8922	KLK4;KLK3;ANO7;STEAP2;NKX3-1	lncHUB_lncRNA_Co.Expression
LINC00377	5/100.0	0.000160336	0.00393073	0	0	10.745	93.8922	TNMD;ARMC4;SCX;MKX;MEOX2	lncHUB_lncRNA_Co.Expression
PABPC1L2B-AS1	5/100.0	0.000160336	0.00393073	0	0	10.745	93.8922	KLK4;KLK3;ANO7;STEAP2;NKX3-1	lncHUB_lncRNA_Co.Expression
LINC02587	5/100.0	0.000160336	0.00393073	0	0	10.745	93.8922	TNMD;ARMC4;SCX;MKX;MEOX2	lncHUB_lncRNA_Co.Expression
LINC00434	5/100.0	0.000160336	0.00393073	0	0	10.745	93.8922	KLK4;KLK3;ANO7;STEAP2;NKX3-1	lncHUB_lncRNA_Co.Expression
LINC01509	5/100.0	0.000160336	0.00393073	0	0	10.745	93.8922	KLK4;KLK3;ANO7;STEAP2;NKX3-1	lncHUB_lncRNA_Co.Expression
LINC02724	5/100.0	0.000160336	0.00393073	0	0	10.745	93.8922	KLK4;KLK3;ANO7;STEAP2;NKX3-1	lncHUB_lncRNA_Co.Expression
FAM111A-DT	5/100.0	0.000160336	0.00393073	0	0	10.745	93.8922	KLK4;KLK3;ANO7;STEAP2;NKX3-1	lncHUB_lncRNA_Co.Expression
RGMB-AS1	5/100.0	0.000160336	0.00393073	0	0	10.745	93.8922	KLK4;KLK3;ANO7;STEAP2;NKX3-1	lncHUB_lncRNA_Co.Expression
AFDN-DT	5/100.0	0.000160336	0.00393073	0	0	10.745	93.8922	KLK4;KLK3;ANO7;STEAP2;NKX3-1	lncHUB_lncRNA_Co.Expression
Familial prostate cancer	5/100.0	0.000160336	0.0168887	0	0	10.745	93.8922	IGFBP3;KLK4;KLK3;KLK2;NKX3-1	Rare_Diseases_AutoRIF_Gene_Lists
Resident Memory Cd8 T Cell (id:540)	5/100.0	0.000160336	0.015948	0	0	10.745	93.8922	FGFBP2;NKG7;CTSW;CST7;GZMH	HuBMAP_ASCT_plus_B_augmented_w_RNAseq_Coexpression
Vagina Female 40-49 Up	5/100.0	0.000160336	0.0051107	0	0	10.745	93.8922	SPINK6;A2ML1;KLK10;KLK11;KLK12	GTEx_Tissues_V8_2023
LINC00373	5/100.0	0.000160336	0.00393073	0	0	10.745	93.8922	KLK4;KLK3;STEAP2;KLK7;NKX3-1	lncHUB_lncRNA_Co.Expression
Vagina Female 20-29 Up	5/100.0	0.000160336	0.0051107	0	0	10.745	93.8922	SPINK6;TGFA;A2ML1;KLK10;KLK11	GTEx_Tissues_V8_2023
LINC01031	5/100.0	0.000160336	0.00393073	0	0	10.745	93.8922	KLK4;KLK3;ANO7;STEAP2;NKX3-1	lncHUB_lncRNA_Co.Expression
PMC8709578-elife-69843-supp2.xlsx-MIX Ctr-Nearest Ensembl MIXL1	18/1358.0	0.000161423	0.02842	0	0	2.9677	25.9124	NTNG1;DPP10;NPSR1;CPM;KLK1;TGFA;ADAR;CST7;KLK10;DPP6;HSH2D;NR5A2;TERT;FTMT;CLPTM1L;FGF12;FGFR2;CMKLR1	Rummagene_transcription_factors
extracellular space (GO:0005615)	16/1120.0	0.00016832	0.0153171	0	0	3.16717	27.5216	SERPINA3;IGFBP3;TGFA;A2ML1;KLK8;SERPINA4;PTHLH;KLK11;KLK12;LRG1;SEMG2;SEMG1;LRRC4C;ACPP;FGF12;MSMB	GO_Cellular_Component_2015
Lake Et al.Science.Ex3:Brain	5/102.0	0.000175961	0.0266753	0	0	10.5224	90.9685	NTNG1;DPP6;NEGR1;LRRC4C;FGF12	CellMarker_Augmented_2021
CD4-positive, Alpha-Beta T cell - Liver	5/102.0	0.000175961	0.00833066	0	0	10.5224	90.9685	NKG7;CTSW;CST7;CMKLR1;GZMH	HuBMAP_ASCTplusB_augmented_2022
Effector Memory CD8-positive, Alpha-Beta T Cell, Terminally differentiated - Blood	5/102.0	0.000175961	0.00833066	0	0	10.5224	90.9685	FGFBP2;NKG7;CTSW;CST7;GZMH	HuBMAP_ASCTplusB_augmented_2022
Mature CD8 T cell - Blood	5/102.0	0.000175961	0.00833066	0	0	10.5224	90.9685	FGFBP2;NKG7;CTSW;CST7;GZMH	HuBMAP_ASCTplusB_augmented_2022
Mature Natural Killer cell - Blood	5/102.0	0.000175961	0.00833066	0	0	10.5224	90.9685	FGFBP2;NKG7;CTSW;CST7;GZMH	HuBMAP_ASCTplusB_augmented_2022
Limbic encephalitis	6/161.0	0.000176508	0.017162	0	0	7.96089	68.7991	DPP10;DPYSL5;IGLON5;DNER;ZIC4;PNMA2	Rare_Diseases_AutoRIF_Gene_Lists
Poland Gregory A (Mayo Clinic Rochester)	6/161.0	0.000176508	0.020491	0	0	7.96089	68.7991	KLK1;TERT;ACO1;ADAR;MKX;CST7	NIH_Funded_PIs_2017_Human_AutoRIF
calcium-dependent protein kinase inhibitor activity (GO:0008427)	4/55.0	0.000178088	0.00872633	0	0	15.884	137.13	LRRC4;CIB1;LRRC4C;LRRC4B	GO_Molecular_Function_2017b
PMC10014068-ACEL-22-e13766-s001.xlsx-Gamma Irradiation Senescence Up-Gamma Irradiation 12Gy Senescence MCF10A Up	9/393.0	0.000182549	0.0303996	0	0	4.91784	42.3352	ARL14;IGFBP3;A2ML1;KLK8;KLK10;KLK7;PTHLH;KLK11;MSMB	Rummagene_signatures
Plasmacytoid Dendritic Cell, human - Blood	5/103.0	0.000184197	0.00833066	0	0	10.4145	89.5593	FGFBP2;NKG7;CTSW;CST7;GZMH	HuBMAP_ASCTplusB_augmented_2022
CD16-negative, CD56-bright Natural Killer cell - Blood	5/103.0	0.000184197	0.00833066	0	0	10.4145	89.5593	FGFBP2;NKG7;CTSW;CST7;GZMH	HuBMAP_ASCTplusB_augmented_2022
Intellectual disability, moderate (HP:0002342)	3/22.0	0.000184826	0.00737252	0	0	31.7049	272.539	IL1RAPL1;FGFR2;PAX1	Human_Phenotype_Ontology
PMC7815847-41467 2020 20674 MOESM8 ESM.xlsx-HNRNPA3 UP-Supplementary Data 4 List Of HNRNPA3 Targets From RNA-seq 4 Sheets Total In This File Sheet 2 -- Genes Upregulated With HNRNPA3 Knockdown Up	13/790.0	0.00018849	0.0305404	0	0	3.59454	30.8284	RHBDF1;SERPINA3;ARL14;IGFBP3;LRRC4;A2ML1;KLK10;KLK7;KLK11;KLK12;IL1RAPL1;MKX;TGM4	Rummagene_signatures
MP:0002116 abnormal craniofacial bone morphology	4/56.0	0.000191041	0.0226073	0	0	15.5777	133.392	FOXC2;TCF15;FGFR2;PAX1	MGI_Mammalian_Phenotype_2017
HPV-cervical cancer up-regulated genes vs Normal	23/2033.0	0.000191108	0.023582	0	0	2.59099	22.1858	NPSR1;RNASEH2A;ARL14;TCF15;DMRT1;SPINK6;ALOX15;LRRC4;NKG7;CIB1;CTSW;ZIC4;CST7;SERPINA4;PTHLH;PAX1;GZMH;HSH2D;LRG1;TERT;SEMG2;DPYSL5;MSMB	Enrichr_Users_Contributed_Lists_2020
SKIN (BULK TISSUE)	25/2316.0	0.000197216	0.0212994	0	0	2.49522	21.2873	SERPINA3;KLK1;PINX1;TGFA;MEOX2;KLK8;KLK7;PTPRF;LTB4R;PTHLH;NKD2;TGM4;MSMB;RHBDF1;ARL14;SPINK6;IGFBP3;A2ML1;KLK10;KLK11;PAX1;KLK12;TACC2;ACPP;FGFR2	ARCHS4_Tissues
CD8 T Cell memory - Blood	5/105.0	0.000201548	0.00833066	0	0	10.2052	86.8406	FGFBP2;NKG7;CTSW;CST7;GZMH	HuBMAP_ASCTplusB_augmented_2022
CSF Proteomics	16/1138.0	0.000201802	0.023582	0	0	3.11338	26.4893	NTNG1;SERPINA3;NEGR1;IGFBP3;SERPINA4;PTPRF;KLK11;DPP6;LRG1;SEMG2;IGLON5;DNER;SEMG1;IGHV3OR16-9;FGFR2;LRRC4B	Enrichr_Users_Contributed_Lists_2020
Carcinoma, Transitional Cell	9/399.0	0.000204313	0.0140274	0	0	4.84069	41.1259	TERT;IGFBP3;PINX1;TGFA;CIB1;KLK3;FGFR2;LTB4R;MSMB	DisGeNET
PMC4858740-ncomms11473-s2.xls-HAdV-B55 CR1b Library 1-Hit Name MINK1	13/797.0	0.000205441	0.0392832	0	0	3.56114	30.2353	NTNG1;SERPINA3;FGFBP2;NEGR1;SPINK6;IGFBP3;KLK3;CST7;KLK8;PTHLH;KLK11;KLK12;MSMB	Rummagene_kinases
PMC4858740-ncomms11473-s2.xls-HAdV-B55 CR1a Library 1-Hit Name MINK1	13/797.0	0.000205441	0.0392832	0	0	3.56114	30.2353	NTNG1;SERPINA3;FGFBP2;NEGR1;SPINK6;IGFBP3;KLK3;CST7;KLK8;PTHLH;KLK11;KLK12;MSMB	Rummagene_kinases
PMC4858740-ncomms11473-s2.xls-HAdV-D9 Cr1B Library 1-Hit Name CENPX	13/797.0	0.000205441	0.0341602	0	0	3.56114	30.2353	NTNG1;SERPINA3;FGFBP2;NEGR1;SPINK6;IGFBP3;KLK3;CST7;KLK8;PTHLH;KLK11;KLK12;MSMB	Rummagene_transcription_factors
Lung cancer	9/400.0	0.000208142	0.00874198	0	0	4.82807	40.9289	ATF7IP;TERT;DNER;ZIC4;CLPTM1L;LRRC4C;FGFR2;CMKLR1;LRRC4B	Jensen_DISEASES
MP:0000352 decreased cell proliferation	6/166.0	0.000208363	0.0226073	0	0	7.71016	65.3531	RNASEH2B;TERT;CIB1;LTB4R;PTHLH;PAX1	MGI_Mammalian_Phenotype_2017
PMC7966680-mmc2.xlsx-Th1 Signature-Up Up	5/106.0	0.000210678	0.0332372	0	0	10.1036	85.5288	FGFBP2;NKG7;CTSW;CST7;GZMH	Rummagene_signatures
ZIACP010180	3/23.0	0.000211765	0.00783078	0	0	30.1182	254.801	KLK3;KLK2;MSMB	Genes_Associated_with_NIH_Grants
GSE149294 Ctrl-vs-Dox Hs GlutealAdipocytes Dn	6/167.0	0.000215245	0.0432494	0	0	7.66188	64.6949	HSH2D;FGFBP2;NR5A2;SPINK6;CTSW;TGM4	Diabetes_Perturbations_GEO_2022
SFTPD Up	7/238.0	0.000218924	0.0230645	0	0	6.27337	52.8643	ATF7IP;KLK1;ADAR;KLK8;KLK10;KLK7;KLK11	LINCS_L1000_CRISPR_KO_Consensus_Sigs
CLDN1 Up	7/239.0	0.000224598	0.0230645	0	0	6.24601	52.4739	TGFA;KLK8;KLK10;KLK7;PTHLH;KLK11;NKX3-1	LINCS_L1000_CRISPR_KO_Consensus_Sigs
Phosphatidylinositol phosphate phosphatase complex	8/318.0	0.000224629	0.0223881	0	0	5.37763	45.1777	SEMG2;SEMG1;KLK4;KLK3;KLK2;ACPP;SERPINA4;MSMB	Jensen_COMPARTMENTS
PMC8020120-mmc15.xlsx-DEGs-Conserved Up 699 Genes Up	12/698.0	0.000227169	0.03492	0	0	3.73411	31.3285	HSH2D;LRG1;KLK1;DPYSL5;TREX1;SETDB2;NKG7;BDKRB1;ADAR;SAMHD1;CST7;STEAP2	Rummagene_signatures
TNFSF12 Up	7/240.0	0.000230391	0.0230645	0	0	6.21888	52.0877	PNMA2;MEOX2;KLK8;KLK10;KLK7;PTHLH;KLK11	LINCS_L1000_CRISPR_KO_Consensus_Sigs
Rheumatiod arthritis trasnscriptome	42/4998.0	0.000236061	0.0241372	0	0	2.11045	17.6253	RNASEH2B;ATF7IP2;SCX;CTSW;ADAR;MEOX2;SAMHD1;CST7;KLK7;PTPRF;PTHLH;NKD1;DPYSL5;DNER;LRRC4C;CMKLR1;LRRC4B;RHBDF1;ATF7IP;ARL14EP;FGFBP2;NEGR1;IGFBP3;SETDB2;ADAM33;NKG7;A2ML1;FRS3;KLK10;KLK11;PAX1;GZMH;HSH2D;TNMD;ACO1;CLPTM1L;MKX;ACO2;TACC2;ACPP;STEAP2;FGFR2	Enrichr_Users_Contributed_Lists_2020
K-9944 Up	7/241.0	0.000236303	0.0313719	0	0	6.19199	51.7056	KLK3;KLK2;KLK10;PTHLH;KLK11;NKX3-1;MSMB	LINCS_L1000_Chem_Pert_Consensus_Sigs
GK Down	7/241.0	0.000236303	0.0230645	0	0	6.19199	51.7056	CPM;KLK3;KLK2;KLK8;KLK10;NKX3-1;MSMB	LINCS_L1000_CRISPR_KO_Consensus_Sigs
MPL Up	7/241.0	0.000236303	0.0230645	0	0	6.19199	51.7056	PHF11;NKG7;CST7;KLK8;KLK10;KLK7;PTHLH	LINCS_L1000_CRISPR_KO_Consensus_Sigs
cell-cell adhesion via plasma-membrane adhesion molecules (GO:0098742)	6/170.0	0.000236975	0.0330635	0	0	7.52058	62.7785	NTNG1;IL1RAPL1;LRRC4;LRRC4C;PTPRF;LRRC4B	GO_Biological_Process_2021
IL1-MCF7	6/170.0	0.000236975	0.0135076	0	0	7.52058	62.7785	ACPP;KLK8;KLK10;KLK7;FGFR2;KLK11	LINCS_L1000_Ligand_Perturbations_down
Ovarian Carcinoma	24/2203.0	0.000238345	0.015868	0	0	2.50207	20.8717	SERPINA3;FOXC2;FGFBP2;KLK1;IGFBP3;ALOX15;KLK4;TGFA;CIB1;KLK3;KLK15;KLK8;KLK10;KLK7;PTHLH;NKD1;KLK11;PAX1;TERT;DNER;SEMG1;ACPP;FGFR2;MSMB	DisGeNET
Mesothelial cells in Pancreas	5/109.0	0.000239964	0.0223167	0	0	9.81067	81.7721	ALOX15;BDKRB1;KLK10;KLK7;KLK11	Descartes_Cell_Types_and_Tissue_2021
Yegnasubramanian Srinivasan (Johns Hopkins University)	5/109.0	0.000239964	0.0266465	0	0	9.81067	81.7721	TERT;KLK3;ZIC4;NKX3-1;PAX1	NIH_Funded_PIs_2017_Human_AutoRIF
PMC7838615-Table 1.XLSX-down-regulated-Unnamed 1 Down	5/109.0	0.000239964	0.0357638	0	0	9.81067	81.7721	DPYSL5;DNER;CTSW;KLK7;GZMH	Rummagene_signatures
Testicular Neoplasms	3/24.0	0.000241122	0.0311047	0	0	28.6825	238.931	ATF7IP;DMRT1;TERT	PhenGenI_Association_2021
Lipoxins and Resolvins in Inflammation Resolution	3/24.0	0.000241122	0.00747478	0	0	28.6825	238.931	GPR32;LTB4R;CMKLR1	Elsevier_Pathway_Collection
Malignant neoplasm of breast C3 BREAST 3	3/24.0	0.000241122	0.00895292	0	0	28.6825	238.931	TERT;PTHLH;FGFR2	UK_Biobank_GWAS_v1
Malignant neoplasm of breast C BREAST 3	3/24.0	0.000241122	0.00895292	0	0	28.6825	238.931	TERT;PTHLH;FGFR2	UK_Biobank_GWAS_v1
GJB5 Up	7/242.0	0.000242337	0.0230645	0	0	6.16533	51.3275	SERPINA3;PHF11;KLK3;KLK2;MEOX2;NKX3-1;MSMB	LINCS_L1000_CRISPR_KO_Consensus_Sigs
Ofloxacin Down	7/242.0	0.000242337	0.0313719	0	0	6.16533	51.3275	TNK2;TGFA;KLK3;KLK2;KLK11;NKX3-1;MSMB	LINCS_L1000_Chem_Pert_Consensus_Sigs
PGK1 Down	7/242.0	0.000242337	0.0230645	0	0	6.16533	51.3275	NKG7;KLK3;KLK2;CST7;KLK10;NKX3-1;MSMB	LINCS_L1000_CRISPR_KO_Consensus_Sigs
TMEM82 Up	7/242.0	0.000242337	0.0230645	0	0	6.16533	51.3275	KLK1;NKG7;KLK3;KLK2;CST7;KLK11;NKX3-1	LINCS_L1000_CRISPR_KO_Consensus_Sigs
PMC7924267-media-19.xlsx-up 8-Feature Up	6/171.0	0.00024459	0.0357638	0	0	7.47462	62.1584	NTNG2;HSH2D;NKG7;CTSW;CST7;GZMH	Rummagene_signatures
CHiP SUZ12-18974828	22/1932.0	0.000247899	0.0282605	0	0	2.5899	21.5026	NTNG1;DPP10;FOXC2;DMRT1;NEGR1;IGFBP3;ALOX15;LRRC4;ADAM33;TGFA;ZIC4;MEOX2;PTHLH;NKD1;PAX1;NKD2;DPP6;DPYSL5;MKX;FGF12;FGFR2;NKX3-1	ESCAPE
ORM2 Down	7/243.0	0.000248495	0.0230645	0	0	6.13889	50.9534	TERT;PHF11;TGFA;NKG7;KLK10;PTHLH;MSMB	LINCS_L1000_CRISPR_KO_Consensus_Sigs
DEDD Up	7/243.0	0.000248495	0.0230645	0	0	6.13889	50.9534	CPM;PHF11;KLK8;KLK10;KLK7;PTHLH;MSMB	LINCS_L1000_CRISPR_KO_Consensus_Sigs
IL17A Up	7/243.0	0.000248495	0.0230645	0	0	6.13889	50.9534	PHF11;KLK3;KLK2;KLK8;KLK11;NKX3-1;MSMB	LINCS_L1000_CRISPR_KO_Consensus_Sigs
Guanadrel Up	7/243.0	0.000248495	0.0313719	0	0	6.13889	50.9534	NKG7;KLK3;CTSW;KLK2;CST7;NKX3-1;GZMH	LINCS_L1000_Chem_Pert_Consensus_Sigs
VHLL Down	7/243.0	0.000248495	0.0230645	0	0	6.13889	50.9534	TGFA;CST7;KLK8;KLK10;KLK7;PTHLH;KLK11	LINCS_L1000_CRISPR_KO_Consensus_Sigs
SFRP1 Down	7/243.0	0.000248495	0.0230645	0	0	6.13889	50.9534	SERPINA3;TGFA;KLK2;KLK10;KLK11;NKX3-1;MSMB	LINCS_L1000_CRISPR_KO_Consensus_Sigs
PELO Down	7/243.0	0.000248495	0.0230645	0	0	6.13889	50.9534	PHF11;KLK3;KLK2;CST7;KLK11;NKX3-1;MSMB	LINCS_L1000_CRISPR_KO_Consensus_Sigs
SIGLEC10 Up	7/243.0	0.000248495	0.0230645	0	0	6.13889	50.9534	TGFA;KLK3;KLK2;PTHLH;KLK11;NKX3-1;MSMB	LINCS_L1000_CRISPR_KO_Consensus_Sigs
GPR35 Up	7/243.0	0.000248495	0.0230645	0	0	6.13889	50.9534	ALOX15;PHF11;KLK8;KLK10;KLK7;KLK11;MSMB	LINCS_L1000_CRISPR_KO_Consensus_Sigs
CCDC86 Down	7/243.0	0.000248495	0.0230645	0	0	6.13889	50.9534	CPM;TGFA;KLK3;KLK2;KLK11;NKX3-1;MSMB	LINCS_L1000_CRISPR_KO_Consensus_Sigs
JSRP1 Down	7/243.0	0.000248495	0.0230645	0	0	6.13889	50.9534	SERPINA3;TGFA;KLK8;KLK10;KLK7;PTHLH;KLK11	LINCS_L1000_CRISPR_KO_Consensus_Sigs
MH-2075 Down	7/243.0	0.000248495	0.0313719	0	0	6.13889	50.9534	NKG7;CTSW;CST7;KLK11;NKX3-1;MSMB;GZMH	LINCS_L1000_Chem_Pert_Consensus_Sigs
2-AMINOANTHRACENE Down	7/243.0	0.000248495	0.0313719	0	0	6.13889	50.9534	KLK3;KLK2;KLK8;KLK10;KLK7;KLK11;MSMB	LINCS_L1000_Chem_Pert_Consensus_Sigs
ADH5 Up	7/243.0	0.000248495	0.0230645	0	0	6.13889	50.9534	NKG7;PNMA2;KLK8;KLK10;KLK7;KLK11;KLK12	LINCS_L1000_CRISPR_KO_Consensus_Sigs
SA-1456625 Up	7/243.0	0.000248495	0.0313719	0	0	6.13889	50.9534	CIB1;KLK3;KLK8;KLK10;KLK7;KLK11;NKX3-1	LINCS_L1000_Chem_Pert_Consensus_Sigs
EPHA1 Up	7/243.0	0.000248495	0.0230645	0	0	6.13889	50.9534	CPM;NKG7;KLK3;KLK2;NKX3-1;MSMB;GZMH	LINCS_L1000_CRISPR_KO_Consensus_Sigs
Cell-Cell Adhesion Via Plasma-Membrane Adhesion Molecules (GO:0098742)	6/172.0	0.000252396	0.0258267	0	0	7.42922	61.5474	NTNG1;IL1RAPL1;LRRC4;LRRC4C;PTPRF;LRRC4B	GO_Biological_Process_2023
NPTX2 Down	7/244.0	0.000254778	0.0230645	0	0	6.11268	50.5832	TGFA;NKG7;KLK3;KLK2;PNMA2;CST7;MSMB	LINCS_L1000_CRISPR_KO_Consensus_Sigs
NEK9 Down	7/244.0	0.000254778	0.0230645	0	0	6.11268	50.5832	TGFA;NKG7;CTSW;KLK8;KLK10;KLK11;MSMB	LINCS_L1000_CRISPR_KO_Consensus_Sigs
DNMT1 Up	7/244.0	0.000254778	0.0230645	0	0	6.11268	50.5832	KLK1;TACC2;KLK8;KLK10;KLK7;KLK11;MSMB	LINCS_L1000_CRISPR_KO_Consensus_Sigs
SEMA4G Up	7/244.0	0.000254778	0.0230645	0	0	6.11268	50.5832	KLK3;KLK2;KLK10;KLK7;KLK11;NKX3-1;MSMB	LINCS_L1000_CRISPR_KO_Consensus_Sigs
SYM-2081 Up	7/244.0	0.000254778	0.0313719	0	0	6.11268	50.5832	KLK3;KLK2;KLK8;KLK10;KLK7;KLK11;MSMB	LINCS_L1000_Chem_Pert_Consensus_Sigs
WAY-161503 Down	7/244.0	0.000254778	0.0313719	0	0	6.11268	50.5832	ATF7IP;SERPINA3;NR5A2;SAMHD1;KLK8;KLK10;KLK11	LINCS_L1000_Chem_Pert_Consensus_Sigs
SA-90544 Down	7/244.0	0.000254778	0.0313719	0	0	6.11268	50.5832	SERPINA3;CIB1;KLK8;KLK10;KLK11;NKX3-1;MSMB	LINCS_L1000_Chem_Pert_Consensus_Sigs
SA-85377 Down	7/244.0	0.000254778	0.0313719	0	0	6.11268	50.5832	TNK2;MKRN1;TGFA;CTSW;ACO2;KLK7;KLK11	LINCS_L1000_Chem_Pert_Consensus_Sigs
Hydroxyl Down	7/244.0	0.000254778	0.0313719	0	0	6.11268	50.5832	KLK3;KLK2;KLK8;KLK10;KLK11;NKX3-1;MSMB	LINCS_L1000_Chem_Pert_Consensus_Sigs
TIMM13 Down	7/244.0	0.000254778	0.0230645	0	0	6.11268	50.5832	SERPINA3;CST7;KLK8;KLK10;KLK7;KLK11;MSMB	LINCS_L1000_CRISPR_KO_Consensus_Sigs
DACH1 Down	7/244.0	0.000254778	0.0230645	0	0	6.11268	50.5832	SERPINA3;PHF11;MKRN1;KLK3;PNMA2;SAMHD1;KLK10	LINCS_L1000_CRISPR_KO_Consensus_Sigs
PMC3000738-cddis201049x5.xls-CALML5 Supp Fig 1 txt-EPHB3 EPHB3	8/324.0	0.00025484	0.0392832	0	0	5.2739	43.6409	IGFBP3;DNER;A2ML1;CTSW;KLK10;KLK7;LTB4R;KLK11	Rummagene_kinases
PMC3000738-cddis201049x6.xls-CALML5 Supp Fig 1 txt-EPHB3 EPHB3	8/324.0	0.00025484	0.0392832	0	0	5.2739	43.6409	IGFBP3;DNER;A2ML1;CTSW;KLK10;KLK7;LTB4R;KLK11	Rummagene_kinases
PMC6197618 F6	2/5.0	0.000254988	0.0210856	0	0	132.633	1097.45	RHBDF1;TGFA	PFOCR_Pathways_2023
P01AI083050	2/5.0	0.000254988	0.0086896	0	0	132.633	1097.45	SEMG2;SEMG1	Genes_Associated_with_NIH_Grants
PMC7843416 F1	2/5.0	0.000254988	0.0210856	0	0	132.633	1097.45	TREX1;SAMHD1	PFOCR_Pathways_2023
Anchored Component Of Presynaptic Active Zone Membrane (GO:0099029) CC	2/5.0	0.000254988	0.000679968	0	0	132.633	1097.45	NTNG1;NTNG2	SynGO_2022
Burgers Peter M (Washington University)	2/5.0	0.000254988	0.0104814	0	0	132.633	1097.45	RNASEH2C;RNASEH2B	NIH_Funded_PIs_2017_Human_GeneRIF
Kulkarni Swati (Northwestern University At Chicago)	2/5.0	0.000254988	0.0104814	0	0	132.633	1097.45	TERT;CLPTM1L	NIH_Funded_PIs_2017_Human_GeneRIF
Scarisbrick Isobel A (Mayo Clinic Rochester)	2/5.0	0.000254988	0.0104814	0	0	132.633	1097.45	KLK1;KLK7	NIH_Funded_PIs_2017_Human_GeneRIF
Perniosis	2/5.0	0.000254988	0.0270712	0	0	132.633	1097.45	TREX1;SAMHD1	Rare_Diseases_GeneRIF_Gene_Lists
PMC4563693 JCI81589.f7	2/5.0	0.000254988	0.0198466	0	0	132.633	1097.45	TNMD;SCX	PFOCR_Pathways
PMC5567665 Pgen.1006949.G001	2/5.0	0.000254988	0.0198466	0	0	132.633	1097.45	ACO1;ACO2	PFOCR_Pathways
R01CA075337	2/5.0	0.000254988	0.0086896	0	0	132.633	1097.45	IGFBP3;ACPP	Genes_Associated_with_NIH_Grants
PMC4231685 Zbc0511402000009	2/5.0	0.000254988	0.0198466	0	0	132.633	1097.45	ACO1;ACO2	PFOCR_Pathways
tRNA thio-modification (GO:0034227)	2/5.0	0.000254988	0.0330635	0	0	132.633	1097.45	CTU2;CTU1	GO_Biological_Process_2021
tRNA wobble uridine modification (GO:0002098)	2/5.0	0.000254988	0.0273938	0	0	132.633	1097.45	CTU2;CTU1	GO_Biological_Process_2017
Regulation Of Serine-Type Endopeptidase Activity (GO:1900003)	2/5.0	0.000254988	0.0258267	0	0	132.633	1097.45	SEMG2;SEMG1	GO_Biological_Process_2023
Malignant neoplasm of testis C3 TESTIS	2/5.0	0.000254988	0.00895292	0	0	132.633	1097.45	DMRT1;CLPTM1L	UK_Biobank_GWAS_v1
Malignant neoplasm of testis C TESTIS	2/5.0	0.000254988	0.00895292	0	0	132.633	1097.45	DMRT1;CLPTM1L	UK_Biobank_GWAS_v1
Testicular Neoplasms	2/5.0	0.000254988	0.00930707	0	0	132.633	1097.45	TERT;DMRT1	dbGaP
PMC2944186 F1	2/5.0	0.000254988	0.0210856	0	0	132.633	1097.45	TGFA;NKD2	PFOCR_Pathways_2023
U01CA057179	2/5.0	0.000254988	0.0086896	0	0	132.633	1097.45	KLK4;NKX3-1	Genes_Associated_with_NIH_Grants
salivary gland morphogenesis (GO:0007435)	2/5.0	0.000254988	0.0330635	0	0	132.633	1097.45	FGFR2;NKX3-1	GO_Biological_Process_2021
ZICHL000338	2/5.0	0.000254988	0.0086896	0	0	132.633	1097.45	CIB1;NKX3-1	Genes_Associated_with_NIH_Grants
SR	8/325.0	0.000260184	0.0184731	0	0	5.257	43.3919	DMRT1;TNK2;PHF11;NKG7;PNMA2;ACPP;CST7;LTB4R	NCI.60_Cancer_Cell_Lines
Adaprev Up	7/245.0	0.000261189	0.0313719	0	0	6.08669	50.2168	CPM;MKRN1;TGFA;NKG7;CTSW;CST7;MSMB	LINCS_L1000_Chem_Pert_Consensus_Sigs
MAPK12 Down	7/245.0	0.000261189	0.0230645	0	0	6.08669	50.2168	RNASEH2A;NKG7;KLK3;KLK2;CST7;NKX3-1;GZMH	LINCS_L1000_CRISPR_KO_Consensus_Sigs
GJA10 Down	7/245.0	0.000261189	0.0230645	0	0	6.08669	50.2168	TGFA;PNMA2;TACC2;KLK10;KLK7;KLK11;KLK12	LINCS_L1000_CRISPR_KO_Consensus_Sigs
DNMT3L Down	7/245.0	0.000261189	0.0230645	0	0	6.08669	50.2168	NKG7;KLK3;KLK2;TACC2;SAMHD1;CST7;MSMB	LINCS_L1000_CRISPR_KO_Consensus_Sigs
ALPK2 Down	7/245.0	0.000261189	0.0230645	0	0	6.08669	50.2168	CPM;TGFA;KLK8;KLK10;KLK7;KLK11;MSMB	LINCS_L1000_CRISPR_KO_Consensus_Sigs
Mazindol Down	7/245.0	0.000261189	0.0313719	0	0	6.08669	50.2168	NKG7;KLK3;KLK2;CST7;KLK11;NKX3-1;GZMH	LINCS_L1000_Chem_Pert_Consensus_Sigs
Tunicamycin Down	7/245.0	0.000261189	0.0313719	0	0	6.08669	50.2168	KLK3;KLK2;KLK8;KLK10;KLK7;PTHLH;KLK11	LINCS_L1000_Chem_Pert_Consensus_Sigs
KU-C103868 Down	7/245.0	0.000261189	0.0313719	0	0	6.08669	50.2168	SERPINA3;NKG7;CTSW;KLK2;CST7;KLK11;MSMB	LINCS_L1000_Chem_Pert_Consensus_Sigs
Tranilast Down	7/245.0	0.000261189	0.0313719	0	0	6.08669	50.2168	ATF7IP;NKG7;KLK10;RCBTB1;KLK11;NKX3-1;GZMH	LINCS_L1000_Chem_Pert_Consensus_Sigs
Diarylsulfonesulfonamide Up	7/245.0	0.000261189	0.0313719	0	0	6.08669	50.2168	CPM;TNK2;KLK8;KLK10;KLK7;KLK11;KLK12	LINCS_L1000_Chem_Pert_Consensus_Sigs
TAK-220 Up	7/245.0	0.000261189	0.0313719	0	0	6.08669	50.2168	SERPINA3;CPM;IGFBP3;KLK10;KLK11;NKX3-1;MSMB	LINCS_L1000_Chem_Pert_Consensus_Sigs
TSPAN32 Up	7/245.0	0.000261189	0.0230645	0	0	6.08669	50.2168	KLK8;KLK10;KLK7;PTHLH;KLK11;NKX3-1;MSMB	LINCS_L1000_CRISPR_KO_Consensus_Sigs
Benzofuran Up	7/245.0	0.000261189	0.0313719	0	0	6.08669	50.2168	TGFA;CST7;KLK8;KLK10;KLK7;PTHLH;KLK11	LINCS_L1000_Chem_Pert_Consensus_Sigs
SA-84869 Up	7/245.0	0.000261189	0.0313719	0	0	6.08669	50.2168	SERPINA3;CPM;KLK3;KLK2;KLK11;NKX3-1;MSMB	LINCS_L1000_Chem_Pert_Consensus_Sigs
Pirenperone Up	7/245.0	0.000261189	0.0313719	0	0	6.08669	50.2168	KLK3;KLK2;KLK8;KLK10;KLK11;NKX3-1;MSMB	LINCS_L1000_Chem_Pert_Consensus_Sigs
PHLDB2 Up	7/245.0	0.000261189	0.0230645	0	0	6.08669	50.2168	SERPINA3;MKRN1;KLK8;KLK10;KLK7;KLK11;KLK12	LINCS_L1000_CRISPR_KO_Consensus_Sigs
NTSR1 Up	7/245.0	0.000261189	0.0230645	0	0	6.08669	50.2168	CST7;KLK8;KLK10;KLK7;KLK11;MSMB;KLK12	LINCS_L1000_CRISPR_KO_Consensus_Sigs
TLR1 Up	7/245.0	0.000261189	0.0230645	0	0	6.08669	50.2168	NKG7;CTSW;PNMA2;CST7;KLK8;KLK10;NKX3-1	LINCS_L1000_CRISPR_KO_Consensus_Sigs
ARF6 Up	7/245.0	0.000261189	0.0230645	0	0	6.08669	50.2168	CPM;ADAR;PNMA2;KLK8;KLK10;KLK7;KLK11	LINCS_L1000_CRISPR_KO_Consensus_Sigs
A1CF Up	7/245.0	0.000261189	0.0230645	0	0	6.08669	50.2168	NKG7;KLK3;KLK2;CST7;PTHLH;NKX3-1;MSMB	LINCS_L1000_CRISPR_KO_Consensus_Sigs
Developmental Regression	8/326.0	0.000265621	0.0043232	0	0	5.2402	43.1449	NTNG1;RNASEH2C;RNASEH2B;RNASEH2A;TREX1;ADAR;SAMHD1;FGF12	GeDiPNet_2023
Proxyphylline Up	7/246.0	0.000267729	0.0313719	0	0	6.06091	49.8543	KLK3;CTSW;KLK2;KLK11;NKX3-1;MSMB;GZMH	LINCS_L1000_Chem_Pert_Consensus_Sigs
BE-2254 Down	7/246.0	0.000267729	0.0313719	0	0	6.06091	49.8543	NKG7;KLK3;CTSW;KLK2;TACC2;CST7;MSMB	LINCS_L1000_Chem_Pert_Consensus_Sigs
Luteolin Down	7/246.0	0.000267729	0.0313719	0	0	6.06091	49.8543	NKG7;CTSW;TACC2;CST7;KLK10;KLK7;KLK11	LINCS_L1000_Chem_Pert_Consensus_Sigs
KMT2C Down	7/246.0	0.000267729	0.0230645	0	0	6.06091	49.8543	TGFA;NKG7;CTSW;CST7;NKX3-1;MSMB;GZMH	LINCS_L1000_CRISPR_KO_Consensus_Sigs
GZD-824 Down	7/246.0	0.000267729	0.0313719	0	0	6.06091	49.8543	SERPINA3;ARL14;TGFA;KLK10;PTHLH;NKX3-1;MSMB	LINCS_L1000_Chem_Pert_Consensus_Sigs
A-366 Down	7/246.0	0.000267729	0.0313719	0	0	6.06091	49.8543	NR5A2;TGFA;CTSW;KLK8;KLK10;KLK7;PTHLH	LINCS_L1000_Chem_Pert_Consensus_Sigs
ADARB2 Up	7/246.0	0.000267729	0.0230645	0	0	6.06091	49.8543	TNK2;KLK3;KLK2;ACO2;CST7;KLK11;NKX3-1	LINCS_L1000_CRISPR_KO_Consensus_Sigs
C4B Up	7/246.0	0.000267729	0.0230645	0	0	6.06091	49.8543	ARL14;NKG7;CST7;KLK10;PTHLH;KLK11;GZMH	LINCS_L1000_CRISPR_KO_Consensus_Sigs
FDXR Up	7/246.0	0.000267729	0.0230645	0	0	6.06091	49.8543	KLK3;KLK2;KLK10;KLK7;KLK11;NKX3-1;MSMB	LINCS_L1000_CRISPR_KO_Consensus_Sigs
HCLS1 Up	7/246.0	0.000267729	0.0230645	0	0	6.06091	49.8543	TGFA;NKG7;CTSW;CST7;KLK11;NKX3-1;MSMB	LINCS_L1000_CRISPR_KO_Consensus_Sigs
IFNA8 Up	7/246.0	0.000267729	0.0230645	0	0	6.06091	49.8543	TACC2;SAMHD1;KLK8;KLK10;KLK7;KLK11;MSMB	LINCS_L1000_CRISPR_KO_Consensus_Sigs
MXRA7 Up	7/246.0	0.000267729	0.0230645	0	0	6.06091	49.8543	NKG7;CST7;KLK8;KLK10;KLK11;KLK12;GZMH	LINCS_L1000_CRISPR_KO_Consensus_Sigs
SVEP1 Up	7/246.0	0.000267729	0.0230645	0	0	6.06091	49.8543	SERPINA3;NKG7;KLK8;KLK10;PTHLH;KLK11;MSMB	LINCS_L1000_CRISPR_KO_Consensus_Sigs
SA-417716 Up	7/246.0	0.000267729	0.0313719	0	0	6.06091	49.8543	NKG7;PNMA2;KLK8;KLK10;KLK7;KLK11;KLK12	LINCS_L1000_Chem_Pert_Consensus_Sigs
KYAT3 Down	7/246.0	0.000267729	0.0230645	0	0	6.06091	49.8543	SERPINA3;NKG7;KLK8;KLK10;KLK7;PTHLH;KLK11	LINCS_L1000_CRISPR_KO_Consensus_Sigs
Methyldopa Down	7/246.0	0.000267729	0.0313719	0	0	6.06091	49.8543	NKG7;KLK3;KLK2;CST7;NKX3-1;MSMB;GZMH	LINCS_L1000_Chem_Pert_Consensus_Sigs
NK26-I-41-1 Up	7/246.0	0.000267729	0.0313719	0	0	6.06091	49.8543	TGFA;NKG7;KLK3;KLK10;KLK7;KLK11;MSMB	LINCS_L1000_Chem_Pert_Consensus_Sigs
KU-C103656 Up	7/246.0	0.000267729	0.0313719	0	0	6.06091	49.8543	TGFA;SAMHD1;KLK8;KLK10;PTHLH;KLK11;NKX3-1	LINCS_L1000_Chem_Pert_Consensus_Sigs
positive regulation of establishment of protein localization to plasma membrane (GO:0090004)	3/25.0	0.00027299	0.0273938	0	0	27.3774	224.661	DPP10;CIB1;NKD2	GO_Biological_Process_2017
R01CA140262	3/25.0	0.00027299	0.00912416	0	0	27.3774	224.661	KLK3;NKX3-1;MSMB	Genes_Associated_with_NIH_Grants
PMC5189935-pmed.1002201.s013.xlsx-HR-HER2- Amplification-5P15 33 ERBB2	3/25.0	0.00027299	0.0392832	0	0	27.3774	224.661	TERT;CLPTM1L;NKD2	Rummagene_kinases
GNF2 MATK	3/25.0	0.00027299	0.0149598	0	0	27.3774	224.661	NKG7;CTSW;GZMH	MSigDB_Computational
EMD-386088 Down	7/247.0	0.0002744	0.0313719	0	0	6.03535	49.4955	CPM;NKG7;KLK8;KLK10;KLK7;KLK11;GZMH	LINCS_L1000_Chem_Pert_Consensus_Sigs
Mexiletine Up	7/247.0	0.0002744	0.0313719	0	0	6.03535	49.4955	NKG7;KLK3;PNMA2;SAMHD1;CST7;KLK11;MSMB	LINCS_L1000_Chem_Pert_Consensus_Sigs
TMI-15 Up	7/247.0	0.0002744	0.0313719	0	0	6.03535	49.4955	NR5A2;NKG7;CTSW;CST7;KLK10;KLK11;GZMH	LINCS_L1000_Chem_Pert_Consensus_Sigs
TMEM60 Down	7/247.0	0.0002744	0.0230645	0	0	6.03535	49.4955	IGFBP3;KLK3;KLK8;KLK10;PTHLH;KLK11;MSMB	LINCS_L1000_CRISPR_KO_Consensus_Sigs
ADL-5859 Up	7/247.0	0.0002744	0.0313719	0	0	6.03535	49.4955	NKG7;CST7;KLK8;KLK10;KLK7;PTHLH;KLK11	LINCS_L1000_Chem_Pert_Consensus_Sigs
Sparfloxacin Up	7/247.0	0.0002744	0.0313719	0	0	6.03535	49.4955	RHBDF1;ADAR;TACC2;MEOX2;KLK10;SERPINA4;KLK12	LINCS_L1000_Chem_Pert_Consensus_Sigs
Venlafaxine Down	7/247.0	0.0002744	0.0313719	0	0	6.03535	49.4955	CPM;KLK3;KLK2;TACC2;MEOX2;NKX3-1;MSMB	LINCS_L1000_Chem_Pert_Consensus_Sigs
CP-466722 Down	7/247.0	0.0002744	0.0313719	0	0	6.03535	49.4955	SERPINA3;NKG7;KLK3;CTSW;KLK2;NKX3-1;MSMB	LINCS_L1000_Chem_Pert_Consensus_Sigs
BG-1012 Up	7/247.0	0.0002744	0.0313719	0	0	6.03535	49.4955	KLK3;CTSW;KLK2;CST7;KLK10;KLK11;NKX3-1	LINCS_L1000_Chem_Pert_Consensus_Sigs
SA-102096 Up	7/247.0	0.0002744	0.0313719	0	0	6.03535	49.4955	KLK2;TACC2;KLK8;KLK10;KLK7;KLK11;MSMB	LINCS_L1000_Chem_Pert_Consensus_Sigs
JAS07-004 Down	7/247.0	0.0002744	0.0313719	0	0	6.03535	49.4955	KLK3;KLK2;KLK8;KLK10;FGFR2;KLK11;NKX3-1	LINCS_L1000_Chem_Pert_Consensus_Sigs
Chelidonine Up	7/247.0	0.0002744	0.0313719	0	0	6.03535	49.4955	KLK3;CTSW;KLK2;CST7;KLK10;KLK7;KLK11	LINCS_L1000_Chem_Pert_Consensus_Sigs
SA-1459481 Down	7/247.0	0.0002744	0.0313719	0	0	6.03535	49.4955	KLK3;KLK2;KLK8;KLK10;KLK7;KLK11;NKX3-1	LINCS_L1000_Chem_Pert_Consensus_Sigs
IHH Down	7/247.0	0.0002744	0.0230645	0	0	6.03535	49.4955	NKG7;KLK3;CTSW;KLK2;CST7;MSMB;GZMH	LINCS_L1000_CRISPR_KO_Consensus_Sigs
GALNTL5 Down	7/247.0	0.0002744	0.0230645	0	0	6.03535	49.4955	RHBDF1;CPM;NKG7;KLK3;KLK2;KLK10;NKX3-1	LINCS_L1000_CRISPR_KO_Consensus_Sigs
BSG Down	7/247.0	0.0002744	0.0230645	0	0	6.03535	49.4955	SERPINA3;CPM;NKG7;KLK3;KLK2;SAMHD1;MSMB	LINCS_L1000_CRISPR_KO_Consensus_Sigs
TACSTD2 Up	7/247.0	0.0002744	0.0230645	0	0	6.03535	49.4955	TGFA;NKG7;CTSW;CST7;KLK8;KLK10;KLK7	LINCS_L1000_CRISPR_KO_Consensus_Sigs
Oxiconazole Down	7/247.0	0.0002744	0.0313719	0	0	6.03535	49.4955	ATF7IP;NKG7;CTSW;CST7;KLK10;KLK11;GZMH	LINCS_L1000_Chem_Pert_Consensus_Sigs
MGEA5 Up	7/247.0	0.0002744	0.0230645	0	0	6.03535	49.4955	SERPINA3;PHF11;PNMA2;KLK8;KLK7;PTHLH;KLK11	LINCS_L1000_CRISPR_KO_Consensus_Sigs
MPPED2 Up	7/247.0	0.0002744	0.0230645	0	0	6.03535	49.4955	SERPINA3;KLK3;KLK2;KLK8;KLK10;KLK11;MSMB	LINCS_L1000_CRISPR_KO_Consensus_Sigs
DOCK5 Up	7/247.0	0.0002744	0.0230645	0	0	6.03535	49.4955	SERPINA3;NKG7;KLK3;CTSW;CST7;NKX3-1;MSMB	LINCS_L1000_CRISPR_KO_Consensus_Sigs
CCL1 Up	7/247.0	0.0002744	0.0230645	0	0	6.03535	49.4955	ATF7IP;NKG7;CTSW;CST7;NKX3-1;MSMB;GZMH	LINCS_L1000_CRISPR_KO_Consensus_Sigs
FLAD1 Up	7/247.0	0.0002744	0.0230645	0	0	6.03535	49.4955	SERPINA3;TGFA;NKG7;KLK3;CTSW;NKX3-1;MSMB	LINCS_L1000_CRISPR_KO_Consensus_Sigs
PMC5321451-pone.0172498.s009.xlsx-down MM Vs PM-Unnamed 7 Down	7/247.0	0.0002744	0.0383703	0	0	6.03535	49.4955	DNER;A2ML1;KLK8;KLK10;KLK7;FGFR2;KLK11	Rummagene_signatures
Flecainide Down	7/248.0	0.000281204	0.0313719	0	0	6.01	49.1404	SERPINA3;CPM;MEOX2;KLK8;KLK10;KLK7;KLK11	LINCS_L1000_Chem_Pert_Consensus_Sigs
Letrozole Down	7/248.0	0.000281204	0.0313719	0	0	6.01	49.1404	TGFA;NKG7;TACC2;CST7;KLK11;NKX3-1;MSMB	LINCS_L1000_Chem_Pert_Consensus_Sigs
SA-1459854 Up	7/248.0	0.000281204	0.0313719	0	0	6.01	49.1404	KLK3;KLK2;ACO2;KLK8;KLK10;KLK11;MSMB	LINCS_L1000_Chem_Pert_Consensus_Sigs
Ethisterone Up	7/248.0	0.000281204	0.0313719	0	0	6.01	49.1404	SERPINA3;CPM;KLK3;KLK2;KLK11;NKX3-1;MSMB	LINCS_L1000_Chem_Pert_Consensus_Sigs
ACAT2 Up	7/248.0	0.000281204	0.0230645	0	0	6.01	49.1404	PHF11;ADAR;PNMA2;KLK8;KLK10;KLK7;PTHLH	LINCS_L1000_CRISPR_KO_Consensus_Sigs
SA-103150 Up	7/248.0	0.000281204	0.0313719	0	0	6.01	49.1404	NKG7;ACO2;KLK8;KLK10;KLK11;NKX3-1;MSMB	LINCS_L1000_Chem_Pert_Consensus_Sigs
EY 1 003 Up	7/248.0	0.000281204	0.0313719	0	0	6.01	49.1404	SERPINA3;KLK3;KLK2;SAMHD1;KLK10;KLK11;NKX3-1	LINCS_L1000_Chem_Pert_Consensus_Sigs
DAC-013 Up	7/248.0	0.000281204	0.0313719	0	0	6.01	49.1404	NKG7;CST7;KLK8;KLK10;KLK7;PTHLH;KLK11	LINCS_L1000_Chem_Pert_Consensus_Sigs
AMH Down	7/248.0	0.000281204	0.0230645	0	0	6.01	49.1404	NKG7;CST7;KLK8;KLK10;KLK7;KLK11;MSMB	LINCS_L1000_CRISPR_KO_Consensus_Sigs
EXTL2 Down	7/248.0	0.000281204	0.0230645	0	0	6.01	49.1404	RHBDF1;MKRN1;TGFA;NKG7;KLK10;KLK11;GZMH	LINCS_L1000_CRISPR_KO_Consensus_Sigs
protein serine/threonine kinase inhibitor activity (GO:0030291)	4/62.0	0.000283443	0.0126261	0	0	13.962	114.049	LRRC4;CIB1;LRRC4C;LRRC4B	GO_Molecular_Function_2017b
Integral Component Of Postsynaptic Density Membrane (GO:0099061) CC	5/113.0	0.000283713	0.00184413	0	0	9.4454	77.1457	IL1RAPL1;LRRC4;LRRC4C;PTPRF;LRRC4B	SynGO_2024
FZD9 Down	7/249.0	0.000288144	0.023161	0	0	5.98486	48.7889	NR5A2;NKG7;CTSW;PNMA2;KLK8;KLK11;MSMB	LINCS_L1000_CRISPR_KO_Consensus_Sigs
TSPAN2 Down	7/249.0	0.000288144	0.023161	0	0	5.98486	48.7889	NKG7;CST7;KLK8;KLK10;KLK7;KLK11;MSMB	LINCS_L1000_CRISPR_KO_Consensus_Sigs
Little-Saas Up	7/249.0	0.000288144	0.0313719	0	0	5.98486	48.7889	CPM;TGFA;KLK10;KLK7;KLK11;NKX3-1;MSMB	LINCS_L1000_Chem_Pert_Consensus_Sigs
Metitepine Up	7/249.0	0.000288144	0.0313719	0	0	5.98486	48.7889	SERPINA3;CPM;KLK8;KLK10;KLK7;KLK11;MSMB	LINCS_L1000_Chem_Pert_Consensus_Sigs
EMD-53998 Down	7/249.0	0.000288144	0.0313719	0	0	5.98486	48.7889	SERPINA3;KLK10;KLK7;FGFR2;PTHLH;KLK11;NKX3-1	LINCS_L1000_Chem_Pert_Consensus_Sigs
Prednicarbate Up	7/249.0	0.000288144	0.0313719	0	0	5.98486	48.7889	SERPINA3;CPM;NKG7;KLK3;KLK2;KLK11;GZMH	LINCS_L1000_Chem_Pert_Consensus_Sigs
1-Benzylimidazole Up	7/249.0	0.000288144	0.0313719	0	0	5.98486	48.7889	SERPINA3;KLK3;KLK2;KLK7;FGFR2;NKX3-1;MSMB	LINCS_L1000_Chem_Pert_Consensus_Sigs
PMC5637904-PATH-243-193-s016.xlsx-human Down In Fat SOX11-Unnamed 7 Down	11/612.0	0.000288458	0.0383703	0	0	3.88121	31.6356	RNASEH2A;FGFBP2;ARL14;KLK1;IGFBP3;LRRC4;A2ML1;ANO7;KLK8;KLK10;NKX3-1	Rummagene_signatures
PMC5637904-PATH-243-193-s016.xlsx-human Down In Fat SOX11-Unnamed 6 SOX11	11/612.0	0.000288458	0.0410152	0	0	3.88121	31.6356	RNASEH2A;FGFBP2;ARL14;KLK1;IGFBP3;LRRC4;A2ML1;ANO7;KLK8;KLK10;NKX3-1	Rummagene_transcription_factors
PMC5637904-PATH-243-193-s016.xlsx-human Down In Fat SOX11-Unnamed 6 Down	11/612.0	0.000288458	0.0383703	0	0	3.88121	31.6356	RNASEH2A;FGFBP2;ARL14;KLK1;IGFBP3;LRRC4;A2ML1;ANO7;KLK8;KLK10;NKX3-1	Rummagene_signatures
PMC5637904-PATH-243-193-s016.xlsx-human Down In Fat SOX11-Table S5C Downregulated Genes In Tumours From DCIS-SOX11 Cells Compared To DCIS-lacZ Cells Injected Into Mammary Fat Pad SOX11	11/612.0	0.000288458	0.0410152	0	0	3.88121	31.6356	RNASEH2A;FGFBP2;ARL14;KLK1;IGFBP3;LRRC4;A2ML1;ANO7;KLK8;KLK10;NKX3-1	Rummagene_transcription_factors
PMC5637904-PATH-243-193-s016.xlsx-human Down In Fat SOX11-Table S5C Downregulated Genes In Tumours From DCIS-SOX11 Cells Compared To DCIS-lacZ Cells Injected Into Mammary Fat Pad Down	11/612.0	0.000288458	0.0383703	0	0	3.88121	31.6356	RNASEH2A;FGFBP2;ARL14;KLK1;IGFBP3;LRRC4;A2ML1;ANO7;KLK8;KLK10;NKX3-1	Rummagene_signatures
PMC5637904-PATH-243-193-s016.xlsx-human Down In Fat SOX11-Unnamed 7 SOX11	11/612.0	0.000288458	0.0410152	0	0	3.88121	31.6356	RNASEH2A;FGFBP2;ARL14;KLK1;IGFBP3;LRRC4;A2ML1;ANO7;KLK8;KLK10;NKX3-1	Rummagene_transcription_factors
SUZ12 CHEA	20/1684.0	0.000289888	0.0217416	0	0	2.67267	21.7716	NTNG1;DPP10;FOXC2;DMRT1;NEGR1;IGFBP3;ALOX15;ADAM33;TGFA;ZIC4;MEOX2;PTHLH;NKD1;PAX1;NKD2;DPP6;DPYSL5;MKX;FGF12;NKX3-1	ENCODE_and_ChEA_Consensus_TFs_from_ChIP.X
PMC4636226-pone.0141171.s004.xls-Genes Down mRNA-Unnamed 27 Down	6/177.0	0.000294418	0.0383703	0	0	7.21016	58.6223	FGFBP2;TREX1;NKG7;CTSW;CST7;GZMH	Rummagene_signatures
SW1463 LARGE INTESTINE	6/177.0	0.000294418	0.0186554	0	0	7.21016	58.6223	KLK1;SEMG1;KLK15;SERPINA4;KLK11;KLK12	Cancer_Cell_Line_Encyclopedia
PLAGL1 Down	7/250.0	0.000295221	0.0232646	0	0	5.95993	48.441	SERPINA3;TGFA;PNMA2;KLK10;PTHLH;KLK11;KLK12	LINCS_L1000_CRISPR_KO_Consensus_Sigs
VU-0155056 Up	7/250.0	0.000295221	0.0313719	0	0	5.95993	48.441	RHBDF1;SERPINA3;CTSW;TACC2;KLK11;MSMB;KLK12	LINCS_L1000_Chem_Pert_Consensus_Sigs
INPP5A Down	7/250.0	0.000295221	0.0232646	0	0	5.95993	48.441	TGFA;NKG7;KLK3;KLK2;KLK10;KLK11;NKX3-1	LINCS_L1000_CRISPR_KO_Consensus_Sigs
Exemestane Up	7/250.0	0.000295221	0.0313719	0	0	5.95993	48.441	KLK3;CTSW;KLK2;TACC2;MEOX2;NKX3-1;MSMB	LINCS_L1000_Chem_Pert_Consensus_Sigs
GTEx Esophagus 20-29 vs 50-59 Down	7/250.0	0.000295221	0.00948924	0	0	5.95993	48.441	DPP6;DPYSL5;IGLON5;KLK3;KLK2;TGM4;NKD1	GTEx_Aging_Signatures_2021
PMC2943625-supp Gkq287 SupplResults.xls-AR Mod Cand And targets-Unnamed 2 AR	4/63.0	0.000301482	0.0410152	0	0	13.7247	111.263	KLK3;KLK15;NKX3-1;MSMB	Rummagene_transcription_factors
negative regulation of peptidase activity (GO:0010466)	4/63.0	0.000301482	0.0332413	0	0	13.7247	111.263	SERPINA3;SPINK6;CST7;SERPINA4	GO_Biological_Process_2021
GSE157585 Metformin ResTrain16wk Hs Muscle Up	6/178.0	0.000303445	0.0432494	0	0	7.16788	58.062	DMRT1;KLK4;TGFA;NKG7;NKD2;GZMH	Diabetes_Perturbations_GEO_2022
PMC7002300-41388 2019 1065 MOESM2 ESM.xlsx-UP-gene Up	10/516.0	0.000305271	0.0389383	0	0	4.16566	33.7182	NTNG2;CPM;NR5A2;NEGR1;ALOX15;TGFA;FGF12;PTHLH;LRRC4B;MSMB	Rummagene_signatures
Klein Alison P (Johns Hopkins University)	3/26.0	0.000307457	0.0120062	0	0	26.1858	211.769	NR5A2;TERT;CLPTM1L	NIH_Funded_PIs_2017_Human_GeneRIF
Porokeratosis disseminated superficial actinic 2	3/26.0	0.000307457	0.0233509	0	0	26.1858	211.769	CPM;NEGR1;CMKLR1	Rare_Diseases_AutoRIF_Gene_Lists
endopeptidase inhibitor activity (GO:0004866)	5/115.0	0.000307733	0.0114631	0	0	9.27273	74.9818	SERPINA3;SPINK6;A2ML1;CST7;SERPINA4	GO_Molecular_Function_2021
inflammatory response (GO:0006954)	7/252.0	0.000309794	0.0423973	0	0	5.91068	47.7559	SERPINA3;KLK1;GPR32;ALOX15;KLK3;KLK2;LTB4R	GO_Biological_Process_2018
Mammary Neoplasms	25/2387.0	0.000315143	0.0203638	0	0	2.41046	19.4343	FOXC2;ALOX15;KLK4;TGFA;CIB1;KLK3;ADAR;KLK2;SERPINA4;PTHLH;TERT;BDKRB1;IGFBP3;TNK2;ADAM33;A2ML1;KLK15;KLK10;KLK11;CTU2;CTU1;NR5A2;TACC2;ACPP;FGFR2	DisGeNET
Brenner tumor of ovary	7/253.0	0.000317294	0.0287076	0	0	5.88635	47.4186	KLK1;TERT;ALOX15;KLK4;KLK15;KLK2;KLK7	Rare_Diseases_GeneRIF_Gene_Lists
HPAC-pancreas	4/64.0	0.000320329	0.0377988	0	0	13.4952	108.585	CTU1;TNK2;ACO1;MKX	Achilles_fitness_decrease
Asthma	17/1313.0	0.000330707	0.020759	0	0	2.87068	23.0064	DPP10;NPSR1;SERPINA3;KLK1;IGFBP3;ALOX15;PHF11;ADAM33;TGFA;CIB1;KLK3;LTB4R;KLK11;DPP6;DNER;IL1RAPL1;BDKRB1	DisGeNET
GSE157585 Metformin NoResisTrain Hs Muscle Up	6/181.0	0.000331836	0.0432494	0	0	7.04393	56.428	FGFBP2;ALOX15;KLK4;TGFA;NKD2;GZMH	Diabetes_Perturbations_GEO_2022
Zhu Yi (Ut Southwestern Medical Center)	6/181.0	0.000331836	0.0123412	0	0	7.04393	56.428	TERT;IGFBP3;ADAM33;KLK3;FGFR2;MSMB	NIH_Funded_PIs_2017_Human_GeneRIF
Pancreatic Cancer	5/117.0	0.000333265	0.00524338	0	0	9.10622	72.9096	DPP6;NR5A2;TERT;CLPTM1L;PTHLH	GeDiPNet_2023
PMC10170086-41598 2023 34519 MOESM6 ESM.xlsx-Sheet3-The Overlapping Genes Between Significantly Co-Expressed Genes And Significantly Differentially Expressed Genes Of BARX2 In LIHC BARX2	13/839.0	0.000337316	0.0429759	0	0	3.37264	26.9625	NTNG1;DPP10;ARL14;KLK1;DMRT1;TGFA;PNMA2;KLK10;KLK7;PTHLH;KLK11;DPYSL5;DNER	Rummagene_transcription_factors
Human Peritoneal Mesothelioma 39 years vs 68 years GSE17118 aging:359	8/338.0	0.00033844	0.0330776	0	0	5.04655	40.3278	DPP6;LRG1;KLK1;DNER;ACPP;STEAP2;KLK8;KLK11	Aging_Perturbations_from_GEO_down
PMC10319845-mmc4.xlsx-vs H3K27me3-EZH2 NFKB siEZH2 Down Down	4/65.0	0.000340006	0.0416178	0	0	13.2733	106.008	PINX1;DNER;TACC2;PTHLH	Rummagene_signatures
Allergic autoimmune thyroiditis	4/65.0	0.000340006	0.0233509	0	0	13.2733	106.008	DPP10;CPM;PHF11;ADAM33	Rare_Diseases_AutoRIF_Gene_Lists
PMC7035007-medi-99-e19022-s001.docx-0-Down-regulated Differentially Expressed Genes dDEGs Down	11/624.0	0.000340162	0.0416178	0	0	3.80286	30.37	NTNG1;CPM;IGFBP3;ADAM33;TGFA;BDKRB1;ZIC4;MKX;STEAP2;FGFR2;NKX3-1	Rummagene_signatures
Severe global developmental delay (HP:0011344)	3/27.0	0.000344611	0.0123715	0	0	25.0934	200.072	RNASEH2C;RNASEH2A;ACO2	Human_Phenotype_Ontology
Achondroplasia	3/27.0	0.000344611	0.0210309	0	0	25.0934	200.072	PTRH1;PTHLH;FGFR2	DisGeNET
P50CA092131	3/27.0	0.000344611	0.0110914	0	0	25.0934	200.072	IGFBP3;KLK3;NKX3-1	Genes_Associated_with_NIH_Grants
PMC9977768-41416 2022 2114 MOESM14 ESM.xlsx-S4-Supplementary Table 4 List Of Genes Associated With AR Signaling Hieronymus Et Al 2006 AR	3/27.0	0.000344611	0.0429759	0	0	25.0934	200.072	KLK3;KLK2;NKX3-1	Rummagene_transcription_factors
Porokeratosis disseminated superficial actinic 1	3/27.0	0.000344611	0.0233509	0	0	25.0934	200.072	CPM;NEGR1;CMKLR1	Rare_Diseases_AutoRIF_Gene_Lists
R01CA112028	3/27.0	0.000344611	0.0110914	0	0	25.0934	200.072	KLK3;KLK2;MSMB	Genes_Associated_with_NIH_Grants
Rumination disorder	5/118.0	0.000346617	0.0233509	0	0	9.02518	71.9062	RNASEH2B;IGFBP3;TREX1;ADAR;SAMHD1	Rare_Diseases_AutoRIF_Gene_Lists
Dominant cleft palate	4/66.0	0.000360535	0.0287076	0	0	13.0586	103.528	FOXC2;TERT;TGFA;CLPTM1L	Rare_Diseases_GeneRIF_Gene_Lists
G88374WZ	4/66.0	0.000360535	0.0248409	0	0	13.0586	103.528	SEMG2;IGFBP3;KLK3;KLK11	GlyGen_Glycosylated_Proteins_2022
PMC6593675-PATH-248-191-s003.xlsx-Sheet1-TBX3 Promotes Progression Of Pre-Invasive Breast Cancer Cells By Inducing EMT And Directly Up-Regulating SLUG Up	6/185.0	0.000372887	0.0447091	0	0	6.88513	54.3528	CPM;IGFBP3;SCX;BDKRB1;A2ML1;NKD2	Rummagene_signatures
Uniparental disomy of 6	7/260.0	0.00037398	0.0233509	0	0	5.72145	45.1497	CPM;TERT;IGFBP3;IL1RAPL1;KLK15;ACPP;FGF12	Rare_Diseases_AutoRIF_Gene_Lists
PMC4563693 F7	2/6.0	0.00038121	0.0256125	0	0	99.47	783.044	TNMD;SCX	PFOCR_Pathways_2023
Stewart Lamonica Vanette (Meharry Medical College)	2/6.0	0.00038121	0.0124288	0	0	99.47	783.044	IGFBP3;ACPP	NIH_Funded_PIs_2017_Human_GeneRIF
PMC4231685 F9	2/6.0	0.00038121	0.0256125	0	0	99.47	783.044	ACO1;ACO2	PFOCR_Pathways_2023
Dipeptidylpeptidase IV, N-terminal domain	2/6.0	0.00038121	0.00876782	0	0	99.47	783.044	DPP10;DPP6	InterPro_Domains_2019
citrate metabolic process (GO:0006101)	2/6.0	0.00038121	0.0423973	0	0	99.47	783.044	ACO1;ACO2	GO_Biological_Process_2018
PMC5567665 F1	2/6.0	0.00038121	0.0256125	0	0	99.47	783.044	ACO1;ACO2	PFOCR_Pathways_2023
Kumar Mukesh (University Of Hawaii At Manoa)	2/6.0	0.00038121	0.0124288	0	0	99.47	783.044	TERT;MSMB	NIH_Funded_PIs_2017_Human_GeneRIF
MP:0001167 prostate gland epithelial hyperplasia	2/6.0	0.00038121	0.0354525	0	0	99.47	783.044	ACPP;NKX3-1	MGI_Mammalian_Phenotype_2017
sp95	2/6.0	0.00038121	0.0259283	0	0	99.47	783.044	SEMG1;KLK11	Jensen_TISSUES
R01NS077851	2/6.0	0.00038121	0.0114231	0	0	99.47	783.044	DPP6;IGLON5	Genes_Associated_with_NIH_Grants
Triple Negative Breast Neoplasms	2/6.0	0.00038121	0.032784	0	0	99.47	783.044	TERT;PTHLH	PhenGenI_Association_2021
T32DK007774	2/6.0	0.00038121	0.0114231	0	0	99.47	783.044	KLK3;KLK2	Genes_Associated_with_NIH_Grants
citrate metabolic process (GO:0006101)	2/6.0	0.00038121	0.0273938	0	0	99.47	783.044	ACO1;ACO2	GO_Biological_Process_2017
Primers, PMC6224395 (Table1)	2/6.0	0.00038121	0.012766	0	0	99.47	783.044	DPP10;LRRC4C	Table_Mining_of_CRISPR_Studies
Exocrine System Development (GO:0035272)	2/6.0	0.00038121	0.0302931	0	0	99.47	783.044	FGFR2;NKX3-1	GO_Biological_Process_2023
Chilblain lupus 1	2/6.0	0.00038121	0.0226356	0	0	99.47	783.044	TREX1;SAMHD1	DisGeNET
Labrador lung	2/6.0	0.00038121	0.0233509	0	0	99.47	783.044	TERT;CLPTM1L	Rare_Diseases_AutoRIF_Gene_Lists
Bilateral oophorectomy 2834	2/6.0	0.00038121	0.0120462	0	0	99.47	783.044	ARL14EP;TERT	UK_Biobank_GWAS_v1
regulation of serine-type endopeptidase activity (GO:1900003)	2/6.0	0.00038121	0.0332413	0	0	99.47	783.044	SEMG2;SEMG1	GO_Biological_Process_2021
PMC7198750 Fimmu-11-00615-G002	2/6.0	0.00038121	0.0273885	0	0	99.47	783.044	TREX1;SAMHD1	PFOCR_Pathways
Tumor Of Rete Testis	2/6.0	0.00038121	0.00580423	0	0	99.47	783.044	ATF7IP;DMRT1	GeDiPNet_2023
R01DK028229	2/6.0	0.00038121	0.0114231	0	0	99.47	783.044	IGFBP3;KLK3	Genes_Associated_with_NIH_Grants
R01CA122434	2/6.0	0.00038121	0.0114231	0	0	99.47	783.044	TERT;PINX1	Genes_Associated_with_NIH_Grants
protein kinase inhibitor activity (GO:0004860)	4/67.0	0.000381934	0.0122219	0	0	12.8507	101.138	LRRC4;CIB1;LRRC4C;LRRC4B	GO_Molecular_Function_2018
Barnes Kathleen C (University Of Colorado Denver)	4/67.0	0.000381934	0.0124288	0	0	12.8507	101.138	DPP10;TERT;ADAM33;KLK3	NIH_Funded_PIs_2017_Human_GeneRIF
regulation of plasma membrane bounded cell projection organization (GO:0120035)	3/28.0	0.000384539	0.0332413	0	0	24.0885	189.419	NTNG1;NTNG2;IL1RAPL1	GO_Biological_Process_2021
Partial agenesis of corpus callosum	3/28.0	0.000384539	0.0233509	0	0	24.0885	189.419	TREX1;ADAR;SAMHD1	Rare_Diseases_AutoRIF_Gene_Lists
Proteins with Altered Expression in Prostate Cancer	3/28.0	0.000384539	0.0102178	0	0	24.0885	189.419	KLK3;ACPP;NKX3-1	Elsevier_Pathway_Collection
acute inflammatory response (GO:0002526)	3/28.0	0.000384539	0.0423973	0	0	24.0885	189.419	KLK1;KLK3;KLK2	GO_Biological_Process_2018
Regulation Of Plasma Membrane Bounded Cell Projection Organization (GO:0120035)	3/28.0	0.000384539	0.0302931	0	0	24.0885	189.419	NTNG1;NTNG2;IL1RAPL1	GO_Biological_Process_2023
G66088HZ	3/28.0	0.000384539	0.0248409	0	0	24.0885	189.419	SERPINA3;PTPRF;SERPINA4	GlyGen_Glycosylated_Proteins_2022
PMC4820705-srep23932-s4.xls-Sheet1-Table S8 List Of Up And Down Regulated Fold Change 1 00 And P-value 0 05 Target mRNAs Up	24/2276.0	0.000387841	0.0455904	0	0	2.41099	18.9381	RHBDF1;CPM;ARL14;KLK1;IGFBP3;TREX1;TNK2;PHF11;TGFA;CIB1;KLK3;KLK2;MEOX2;SAMHD1;CST7;KLK8;KLK10;KLK7;KLK11;MKRN1;IL1RAPL1;BDKRB1;ACO2;TACC2	Rummagene_signatures
Glaucoma congenital	8/345.0	0.00038795	0.0233509	0	0	4.93996	38.8016	RNASEH2C;CPM;RNASEH2B;RNASEH2A;TREX1;ADAR;SAMHD1;FGFR2	Rare_Diseases_AutoRIF_Gene_Lists
Aldrich Melinda (Vanderbilt University)	5/121.0	0.000389112	0.0400042	0	0	8.79044	69.0194	TERT;ALOX15;DNER;CLPTM1L;CMKLR1	NIH_Funded_PIs_2017_Human_AutoRIF
Smith Susan (New York University School Of Medicine)	7/262.0	0.000391584	0.0400042	0	0	5.676	44.53	TERT;IGFBP3;TGFA;FGFR2;PTHLH;NKD1;NKD2	NIH_Funded_PIs_2017_Human_AutoRIF
Psoriasis Gene List	11/635.0	0.000394223	0.0358305	0	0	3.73369	29.2669	NPSR1;ADAM33;TACC2;TGM4;KLK8;KLK10;KLK7;FGFR2;LTB4R;KLK11;CMKLR1	Enrichr_Users_Contributed_Lists_2020
Protein tyrosine phosphatase complex	7/263.0	0.000400631	0.0342254	0	0	5.65354	44.2246	NTNG1;NTNG2;DNER;IL1RAPL1;LRRC4;LRRC4C;PTPRF	Jensen_COMPARTMENTS
PMC4149371-pone.0105180.s010.xls-OCT4-GENE POU5F1	10/535.0	0.000405917	0.0485963	0	0	4.01097	31.3231	NPSR1;ZNF582;DMRT1;MKRN1;IL1RAPL1;ZIC4;MKX;STEAP2;FGFR2;PTHLH	Rummagene_transcription_factors
Human Peritoneal Mesothelioma 25 years vs 66 years GSE17118 aging:360	8/348.0	0.000410902	0.0330776	0	0	4.89562	38.1719	HSH2D;ARL14;BDKRB1;CTSW;CST7;KLK8;KLK7;KLK11	Aging_Perturbations_from_GEO_down
PMC9051620-mmc6.xlsx-B Disease Gene lists-Rekker 2017 DOWN 297 Down	7/265.0	0.000419229	0.0483323	0	0	5.60914	43.6228	NTNG1;DPP10;KLK1;KLK4;KLK3;KLK2;LRRC4B	Rummagene_signatures
Prostate gland cancer cell	5/123.0	0.000419552	0.0259283	0	0	8.64057	67.1919	IGFBP3;KLK3;KLK2;PTHLH;NKX3-1	Jensen_TISSUES
Fredman Gabrielle (Albany Medical College)	3/29.0	0.000427325	0.0404218	0	0	23.1608	179.681	GPR32;ALOX15;CMKLR1	NIH_Funded_PIs_2017_Human_AutoRIF
Stetson Daniel B (University Of Washington)	3/29.0	0.000427325	0.0404218	0	0	23.1608	179.681	TREX1;ADAR;SAMHD1	NIH_Funded_PIs_2017_Human_AutoRIF
Chen Tong (Ohio State University)	3/29.0	0.000427325	0.0133496	0	0	23.1608	179.681	DPP10;DPP6;FGFR2	NIH_Funded_PIs_2017_Human_GeneRIF
Abnormal Joint Morphology (MP:0002932)	3/29.0	0.000427325	0.0414505	0	0	23.1608	179.681	KLK15;KLK11;KLK12	KOMP2_Mouse_Phenotypes_2022
Bone dysplasia corpus callosum agenesis	4/69.0	0.000427434	0.024558	0	0	12.454	96.6145	TREX1;ADAR;SAMHD1;FGFR2	Rare_Diseases_AutoRIF_Gene_Lists
glutamatergic synapse (GO:0098978)	4/69.0	0.000427434	0.00801439	0	0	12.454	96.6145	IL1RAPL1;LRRC4;LRRC4C;LRRC4B	GO_Cellular_Component_2021
Uterine Cervical Neoplasm	5/124.0	0.00043543	0.0251747	0	0	8.56753	66.3056	ZNF582;TERT;CLPTM1L;MSMB;PAX1	DisGeNET
MP0002108 abnormal muscle morphology	11/644.0	0.000443676	0.0248459	0	0	3.67889	28.4025	FOXC2;TCF15;IGFBP3;TREX1;TNMD;SCX;TGFA;MKX;MEOX2;FGFR2;PAX1	MGI_Mammalian_Phenotype_Level_3
PMC9800263-mmc2.xlsx-Up In PC-3 0 1 Ug pDNA-Gene Name Up	12/753.0	0.000450942	0.0495071	0	0	3.44705	26.5567	HSH2D;NR5A2;ARL14;IGFBP3;TREX1;PHF11;DNER;SCX;ADAR;SAMHD1;NKD1;NKX3-1	Rummagene_signatures
PMC6547541-13059 2019 1713 MOESM2 ESM.xlsx-Eig DN-Unnamed 49 Down	4/70.0	0.000451577	0.0495071	0	0	12.2647	94.472	SERPINA3;NR5A2;SAMHD1;SERPINA4	Rummagene_signatures
BICR16 UPPER AERODIGESTIVE TRACT	5/125.0	0.000451757	0.0262395	0	0	8.4957	65.437	SPINK6;A2ML1;TGM4;KLK8;KLK7	Cancer_Cell_Line_Encyclopedia
PMC5815852-elife-30842-fig2-data6.xls-up To 60 Mg kg-Unnamed 1 Up	6/192.0	0.000454194	0.0495071	0	0	6.62366	50.9822	SERPINA3;KLK1;TREX1;PHF11;ADAR;SAMHD1	Rummagene_signatures
Human CD4+Tlyphocytes 40 years vs 72 years GSE62373 aging:179	6/193.0	0.000466856	0.0386047	0	0	6.5879	50.5258	FGFBP2;IGFBP3;NKG7;CTSW;CST7;GZMH	Aging_Perturbations_from_GEO_up
regulation of cation transmembrane transport (GO:1904062)	3/30.0	0.000473053	0.0423973	0	0	22.3019	170.75	DPP10;DPP6;FGF12	GO_Biological_Process_2018
G41882MT	3/30.0	0.000473053	0.0248409	0	0	22.3019	170.75	SERPINA3;PTPRF;SERPINA4	GlyGen_Glycosylated_Proteins_2022
regulation of cation transmembrane transport (GO:1904062)	3/30.0	0.000473053	0.0343313	0	0	22.3019	170.75	DPP10;DPP6;FGF12	GO_Biological_Process_2021
Regulation Of Cell Migration Involved In Sprouting Angiogenesis (GO:0090049)	3/30.0	0.000473053	0.0314275	0	0	22.3019	170.75	FOXC2;CIB1;MEOX2	GO_Biological_Process_2023
regulation of cell migration involved in sprouting angiogenesis (GO:0090049)	3/30.0	0.000473053	0.0423973	0	0	22.3019	170.75	FOXC2;CIB1;MEOX2	GO_Biological_Process_2018
Rohan Thomas E (Albert Einstein College Of Medicine)	3/30.0	0.000473053	0.0431492	0	0	22.3019	170.75	TERT;IGFBP3;FGFR2	NIH_Funded_PIs_2017_Human_AutoRIF
Malignant neoplasm of ovary	22/2026.0	0.000480752	0.0270824	0	0	2.45551	18.7605	SERPINA3;FOXC2;KLK1;IGFBP3;ALOX15;KLK4;TGFA;CIB1;KLK3;KLK15;KLK8;KLK10;KLK7;PTHLH;NKD1;KLK11;PAX1;TERT;DNER;SEMG1;FGFR2;MSMB	DisGeNET
Axon guidance Homo sapiens hsa04360	5/127.0	0.000485791	0.0115107	0	0	8.35559	63.7509	NTNG1;NTNG2;DPYSL5;LRRC4;LRRC4C	KEGG_2016
MP0000733 abnormal muscle development	4/72.0	0.000502754	0.0397176	0	0	11.9028	90.4063	FOXC2;TCF15;MEOX2;PAX1	MGI_Mammalian_Phenotype_2013
Age started wearing glasses/contact lenses 2217 raw	5/128.0	0.000503515	0.0140072	0	0	8.28723	62.9324	NR5A2;PINX1;ACO2;LRRC4C;RCBTB1	UK_Biobank_GWAS_v1
hydrolase activity (GO:0016787)	14/992.0	0.000504279	0.00663967	0	0	3.07771	23.3671	DPP10;CPM;RNASEH2A;KLK1;TREX1;ADAM33;ADAR;KLK15;KLK2;KLK8;PTPRF;KLK12;GZMH;DPP6	GO_Molecular_Function_2013
Mesothelial cells in Liver	8/359.0	0.000504718	0.0234694	0	0	4.73953	35.9802	NTNG1;DPP6;ALOX15;PNMA2;MEOX2;PTPRF;NKD1;KLK11	Descartes_Cell_Types_and_Tissue_2021
Witte John S (University Of California)	6/197.0	0.000520283	0.0458208	0	0	6.44863	48.7589	TERT;IGFBP3;PINX1;KLK3;CLPTM1L;FGFR2	NIH_Funded_PIs_2017_Human_AutoRIF
Regulation Of Cell Morphogenesis (GO:0022604)	3/31.0	0.000521804	0.0314275	0	0	21.5043	162.534	NTNG1;NTNG2;ZMYM6	GO_Biological_Process_2023
Regulation Of Presynapse Assembly (GO:1905606) BP	3/31.0	0.000521804	0.00104361	0	0	21.5043	162.534	NTNG2;IL1RAPL1;LRRC4B	SynGO_2022
Regulation Of Presynapse Assembly (GO:1905606) BP	3/31.0	0.000521804	0.00226115	0	0	21.5043	162.534	NTNG2;IL1RAPL1;LRRC4B	SynGO_2024
C-terminal protein lipidation (GO:0006501)	4/73.0	0.000529832	0.0273938	0	0	11.7297	88.4763	NTNG1;CPM;NTNG2;NEGR1	GO_Biological_Process_2017
ZIACP005804	2/7.0	0.000531918	0.0144449	0	0	79.572	599.895	TERT;CLPTM1L	Genes_Associated_with_NIH_Grants
Tissue Plasminogen Activator	2/7.0	0.000531918	0.0129433	0	0	79.572	599.895	DPP6;NEGR1	dbGaP
Sex lates calcarifer bsas bisulfite, PMC6143260 (Table1)	2/7.0	0.000531918	0.012766	0	0	79.572	599.895	NR5A2;DMRT1	Table_Mining_of_CRISPR_Studies
R01AI044434	2/7.0	0.000531918	0.0144449	0	0	79.572	599.895	KLK3;ACPP	Genes_Associated_with_NIH_Grants
K01DK066205	2/7.0	0.000531918	0.0144449	0	0	79.572	599.895	TERT;IGFBP3	Genes_Associated_with_NIH_Grants
R01CA098214	2/7.0	0.000531918	0.0144449	0	0	79.572	599.895	TERT;CIB1	Genes_Associated_with_NIH_Grants
R01NS031583	2/7.0	0.000531918	0.0144449	0	0	79.572	599.895	DPP10;DPP6	Genes_Associated_with_NIH_Grants
R01DK020251	2/7.0	0.000531918	0.0144449	0	0	79.572	599.895	FTMT;ACO1	Genes_Associated_with_NIH_Grants
dipeptidyl-peptidase activity (GO:0008239)	2/7.0	0.000531918	0.0114732	0	0	79.572	599.895	DPP10;DPP6	GO_Molecular_Function_2017
PBMC-L3-CD8+ Effector Memory T 1	2/7.0	0.000531918	0.0051329	0	0	79.572	599.895	NKG7;CST7	Azimuth_2023
exocrine system development (GO:0035272)	2/7.0	0.000531918	0.0343313	0	0	79.572	599.895	FGFR2;NKX3-1	GO_Biological_Process_2021
Self-reported testicular cancer 20001 1045	2/7.0	0.000531918	0.0140072	0	0	79.572	599.895	DMRT1;CLPTM1L	UK_Biobank_GWAS_v1
Regulation Of Protein Localization To Nucleolus (GO:1904749)	2/7.0	0.000531918	0.0314275	0	0	79.572	599.895	TERT;PINX1	GO_Biological_Process_2023
Gestational Age At Birth In Premature Rupture Of Membrane-Initiated Deliveries (Maternal Effect)	2/7.0	0.000531918	0.0115788	0	0	79.572	599.895	DPP6;NEGR1	GWAS_Catalog_2023
positive regulation of cell migration involved in sprouting angiogenesis (GO:0090050)	2/7.0	0.000531918	0.0273938	0	0	79.572	599.895	FOXC2;CIB1	GO_Biological_Process_2017
Tumor of Rete Testis	2/7.0	0.000531918	0.0292156	0	0	79.572	599.895	ATF7IP;DMRT1	DisGeNET
PMC7912299 Biomolecules-11-00141-G004	2/7.0	0.000531918	0.0325394	0	0	79.572	599.895	ACO1;ACO2	PFOCR_Pathways
PMC4535673 F3	2/7.0	0.000531918	0.033636	0	0	79.572	599.895	ACO1;ACO2	PFOCR_Pathways_2023
Pancreatic cancer	5/130.0	0.000540419	0.0264805	0	0	8.15381	61.3425	DPP6;NR5A2;TERT;CLPTM1L;NKD2	GWAS_Catalog_2019
Cai Qiuyin (Vanderbilt University)	5/131.0	0.000559616	0.01681	0	0	8.08869	60.5702	TERT;IGFBP3;TGFA;CLPTM1L;FGFR2	NIH_Funded_PIs_2017_Human_GeneRIF
iron ion binding (GO:0005506)	3/32.0	0.000573659	0.0114732	0	0	20.7618	154.955	FTMT;ALOX15;ACO2	GO_Molecular_Function_2017
PMC6803282 JVI.00876-19-f0003	3/32.0	0.000573659	0.0325394	0	0	20.7618	154.955	IGFBP3;PTHLH;FGFR2	PFOCR_Pathways
regulation of cell migration involved in sprouting angiogenesis (GO:0090049)	3/32.0	0.000573659	0.0343313	0	0	20.7618	154.955	FOXC2;CIB1;MEOX2	GO_Biological_Process_2021
regulation of cell morphogenesis (GO:0022604)	3/32.0	0.000573659	0.0343313	0	0	20.7618	154.955	NTNG1;NTNG2;ZMYM6	GO_Biological_Process_2021
Pancreatic Cancer	4/75.0	0.000587075	0.0115788	0	0	11.3981	84.806	DPP6;NR5A2;TERT;CLPTM1L	GWAS_Catalog_2023
C-terminal protein lipidation (GO:0006501)	4/75.0	0.000587075	0.0453429	0	0	11.3981	84.806	NTNG1;CPM;NTNG2;NEGR1	GO_Biological_Process_2018
Blood Protein Levels	13/890.0	0.000589252	0.0115788	0	0	3.16801	23.5594	RHBDF1;NEGR1;SPINK6;ADAR;KLK8;KLK10;KLK7;KLK11;CTU1;IGLON5;DNER;ACO1;LRRC4C	GWAS_Catalog_2023
CHiP RNF2-22325148	21/1920.0	0.000602886	0.0458194	0	0	2.4573	18.2179	NTNG1;NTNG2;CPM;FOXC2;DMRT1;NEGR1;IGFBP3;LRRC4;ADAM33;ZIC4;MEOX2;SAMHD1;PTHLH;NKD1;PAX1;LRG1;DPYSL5;MKX;FGF12;FGFR2;LRRC4B	ESCAPE
chr19q13	14/1011.0	0.000608211	0.0364927	0	0	3.01603	22.3336	ZNF582;KLK1;GPR32;KLK4;NKG7;KLK3;KLK15;KLK2;KLK8;KLK10;KLK7;KLK11;KLK12;LRRC4B	Chromosome_Location
Ferritin complex	7/283.0	0.000619663	0.038785	0	0	5.23852	38.6935	SERPINA3;FTMT;IGFBP3;KLK3;ACO1;SAMHD1;SERPINA4	Jensen_COMPARTMENTS
iron ion binding (GO:0005506)	3/33.0	0.000628696	0.0256718	0	0	20.0687	147.944	FTMT;ALOX15;ACO2	GO_Molecular_Function_2017b
PMC7003279 BMRI2020-3030793.005	3/33.0	0.000628696	0.0325394	0	0	20.0687	147.944	LRG1;SEMG2;SEMG1	PFOCR_Pathways
Spanning component of plasma membrane	27/2798.0	0.000635491	0.038785	0	0	2.22509	16.3791	DPP10;NPSR1;KLK4;TGFA;SAMHD1;SERPINA4;PTPRF;LTB4R;PTHLH;DPP6;TERT;DNER;LRRC4C;LRRC4B;MSMB;RHBDF1;TCF15;TNK2;ADAM33;ANO7;KLK11;CTU2;LRG1;TNMD;CLPTM1L;STEAP2;FGFR2	Jensen_COMPARTMENTS
Xie Changchun (University Of Cincinnati)	23/2211.0	0.000639066	0.0182812	0	0	2.35652	17.3334	NTNG1;DPP10;NPSR1;SERPINA3;KLK1;NEGR1;IGFBP3;ALOX15;ADAM33;TGFA;CIB1;KLK3;KLK15;KLK2;SERPINA4;PTHLH;GZMH;DPP6;HSH2D;NR5A2;TERT;IL1RAPL1;BDKRB1	NIH_Funded_PIs_2017_Human_GeneRIF
Hormone refractory prostate cancer	5/135.0	0.000641569	0.0339268	0	0	7.83822	57.6234	TNK2;LRRC4;KLK3;FGFR2;MSMB	DisGeNET
G00912UN	5/135.0	0.000641569	0.0248409	0	0	7.83822	57.6234	DPP10;SERPINA3;SEMG2;KLK3;SERPINA4	GlyGen_Glycosylated_Proteins_2022
Human CD4+Tlyphocytes 72 years vs 81 years GSE62373 aging:171	8/373.0	0.000648541	0.034805	0	0	4.55447	33.4334	RNASEH2B;FGFBP2;IGFBP3;ATF7IP2;NKG7;CTSW;CST7;GZMH	Aging_Perturbations_from_GEO_down
G Protein-Coupled Peptide Receptor Activity (GO:0008528)	4/77.0	0.000648578	0.024646	0	0	11.0847	81.3698	NPSR1;GPR32;BDKRB1;LTB4R	GO_Molecular_Function_2023
Fc-epsilon receptor I complex	4/77.0	0.000648578	0.038785	0	0	11.0847	81.3698	DPP10;NPSR1;PHF11;ADAM33	Jensen_COMPARTMENTS
Non-small cell lung cancer stage I	4/77.0	0.000648578	0.0339268	0	0	11.0847	81.3698	FOXC2;TERT;IGFBP3;TGFA	DisGeNET
Do Ron (Icahn School Of Medicine At Mount Sinai)	23/2215.0	0.000655409	0.0182812	0	0	2.35169	17.2385	NTNG1;DPP10;NPSR1;SERPINA3;KLK1;NEGR1;IGFBP3;ALOX15;ADAM33;TGFA;CIB1;KLK3;KLK15;KLK2;SERPINA4;PTHLH;GZMH;DPP6;HSH2D;NR5A2;TERT;IL1RAPL1;BDKRB1	NIH_Funded_PIs_2017_Human_GeneRIF
Glutamatergic Synapse (GO:0098978)	4/78.0	0.000680981	0.0490306	0	0	10.9344	79.7331	IL1RAPL1;LRRC4;LRRC4C;LRRC4B	GO_Cellular_Component_2023
Testicular cancer	5/137.0	0.000685767	0.048537	0	0	7.71868	56.2304	ATF7IP;TERT;DMRT1;CLPTM1L;NKX3-1	Rare_Diseases_GeneRIF_Gene_Lists
PMC2559887 F2	3/34.0	0.000686994	0.0374516	0	0	19.4203	141.442	KLK1;KLK3;KLK2	PFOCR_Pathways_2023
PMC6803282 F3	3/34.0	0.000686994	0.0374516	0	0	19.4203	141.442	IGFBP3;PTHLH;FGFR2	PFOCR_Pathways_2023
K07CA136969	3/34.0	0.000686994	0.0178048	0	0	19.4203	141.442	TERT;CLPTM1L;FGFR2	Genes_Associated_with_NIH_Grants
GNF2 RAB7L1	3/34.0	0.000686994	0.0313727	0	0	19.4203	141.442	NKG7;CTSW;GZMH	MSigDB_Computational
SP1 human	9/472.0	0.000692528	0.0328951	0	0	4.06222	29.5533	TERT;DMRT1;IGFBP3;TGFA;BDKRB1;KLK3;ACO1;TGM4;PTHLH	TRRUST_Transcription_Factors_2019
R01GM055759	2/8.0	0.000706866	0.0178048	0	0	66.3067	481.033	SEMG2;SEMG1	Genes_Associated_with_NIH_Grants
R01GM059432	2/8.0	0.000706866	0.0178048	0	0	66.3067	481.033	FRS3;FGF12	Genes_Associated_with_NIH_Grants
R37AI064003	2/8.0	0.000706866	0.0178048	0	0	66.3067	481.033	TREX1;SAMHD1	Genes_Associated_with_NIH_Grants
Sulfur relay system	2/8.0	0.000706866	0.0139744	0	0	66.3067	481.033	CTU2;CTU1	KEGG_2019_Mouse
ZIAES049032	2/8.0	0.000706866	0.0178048	0	0	66.3067	481.033	TERT;KLK3	Genes_Associated_with_NIH_Grants
CD8+ Effector Memory T 1 CL0001050	2/8.0	0.000706866	0.00435277	0	0	66.3067	481.033	NKG7;CST7	Azimuth_Cell_Types_2021
Kallikrein-12 Levels	2/8.0	0.000706866	0.0115788	0	0	66.3067	481.033	KLK11;KLK12	GWAS_Catalog_2023
PMC2808058 Zjh0021083890002	2/8.0	0.000706866	0.0325394	0	0	66.3067	481.033	IGFBP3;FGFR2	PFOCR_Pathways
PMC6160413 41598 2018 32792 Fig6 HTML	2/8.0	0.000706866	0.0325394	0	0	66.3067	481.033	ACO1;ACO2	PFOCR_Pathways
PMC8070205 Genes-12-00552-G005	2/8.0	0.000706866	0.0325394	0	0	66.3067	481.033	TREX1;SAMHD1	PFOCR_Pathways
Sulfur relay system	2/8.0	0.000706866	0.0154598	0	0	66.3067	481.033	CTU2;CTU1	KEGG_2019_Human
positive regulation of defense response to bacterium (GO:1900426)	2/8.0	0.000706866	0.0366628	0	0	66.3067	481.033	KLK3;KLK7	GO_Biological_Process_2021
Sulfur relay system	2/8.0	0.000706866	0.0160023	0	0	66.3067	481.033	CTU2;CTU1	KEGG_2021_Human
exocrine system development (GO:0035272)	2/8.0	0.000706866	0.0453429	0	0	66.3067	481.033	FGFR2;NKX3-1	GO_Biological_Process_2018
positive regulation of cell division (GO:0051781)	2/8.0	0.000706866	0.0312031	0	0	66.3067	481.033	FGFR2;NKX3-1	GO_Biological_Process_2017
Anchored Component Of Presynaptic Active Zone Membrane (GO:0099029) CC	2/8.0	0.000706866	0.00229732	0	0	66.3067	481.033	NTNG1;NTNG2	SynGO_2024
Forno Erick (University Of Pittsburgh At Pittsburgh)	2/8.0	0.000706866	0.0186012	0	0	66.3067	481.033	DPP10;ADAM33	NIH_Funded_PIs_2017_Human_GeneRIF
regulation of protein localization to nucleolus (GO:1904749)	2/8.0	0.000706866	0.0366628	0	0	66.3067	481.033	TERT;PINX1	GO_Biological_Process_2021
PMC7198750 F2	2/8.0	0.000706866	0.0374516	0	0	66.3067	481.033	TREX1;SAMHD1	PFOCR_Pathways_2023
Zileuton	2/8.0	0.000706866	0.0452394	0	0	66.3067	481.033	ALOX15;LTB4R	IDG_Drug_Targets_2022
peptidase regulator activity (GO:0061134)	6/209.0	0.000709541	0.0268443	0	0	6.06373	43.9675	SERPINA3;SPINK6;A2ML1;CST7;SERPINA4;NKX3-1	GO_Molecular_Function_2015
Ptosis	10/575.0	0.000709925	0.0104714	0	0	3.71932	26.9663	RNASEH2C;FOXC2;RNASEH2B;RNASEH2A;TREX1;A2ML1;ADAR;SAMHD1;FGF12;FGFR2	GeDiPNet_2023
Liang Jie (University Of Illinois At Chicago)	4/79.0	0.000714515	0.0186012	0	0	10.788	78.1475	TERT;TGFA;CLPTM1L;FGFR2	NIH_Funded_PIs_2017_Human_GeneRIF
Barth syndrome	6/210.0	0.000727435	0.0394579	0	0	6.0337	43.5994	RNASEH2C;RNASEH2B;RNASEH2A;TREX1;ADAR;SAMHD1	Rare_Diseases_AutoRIF_Gene_Lists
Stomach Carcinoma	24/2378.0	0.000733746	0.0373804	0	0	2.29318	16.5507	RHBDF1;FOXC2;KLK1;DMRT1;IGFBP3;TNK2;ALOX15;PINX1;ADAM33;KLK4;TGFA;CIB1;KLK3;KLK15;KLK10;NKD1;KLK11;NKD2;KLK12;NR5A2;TERT;MKRN1;FGFR2;MSMB	DisGeNET
Arthritis	9/476.0	0.000735251	0.0105163	0	0	4.02659	29.0531	RNASEH2C;RNASEH2B;RNASEH2A;TREX1;TGFA;ACO1;ADAR;SAMHD1;NKD1	GeDiPNet_2023
Fine Howard A (Weill Medical Coll Of Cornell Univ)	6/211.0	0.000745677	0.0187863	0	0	6.00396	43.2358	KLK1;ALOX15;KLK4;KLK15;KLK2;KLK7	NIH_Funded_PIs_2017_Human_GeneRIF
Aldrin Levels	3/35.0	0.000748629	0.0115788	0	0	18.8125	135.399	NTNG1;DNER;FGF12	GWAS_Catalog_2023
Potassium Chromate Levels	3/35.0	0.000748629	0.0115788	0	0	18.8125	135.399	NTNG1;DNER;FGF12	GWAS_Catalog_2023
Environmental Pollutants Exposure (POD Low)	3/35.0	0.000748629	0.0115788	0	0	18.8125	135.399	NTNG1;DNER;FGF12	GWAS_Catalog_2023
Cadmium Chloride Levels	3/35.0	0.000748629	0.0115788	0	0	18.8125	135.399	NTNG1;DNER;FGF12	GWAS_Catalog_2023
Environmental Pollutants Exposure (AC50 Low)	3/35.0	0.000748629	0.0115788	0	0	18.8125	135.399	NTNG1;DNER;FGF12	GWAS_Catalog_2023
Azinphos Methyl Levels	3/35.0	0.000748629	0.0115788	0	0	18.8125	135.399	NTNG1;DNER;FGF12	GWAS_Catalog_2023
Environmental Pollutants Exposure (POD High)	3/35.0	0.000748629	0.0115788	0	0	18.8125	135.399	NTNG1;DNER;FGF12	GWAS_Catalog_2023
Environmental Pollutants Exposure (RfD High)	3/35.0	0.000748629	0.0115788	0	0	18.8125	135.399	NTNG1;DNER;FGF12	GWAS_Catalog_2023
Pentachlorophenol Levels	3/35.0	0.000748629	0.0115788	0	0	18.8125	135.399	NTNG1;DNER;FGF12	GWAS_Catalog_2023
Mercuric Chloride Levels	3/35.0	0.000748629	0.0115788	0	0	18.8125	135.399	NTNG1;DNER;FGF12	GWAS_Catalog_2023
Heptachlor Epoxide Levels	3/35.0	0.000748629	0.0115788	0	0	18.8125	135.399	NTNG1;DNER;FGF12	GWAS_Catalog_2023
Heptachlor Levels	3/35.0	0.000748629	0.0115788	0	0	18.8125	135.399	NTNG1;DNER;FGF12	GWAS_Catalog_2023
Parathion Levels	3/35.0	0.000748629	0.0115788	0	0	18.8125	135.399	NTNG1;DNER;FGF12	GWAS_Catalog_2023
Environmental Pollutants Exposure (RfD Low)	3/35.0	0.000748629	0.0115788	0	0	18.8125	135.399	NTNG1;DNER;FGF12	GWAS_Catalog_2023
2,4,5-Trichlorophenol Levels	3/35.0	0.000748629	0.0115788	0	0	18.8125	135.399	NTNG1;DNER;FGF12	GWAS_Catalog_2023
ferric iron binding (GO:0008199)	3/35.0	0.000748629	0.0282175	0	0	18.8125	135.399	FTMT;ALOX15;ACO2	GO_Molecular_Function_2017b
DDT Metabolite (DDD P-P') Levels	3/35.0	0.000748629	0.0115788	0	0	18.8125	135.399	NTNG1;DNER;FGF12	GWAS_Catalog_2023
Chlorpyrifos Levels	3/35.0	0.000748629	0.0115788	0	0	18.8125	135.399	NTNG1;DNER;FGF12	GWAS_Catalog_2023
Environmental Pollutants Exposure (Expo Low)	3/35.0	0.000748629	0.0115788	0	0	18.8125	135.399	NTNG1;DNER;FGF12	GWAS_Catalog_2023
Environmental Pollutants Exposure (Expo High)	3/35.0	0.000748629	0.0115788	0	0	18.8125	135.399	NTNG1;DNER;FGF12	GWAS_Catalog_2023
Mercuric Chloride-2 Levels	3/35.0	0.000748629	0.0115788	0	0	18.8125	135.399	NTNG1;DNER;FGF12	GWAS_Catalog_2023
Dieldrin Levels	3/35.0	0.000748629	0.0115788	0	0	18.8125	135.399	NTNG1;DNER;FGF12	GWAS_Catalog_2023
antibacterial humoral response (GO:0019731)	3/35.0	0.000748629	0.0453429	0	0	18.8125	135.399	SEMG2;SEMG1;KLK3	GO_Biological_Process_2018
Dicofol Levels	3/35.0	0.000748629	0.0115788	0	0	18.8125	135.399	NTNG1;DNER;FGF12	GWAS_Catalog_2023
Diazinon Levels	3/35.0	0.000748629	0.0115788	0	0	18.8125	135.399	NTNG1;DNER;FGF12	GWAS_Catalog_2023
Di-n-butyl Phthalate Levels	3/35.0	0.000748629	0.0115788	0	0	18.8125	135.399	NTNG1;DNER;FGF12	GWAS_Catalog_2023
Cobalt Levels	3/35.0	0.000748629	0.0115788	0	0	18.8125	135.399	NTNG1;DNER;FGF12	GWAS_Catalog_2023
DNA replication	3/35.0	0.000748629	0.0139744	0	0	18.8125	135.399	RNASEH2C;RNASEH2B;RNASEH2A	KEGG_2019_Mouse
Nickel Levels	3/35.0	0.000748629	0.0115788	0	0	18.8125	135.399	NTNG1;DNER;FGF12	GWAS_Catalog_2023
4,6-Dinitro-O-Cresol Levels	3/35.0	0.000748629	0.0115788	0	0	18.8125	135.399	NTNG1;DNER;FGF12	GWAS_Catalog_2023
2,4,5-Trichlorophenol-2 Levels	3/35.0	0.000748629	0.0115788	0	0	18.8125	135.399	NTNG1;DNER;FGF12	GWAS_Catalog_2023
Methoxychlor Levels	3/35.0	0.000748629	0.0115788	0	0	18.8125	135.399	NTNG1;DNER;FGF12	GWAS_Catalog_2023
Endrin Levels	3/35.0	0.000748629	0.0115788	0	0	18.8125	135.399	NTNG1;DNER;FGF12	GWAS_Catalog_2023
Endosulfan Levels	3/35.0	0.000748629	0.0115788	0	0	18.8125	135.399	NTNG1;DNER;FGF12	GWAS_Catalog_2023
Disulfoton Levels	3/35.0	0.000748629	0.0115788	0	0	18.8125	135.399	NTNG1;DNER;FGF12	GWAS_Catalog_2023
DDT Metabolite (DDT P-P') Levels	3/35.0	0.000748629	0.0115788	0	0	18.8125	135.399	NTNG1;DNER;FGF12	GWAS_Catalog_2023
Environmental Pollutants Exposure (AC50 High)	3/35.0	0.000748629	0.0115788	0	0	18.8125	135.399	NTNG1;DNER;FGF12	GWAS_Catalog_2023
DDT Metabolite (DDT O-P') Levels	3/35.0	0.000748629	0.0115788	0	0	18.8125	135.399	NTNG1;DNER;FGF12	GWAS_Catalog_2023
Ethion Levels	3/35.0	0.000748629	0.0115788	0	0	18.8125	135.399	NTNG1;DNER;FGF12	GWAS_Catalog_2023
Neoplasms, Germ Cell and Embryonal	3/35.0	0.000748629	0.0373804	0	0	18.8125	135.399	ATF7IP;DMRT1;NKX3-1	DisGeNET
Potter syndrome	4/80.0	0.000749201	0.0394579	0	0	10.6455	76.6107	CTU2;FOXC2;FGF12;PTPRF	Rare_Diseases_AutoRIF_Gene_Lists
PMC7522543 WJCO-11-679-g006	4/81.0	0.000785061	0.0325394	0	0	10.5068	75.1207	TGFA;KLK3;FGFR2;NKX3-1	PFOCR_Pathways
SKNMC	24/2395.0	0.000812275	0.0253836	0	0	2.27454	16.1848	NTNG1;FGFBP2;TCF15;TNK2;LRRC4;ADAM33;SCX;KLK4;ZIC4;PNMA2;PAX1;NKD2;FTMT;DPYSL5;TNMD;ARMC4;DNER;BDKRB1;MKX;LRRC4C;ACPP;STEAP2;FGF12;LRRC4B	ARCHS4_Cell.lines
KYSE510	24/2395.0	0.000812275	0.0253836	0	0	2.27454	16.1848	NPSR1;FGFBP2;ARL14;TCF15;DMRT1;IGFBP3;TREX1;LRRC4;SCX;KLK4;TGFA;ZIC4;KLK8;KLK10;PTHLH;KLK11;NKD2;KLK12;DPYSL5;DNER;SEMG1;TGM4;FGFR2;LRRC4B	ARCHS4_Cell.lines
HNSCC	24/2395.0	0.000812275	0.0253836	0	0	2.27454	16.1848	FGFBP2;IGFBP3;PHF11;LRRC4;ADAM33;NKG7;A2ML1;CTSW;MEOX2;SAMHD1;CST7;KLK8;KLK10;KLK7;LTB4R;PTHLH;KLK11;PAX1;KLK12;GZMH;BDKRB1;FGFR2;CMKLR1;MSMB	ARCHS4_Cell.lines
zymogen activation (GO:0031638)	3/36.0	0.000813675	0.0453429	0	0	18.2415	129.769	KLK1;KLK3;KLK2	GO_Biological_Process_2018
DNA replication Homo sapiens hsa03030	3/36.0	0.000813675	0.0115107	0	0	18.2415	129.769	RNASEH2C;RNASEH2B;RNASEH2A	KEGG_2016
DNA replication	3/36.0	0.000813675	0.0160023	0	0	18.2415	129.769	RNASEH2C;RNASEH2B;RNASEH2A	KEGG_2021_Human
DNA replication	3/36.0	0.000813675	0.0154598	0	0	18.2415	129.769	RNASEH2C;RNASEH2B;RNASEH2A	KEGG_2019_Human
G94917XT	3/36.0	0.000813675	0.0248409	0	0	18.2415	129.769	SERPINA3;LRG1;SERPINA4	GlyGen_Glycosylated_Proteins_2022
Protein Levels In Obesity	3/36.0	0.000813675	0.0123112	0	0	18.2415	129.769	KLK7;SERPINA4;KLK12	GWAS_Catalog_2023
G protein-coupled peptide receptor activity (GO:0008528)	4/82.0	0.000822117	0.0244991	0	0	10.3715	73.6755	NPSR1;GPR32;BDKRB1;LTB4R	GO_Molecular_Function_2021
C-terminal protein amino acid modification (GO:0018410)	4/82.0	0.000822117	0.0453429	0	0	10.3715	73.6755	NTNG1;CPM;NTNG2;NEGR1	GO_Biological_Process_2018
Adenocarcinoma of prostate	6/216.0	0.00084226	0.041121	0	0	5.85952	41.482	IGFBP3;CIB1;KLK3;KLK15;PTHLH;MSMB	DisGeNET
DBX1	7/299.0	0.000855865	0.0394015	0	0	4.94744	34.9457	FOXC2;DPP6;NR5A2;DMRT1;ZIC4;FGFR2;PAX1	Enrichr_Submissions_TF.Gene_Coocurrence
DACH2	7/299.0	0.000855865	0.0394015	0	0	4.94744	34.9457	DPP10;DPP6;NEGR1;DNER;IL1RAPL1;LRRC4C;FGF12	Enrichr_Submissions_TF.Gene_Coocurrence
ESRRG	7/299.0	0.000855865	0.0394015	0	0	4.94744	34.9457	DPP10;DPP6;NR5A2;NEGR1;DNER;FGF12;FGFR2	Enrichr_Submissions_TF.Gene_Coocurrence
BARHL2	7/299.0	0.000855865	0.0394015	0	0	4.94744	34.9457	FOXC2;DPP6;NR5A2;ZIC4;FGF12;FGFR2;PAX1	Enrichr_Submissions_TF.Gene_Coocurrence
FIGLA	7/299.0	0.000855865	0.0394015	0	0	4.94744	34.9457	FOXC2;NR5A2;DMRT1;IGFBP3;ZIC4;MEOX2;PAX1	Enrichr_Submissions_TF.Gene_Coocurrence
FERD3L	7/299.0	0.000855865	0.0394015	0	0	4.94744	34.9457	FOXC2;DPP6;NR5A2;DMRT1;ZIC4;MEOX2;PAX1	Enrichr_Submissions_TF.Gene_Coocurrence
TGIF2LX	7/299.0	0.000855865	0.0394015	0	0	4.94744	34.9457	DPP10;DPP6;NR5A2;DMRT1;IL1RAPL1;MEOX2;PAX1	Enrichr_Submissions_TF.Gene_Coocurrence
SOX14	7/299.0	0.000855865	0.0394015	0	0	4.94744	34.9457	FOXC2;DPP6;NR5A2;DMRT1;ZIC4;FGF12;PAX1	Enrichr_Submissions_TF.Gene_Coocurrence
SIX6	7/299.0	0.000855865	0.0394015	0	0	4.94744	34.9457	FOXC2;DPP6;NR5A2;DMRT1;DPYSL5;ZIC4;PAX1	Enrichr_Submissions_TF.Gene_Coocurrence
POU4F2	7/299.0	0.000855865	0.0394015	0	0	4.94744	34.9457	FOXC2;DPP6;NR5A2;DMRT1;DNER;ZIC4;MEOX2	Enrichr_Submissions_TF.Gene_Coocurrence
PHOX2B	7/299.0	0.000855865	0.0394015	0	0	4.94744	34.9457	FOXC2;DPP6;NR5A2;ZIC4;MEOX2;FGFR2;PAX1	Enrichr_Submissions_TF.Gene_Coocurrence
NHLH2	7/299.0	0.000855865	0.0394015	0	0	4.94744	34.9457	NTNG1;DPP6;DPYSL5;DNER;ZIC4;FGF12;FGFR2	Enrichr_Submissions_TF.Gene_Coocurrence
NEUROG1	7/299.0	0.000855865	0.0394015	0	0	4.94744	34.9457	FOXC2;DPP6;NR5A2;IGFBP3;ZIC4;FGFR2;PAX1	Enrichr_Submissions_TF.Gene_Coocurrence
LMX1A	7/299.0	0.000855865	0.0394015	0	0	4.94744	34.9457	DPP10;DPP6;NR5A2;IGFBP3;DNER;ZIC4;FGFR2	Enrichr_Submissions_TF.Gene_Coocurrence
LHX9	7/299.0	0.000855865	0.0394015	0	0	4.94744	34.9457	NTNG1;FOXC2;NR5A2;NEGR1;IGFBP3;ZIC4;FGFR2	Enrichr_Submissions_TF.Gene_Coocurrence
LHX8	7/299.0	0.000855865	0.0394015	0	0	4.94744	34.9457	NTNG1;NR5A2;NEGR1;IGFBP3;ZIC4;MKX;MEOX2	Enrichr_Submissions_TF.Gene_Coocurrence
ZNF454	7/299.0	0.000855865	0.0394015	0	0	4.94744	34.9457	NTNG1;DPP10;DPP6;NEGR1;MKX;LRRC4C;FGF12	Enrichr_Submissions_TF.Gene_Coocurrence
HOXD3	7/299.0	0.000855865	0.0394015	0	0	4.94744	34.9457	FOXC2;DPP6;NR5A2;IGFBP3;ZIC4;MEOX2;FGFR2	Enrichr_Submissions_TF.Gene_Coocurrence
GCM2	7/299.0	0.000855865	0.0394015	0	0	4.94744	34.9457	FOXC2;NR5A2;DMRT1;IGFBP3;ZIC4;MEOX2;PAX1	Enrichr_Submissions_TF.Gene_Coocurrence
FOXD4L3	7/299.0	0.000855865	0.0394015	0	0	4.94744	34.9457	FOXC2;DPP6;DMRT1;ZIC4;MEOX2;PAX1;NKD2	Enrichr_Submissions_TF.Gene_Coocurrence
LEUTX	7/299.0	0.000855865	0.0394015	0	0	4.94744	34.9457	DPP10;DPP6;DMRT1;IGFBP3;KLK2;SERPINA4;NKD2	Enrichr_Submissions_TF.Gene_Coocurrence
T Cell Spleen CL:0000084	4/83.0	0.000860391	0.0246265	0	0	10.2397	72.2733	NKG7;CTSW;CST7;KLK8	Tabula_Muris
PMC7003279 F5	3/37.0	0.000882205	0.0374516	0	0	17.7041	124.514	LRG1;SEMG2;SEMG1	PFOCR_Pathways_2023
Proteins Involved in Cholesteatoma	3/37.0	0.000882205	0.0205113	0	0	17.7041	124.514	TERT;TGFA;FGFR2	Elsevier_Pathway_Collection
telomeric DNA binding (GO:0042162)	6/218.0	0.000883489	0.0309221	0	0	5.80366	40.8092	FOXC2;NR5A2;TERT;SCX;MEOX2;NKX3-1	GO_Molecular_Function_2017b
KRAS.LUNG UP.V1 DN	5/145.0	0.000885692	0.0491559	0	0	7.27467	51.1347	ACPP;KLK8;KLK7;KLK11;KLK12	MSigDB_Oncogenic_Signatures
Pancreatic Ductal Adenocarcinoma	11/701.0	0.000893599	0.0426791	0	0	3.36499	23.6231	FOXC2;NR5A2;TERT;IGFBP3;DNER;SEMG1;TGFA;CLPTM1L;KLK10;FGFR2;MSMB	DisGeNET
Prostate Cancer	12/814.0	0.000894168	0.0124132	0	0	3.17473	22.2854	SERPINA3;TERT;IGFBP3;TGFA;KLK3;KLK15;KLK2;CLPTM1L;FGFR2;PTHLH;NKX3-1;MSMB	GeDiPNet_2023
Pancreatic Carcinoma	4/84.0	0.000899904	0.0465481	0	0	10.1112	70.9123	DPP6;NR5A2;TERT;CLPTM1L	PhenGenI_Association_2021
Immunoglobulins	9/490.0	0.000902096	0.0465481	0	0	3.90658	27.3882	NPSR1;CPM;DPP6;TCF15;DNER;ACO1;LRRC4C;PTHLH;CMKLR1	PhenGenI_Association_2021
PBMC-L3-CD8+ Effector Memory T 2	2/9.0	0.000905807	0.0051329	0	0	56.8314	398.2	CST7;GZMH	Azimuth_2023
Peptidase S9, prolyl oligopeptidase, catalytic domain	2/9.0	0.000905807	0.0166668	0	0	56.8314	398.2	DPP10;DPP6	InterPro_Domains_2019
PMC2808058 F2	2/9.0	0.000905807	0.0374516	0	0	56.8314	398.2	IGFBP3;FGFR2	PFOCR_Pathways_2023
PBMC-L3-CD4+ Cytotoxic T	2/9.0	0.000905807	0.0051329	0	0	56.8314	398.2	FGFBP2;CST7	Azimuth_2023
Lung v1-L2-CD8+ Memory/Effector T	2/9.0	0.000905807	0.0051329	0	0	56.8314	398.2	NKG7;CST7	Azimuth_2023
PMC6160413 F6	2/9.0	0.000905807	0.0374516	0	0	56.8314	398.2	ACO1;ACO2	PFOCR_Pathways_2023
PBMC-L3-Mucosal Associated Invariant T	2/9.0	0.000905807	0.0051329	0	0	56.8314	398.2	NKG7;CTSW	Azimuth_2023
PMC4191248 F2	2/9.0	0.000905807	0.0374516	0	0	56.8314	398.2	TGFA;ANO7	PFOCR_Pathways_2023
Lung V2 (HLCA)-ann Level 4-SMG Mucous	2/9.0	0.000905807	0.0051329	0	0	56.8314	398.2	KLK11;MSMB	Azimuth_2023
basement membrane assembly (GO:0070831)	2/9.0	0.000905807	0.0440448	0	0	56.8314	398.2	NTNG1;NTNG2	GO_Biological_Process_2021
Self-reported enlarged prostate 20002 1396	2/9.0	0.000905807	0.0220181	0	0	56.8314	398.2	CLPTM1L;FGFR2	UK_Biobank_GWAS_v1
Lung v1-L1-CD8 T	2/9.0	0.000905807	0.0051329	0	0	56.8314	398.2	NKG7;GZMH	Azimuth_2023
Fetal Development-L1-Bronchiolar And Alveolar Epithelial Cells	2/9.0	0.000905807	0.0051329	0	0	56.8314	398.2	CPM;FGFR2	Azimuth_2023
Bone Marrow-L2-Proliferating Natural Killer	2/9.0	0.000905807	0.0051329	0	0	56.8314	398.2	FGFBP2;GZMH	Azimuth_2023
Bone Marrow-L2-CD8 Effector 2	2/9.0	0.000905807	0.0051329	0	0	56.8314	398.2	FGFBP2;GZMH	Azimuth_2023
PMC7912299 F4	2/9.0	0.000905807	0.0374516	0	0	56.8314	398.2	ACO1;ACO2	PFOCR_Pathways_2023
Motor Cortex-cluster-FEZF2+ RNF144A-AS1+ Layer 5 Glutamatergic Neuron	2/9.0	0.000905807	0.0051329	0	0	56.8314	398.2	NPSR1;LRRC4C	Azimuth_2023
Motor Cortex-cluster-RORB+ CCDC68+ Layer 2-3 Glutamatergic Neuron	2/9.0	0.000905807	0.0051329	0	0	56.8314	398.2	NTNG1;LRRC4C	Azimuth_2023
Liver-L1-T/NK	2/9.0	0.000905807	0.0051329	0	0	56.8314	398.2	NKG7;CST7	Azimuth_2023
Lung V2 (HLCA)-ann Finest level-SMG Mucous	2/9.0	0.000905807	0.0051329	0	0	56.8314	398.2	KLK11;MSMB	Azimuth_2023
Fetal Development-L2-Lung-Bronchiolar And Alveolar Epithelial Cells	2/9.0	0.000905807	0.0051329	0	0	56.8314	398.2	CPM;FGFR2	Azimuth_2023
PBMC-L3-CD56-dim Natural Killer 2	2/9.0	0.000905807	0.0051329	0	0	56.8314	398.2	FGFBP2;CST7	Azimuth_2023
PBMC-L3-CD56-dim Natural Killer 1	2/9.0	0.000905807	0.0051329	0	0	56.8314	398.2	NKG7;CST7	Azimuth_2023
Liver-L2-NK	2/9.0	0.000905807	0.0051329	0	0	56.8314	398.2	FGFBP2;NKG7	Azimuth_2023
PBMC-L2-CD56-dim Natural Killer	2/9.0	0.000905807	0.0051329	0	0	56.8314	398.2	FGFBP2;NKG7	Azimuth_2023
PMC6768965 Fimmu-10-02263-G0001	2/9.0	0.000905807	0.0325394	0	0	56.8314	398.2	TREX1;SAMHD1	PFOCR_Pathways
PBMC-L1-other T Cell	2/9.0	0.000905807	0.0051329	0	0	56.8314	398.2	NKG7;CST7	Azimuth_2023
Fong Lawrence (University Of California)	2/9.0	0.000905807	0.0208069	0	0	56.8314	398.2	IGFBP3;TGM4	NIH_Funded_PIs_2017_Human_GeneRIF
Kazazian Haig H (Johns Hopkins University)	2/9.0	0.000905807	0.0208069	0	0	56.8314	398.2	TREX1;SAMHD1	NIH_Funded_PIs_2017_Human_GeneRIF
Anderson Mark S (University Of California)	2/9.0	0.000905807	0.0208069	0	0	56.8314	398.2	ATF7IP;TGM4	NIH_Funded_PIs_2017_Human_GeneRIF
R03CA125768	2/9.0	0.000905807	0.0199277	0	0	56.8314	398.2	TERT;PINX1	Genes_Associated_with_NIH_Grants
tRNA wobble uridine modification (GO:0002098)	2/9.0	0.000905807	0.0463902	0	0	56.8314	398.2	CTU2;CTU1	GO_Biological_Process_2018
R01CA089054	2/9.0	0.000905807	0.0199277	0	0	56.8314	398.2	DPP6;ZIC4	Genes_Associated_with_NIH_Grants
R01DA011386	2/9.0	0.000905807	0.0199277	0	0	56.8314	398.2	TERT;CLPTM1L	Genes_Associated_with_NIH_Grants
K01DK075379	2/9.0	0.000905807	0.0199277	0	0	56.8314	398.2	TERT;IGFBP3	Genes_Associated_with_NIH_Grants
R01CA114205	2/9.0	0.000905807	0.0199277	0	0	56.8314	398.2	TERT;ADAM33	Genes_Associated_with_NIH_Grants
T32AI007285	2/9.0	0.000905807	0.0199277	0	0	56.8314	398.2	KLK1;KLK3	Genes_Associated_with_NIH_Grants
R01CA136621	2/9.0	0.000905807	0.0199277	0	0	56.8314	398.2	KLK3;MSMB	Genes_Associated_with_NIH_Grants
Tonsil-L2-IFN CD8 T	2/9.0	0.000905807	0.0051329	0	0	56.8314	398.2	NKG7;GZMH	Azimuth_2023
P30CA011198	2/9.0	0.000905807	0.0199277	0	0	56.8314	398.2	KLK1;KLK3	Genes_Associated_with_NIH_Grants
R01GM027003	2/9.0	0.000905807	0.0199277	0	0	56.8314	398.2	KLK3;ACPP	Genes_Associated_with_NIH_Grants
R01CA054826	2/9.0	0.000905807	0.0199277	0	0	56.8314	398.2	RHBDF1;TGFA	Genes_Associated_with_NIH_Grants
PMC7606919 Fonc-10-568059-G001	2/9.0	0.000905807	0.0325394	0	0	56.8314	398.2	TGFA;ADAR	PFOCR_Pathways
PMC4982039 WSBM-8-272-g001	2/9.0	0.000905807	0.0325394	0	0	56.8314	398.2	ACO1;ACO2	PFOCR_Pathways
PMC3754249 JCI67230.f2	2/9.0	0.000905807	0.0325394	0	0	56.8314	398.2	ACO1;ACO2	PFOCR_Pathways
PMC7982813 Fcell-09-605301-G002	2/9.0	0.000905807	0.0325394	0	0	56.8314	398.2	DMRT1;FGFR2	PFOCR_Pathways
G75798PH	2/9.0	0.000905807	0.0248409	0	0	56.8314	398.2	LRG1;KLK3	GlyGen_Glycosylated_Proteins_2022
Peptidase S9	2/9.0	0.000905807	0.0150968	0	0	56.8314	398.2	DPP10;DPP6	Pfam_Domains_2019
PMC8070205 F5	2/9.0	0.000905807	0.0374516	0	0	56.8314	398.2	TREX1;SAMHD1	PFOCR_Pathways_2023
PMC7057844 Molce-43-168-F2	2/9.0	0.000905807	0.0325394	0	0	56.8314	398.2	FGFR2;PTHLH	PFOCR_Pathways
Tonsil-L2-Nksig CD8 T	2/9.0	0.000905807	0.0051329	0	0	56.8314	398.2	FGFBP2;GZMH	Azimuth_2023
Psoriasis	12/818.0	0.000932878	0.0427874	0	0	3.15831	22.0363	NPSR1;NR5A2;KLK1;ALOX15;ADAM33;TGFA;KLK3;ACO1;KLK8;KLK7;KLK11;CMKLR1	DisGeNET
Prostatic Hyperplasia	4/85.0	0.00094068	0.0427874	0	0	9.98589	69.5907	IGFBP3;KLK3;KLK11;FGFR2	DisGeNET
Prostatic Diseases	3/38.0	0.000954292	0.0427874	0	0	17.1974	119.6	SERPINA3;KLK3;MSMB	DisGeNET
Leukodystrophy (HP:0002415)	3/38.0	0.000954292	0.0285492	0	0	17.1974	119.6	RNASEH2A;ADAR;SAMHD1	Human_Phenotype_Ontology
Abnormality of the basal ganglia (HP:0002134)	3/38.0	0.000954292	0.0285492	0	0	17.1974	119.6	RNASEH2B;TREX1;SAMHD1	Human_Phenotype_Ontology
prostate cancer	4/86.0	0.00098274	0.0187659	0	0	9.86361	68.3072	TGFA;KLK3;FGFR2;NKX3-1	KEGG_2015
T Cell Muscle CL:0000084	4/87.0	0.0010261	0.0246265	0	0	9.74428	67.06	NKG7;CTSW;CST7;KLK8	Tabula_Muris
HSA05215 PROSTATE CANCER	4/87.0	0.0010261	0.0210178	0	0	9.74428	67.06	TGFA;KLK3;FGFR2;NKX3-1	KEGG_2013
extracellular region (GO:0005576)	18/1585.0	0.00102646	0.0467038	0	0	2.50675	17.2505	SERPINA3;FGFBP2;SPINK6;IGFBP3;KLK4;KLK3;A2ML1;KLK15;KLK2;CST7;KLK10;KLK7;PTHLH;KLK11;LRG1;IGLON5;SEMG1;FGFR2	GO_Cellular_Component_2015
Bradykinin Effects in Inflammation	3/39.0	0.00103001	0.0212868	0	0	16.7189	114.995	CPM;KLK1;BDKRB1	Elsevier_Pathway_Collection
Stellate cells in Liver	5/151.0	0.00106196	0.0254285	0	0	6.97359	47.7526	IGLON5;IGFBP3;IL1RAPL1;A2ML1;FGFR2	Descartes_Cell_Types_and_Tissue_2021
Human CD4+lyphocytes 40 years vs 72 years GSE62373 aging:163	6/227.0	0.00108864	0.0386047	0	0	5.56476	37.9674	FGFBP2;IGFBP3;NKG7;CTSW;CST7;GZMH	Aging_Perturbations_from_GEO_up
Lymphoid cells in Pancreas	5/152.0	0.0010937	0.0254285	0	0	6.9258	47.2214	TERT;NKG7;CTSW;CST7;GZMH	Descartes_Cell_Types_and_Tissue_2021
Decreased platelet count	5/152.0	0.0010937	0.0467793	0	0	6.9258	47.2214	RNASEH2C;RNASEH2A;TERT;TREX1;SAMHD1	DisGeNET
R01CA082838	3/40.0	0.00110942	0.0233491	0	0	16.2662	110.674	TERT;IGFBP3;FGFR2	Genes_Associated_with_NIH_Grants
negative regulation of JAK-STAT cascade (GO:0046426)	3/40.0	0.00110942	0.038745	0	0	16.2662	110.674	LRRC4;LRRC4C;LRRC4B	GO_Biological_Process_2017
Stomach Neoplasms	12/835.0	0.00111341	0.0467793	0	0	3.09032	21.0152	NR5A2;TERT;IGFBP3;TNK2;PINX1;TGFA;BDKRB1;CST7;KLK10;FGFR2;PTPRF;KLK12	DisGeNET
Nasopharyngeal Neoplasms	4/89.0	0.00111684	0.0467793	0	0	9.51405	64.6694	NR5A2;TERT;CLPTM1L;FGFR2	DisGeNET
Prostate cancer Homo sapiens hsa05215	4/89.0	0.00111684	0.0115107	0	0	9.51405	64.6694	TGFA;KLK3;FGFR2;NKX3-1	KEGG_2016
K01CA160607	2/10.0	0.0011285	0.0233491	0	0	49.725	337.477	TERT;FGFR2	Genes_Associated_with_NIH_Grants
R21DK064249	2/10.0	0.0011285	0.0233491	0	0	49.725	337.477	TERT;IGFBP3	Genes_Associated_with_NIH_Grants
R01CA082481	2/10.0	0.0011285	0.0233491	0	0	49.725	337.477	TERT;PINX1	Genes_Associated_with_NIH_Grants
PMC2763047 Nihms119297F2	2/10.0	0.0011285	0.0376434	0	0	49.725	337.477	TGFA;FGFR2	PFOCR_Pathways
Lymphoid Leukemia	2/10.0	0.0011285	0.0152186	0	0	49.725	337.477	TERT;CLPTM1L	GeDiPNet_2023
R37DK042412	2/10.0	0.0011285	0.0233491	0	0	49.725	337.477	FTMT;ACO1	Genes_Associated_with_NIH_Grants
PMC4417442 Nihms664163F2	2/10.0	0.0011285	0.0376434	0	0	49.725	337.477	TREX1;SAMHD1	PFOCR_Pathways
PMC6768965 F1	2/10.0	0.0011285	0.0394326	0	0	49.725	337.477	TREX1;SAMHD1	PFOCR_Pathways_2023
PMC7606919 F1	2/10.0	0.0011285	0.0394326	0	0	49.725	337.477	TGFA;ADAR	PFOCR_Pathways_2023
PMC7057844 F2	2/10.0	0.0011285	0.0394326	0	0	49.725	337.477	FGFR2;PTHLH	PFOCR_Pathways_2023
Scott Donald K (Icahn School Of Medicine At Mount Sinai)	2/10.0	0.0011285	0.0225988	0	0	49.725	337.477	IGFBP3;PTHLH	NIH_Funded_PIs_2017_Human_GeneRIF
Small Eric (University Of Rochester)	2/10.0	0.0011285	0.0225988	0	0	49.725	337.477	IGFBP3;KLK3	NIH_Funded_PIs_2017_Human_GeneRIF
Gao Jinming (Ut Southwestern Medical Center)	2/10.0	0.0011285	0.0225988	0	0	49.725	337.477	DPP10;PHF11	NIH_Funded_PIs_2017_Human_GeneRIF
Olsen Shaun (Medical University Of South Carolina)	2/10.0	0.0011285	0.0225988	0	0	49.725	337.477	FGF12;FGFR2	NIH_Funded_PIs_2017_Human_GeneRIF
Zhu Yuan-Shan (Weill Medical Coll Of Cornell Univ)	2/10.0	0.0011285	0.0225988	0	0	49.725	337.477	ZNF582;PAX1	NIH_Funded_PIs_2017_Human_GeneRIF
tRNA wobble base modification (GO:0002097)	2/10.0	0.0011285	0.0469358	0	0	49.725	337.477	CTU2;CTU1	GO_Biological_Process_2018
Sulfur relay system Homo sapiens hsa04122	2/10.0	0.0011285	0.0115107	0	0	49.725	337.477	CTU2;CTU1	KEGG_2016
PMC4936987 F4	2/10.0	0.0011285	0.0394326	0	0	49.725	337.477	ACO1;ACO2	PFOCR_Pathways_2023
positive regulation of cell adhesion mediated by integrin (GO:0033630)	2/10.0	0.0011285	0.038745	0	0	49.725	337.477	FOXC2;CIB1	GO_Biological_Process_2017
Amputation Stumps	2/10.0	0.0011285	0.0467793	0	0	49.725	337.477	TERT;CIB1	DisGeNET
CD8+ Memory/Effector T CL0000625	2/10.0	0.0011285	0.00435277	0	0	49.725	337.477	NKG7;CST7	Azimuth_Cell_Types_2021
CD8 T CL0000625	2/10.0	0.0011285	0.00435277	0	0	49.725	337.477	NKG7;GZMH	Azimuth_Cell_Types_2021
CD56-dim Natural Killer CL0000939	2/10.0	0.0011285	0.00435277	0	0	49.725	337.477	FGFBP2;NKG7	Azimuth_Cell_Types_2021
CD8+ Effector Memory T 4 CL0001050	2/10.0	0.0011285	0.00435277	0	0	49.725	337.477	FGFBP2;GZMH	Azimuth_Cell_Types_2021
Dipeptidyl-Peptidase Activity (GO:0008239)	2/10.0	0.0011285	0.0343063	0	0	49.725	337.477	DPP10;DPP6	GO_Molecular_Function_2023
CD8+ Effector Memory T 2 CL0001050	2/10.0	0.0011285	0.00435277	0	0	49.725	337.477	CST7;GZMH	Azimuth_Cell_Types_2021
Other T Cell CL0002419	2/10.0	0.0011285	0.00435277	0	0	49.725	337.477	NKG7;CST7	Azimuth_Cell_Types_2021
Natural Killer Cell CL0000623	2/10.0	0.0011285	0.00435277	0	0	49.725	337.477	NKG7;CST7	Azimuth_Cell_Types_2021
Alacrima (HP:0000522)	2/10.0	0.0011285	0.0311638	0	0	49.725	337.477	FGFR2;PAX1	Human_Phenotype_Ontology
RORB+ CCDC68+ Layer 2-3 Glutamatergic Neuron CL0000679	2/10.0	0.0011285	0.00435277	0	0	49.725	337.477	NTNG1;LRRC4C	Azimuth_Cell_Types_2021
FEZF2+ RNF144A-AS1+ Layer 5 Glutamatergic Neuron CL0000679	2/10.0	0.0011285	0.00435277	0	0	49.725	337.477	NPSR1;LRRC4C	Azimuth_Cell_Types_2021
PMC6826333 F2	7/314.0	0.00113713	0.0394326	0	0	4.70211	31.8768	KLK1;TERT;IGFBP3;TGFA;KLK3;FGFR2;PTHLH	PFOCR_Pathways_2023
Modulation Of Chemical Synaptic Transmission (GO:0050804) BP	4/90.0	0.00116425	0.00186281	0	0	9.40294	63.5232	NTNG1;NTNG2;LRRC4;LRRC4C	SynGO_2022
Testicular germ cell tumor	4/90.0	0.00116425	0.0488987	0	0	9.40294	63.5232	ATF7IP;TERT;DMRT1;CLPTM1L	GWAS_Catalog_2019
Human CD4+Tlyphocytes 29 years vs 72 years GSE62373 aging:175	6/230.0	0.00116457	0.0386047	0	0	5.4894	37.0831	FGFBP2;IGFBP3;NKG7;CTSW;CST7;GZMH	Aging_Perturbations_from_GEO_up
negative regulation of STAT cascade (GO:1904893)	3/41.0	0.0011926	0.0469358	0	0	15.8373	106.611	LRRC4;LRRC4C;LRRC4B	GO_Biological_Process_2018
Prostatic Neoplasms	10/618.0	0.00122583	0.016072	0	0	3.44858	23.1198	SERPINA3;TERT;IGFBP3;TGFA;KLK3;KLK2;CLPTM1L;PTHLH;NKX3-1;MSMB	GeDiPNet_2023
G57818FI	3/42.0	0.0012796	0.0248409	0	0	15.4305	102.785	SERPINA3;LRG1;KLK3	GlyGen_Glycosylated_Proteins_2022
chr19	19/1756.0	0.00130056	0.0273118	0	0	2.3934	15.9041	ZNF582;RNASEH2A;KLK1;GPR32;KLK4;NKG7;KLK3;KLK15;KLK2;KLK8;KLK10;KLK7;KLK11;KLK12;CTU1;HSH2D;LRG1;IGLON5;LRRC4B	Chromosome_Location_hg19
Cancer (Pleiotropy)	4/93.0	0.00131495	0.0190667	0	0	9.08461	60.267	TERT;KLK2;FGFR2;MSMB	GWAS_Catalog_2023
Spherical Equivalent Or Myopia (Age Of Diagnosis)	4/93.0	0.00131495	0.0190667	0	0	9.08461	60.267	DPP6;PINX1;LRRC4C;RCBTB1	GWAS_Catalog_2023
G82830MN	5/159.0	0.00133594	0.0248409	0	0	6.60865	43.7368	SERPINA3;LRG1;KLK3;SERPINA4;PTPRF	GlyGen_Glycosylated_Proteins_2022
Human CD4+Tlyphocytes 29 years vs 61 years GSE62373 aging:174	6/237.0	0.00135754	0.0386047	0	0	5.32116	35.1307	FGFBP2;IGFBP3;NKG7;CTSW;CST7;GZMH	Aging_Perturbations_from_GEO_up
Cerebral Atrophy	7/324.0	0.0013618	0.0173721	0	0	4.55145	30.0348	RNASEH2C;RNASEH2B;RNASEH2A;TREX1;ADAR;SAMHD1;FGF12	GeDiPNet_2023
positive regulation of protein localization to plasma membrane (GO:1903078)	3/43.0	0.00137051	0.0469358	0	0	15.0439	99.1783	DPP10;CIB1;NKD2	GO_Biological_Process_2018
nucleobase-containing compound catabolic process (GO:0034655)	3/43.0	0.00137051	0.0469358	0	0	15.0439	99.1783	RNASEH2C;RNASEH2B;RNASEH2A	GO_Biological_Process_2018
G12793SR	3/43.0	0.00137051	0.0248409	0	0	15.0439	99.1783	SERPINA3;LRG1;PTPRF	GlyGen_Glycosylated_Proteins_2022
RNA catabolic process (GO:0006401)	3/43.0	0.00137051	0.0469358	0	0	15.0439	99.1783	RNASEH2C;RNASEH2B;RNASEH2A	GO_Biological_Process_2018
4 iron, 4 sulfur cluster binding (GO:0051539)	2/11.0	0.00137469	0.0366584	0	0	44.1978	291.242	ACO1;ACO2	GO_Molecular_Function_2018
negative regulation of receptor binding (GO:1900121)	2/11.0	0.00137469	0.0469358	0	0	44.1978	291.242	PTPRF;NKX3-1	GO_Biological_Process_2018
Normal pressure hydrocephalus	2/11.0	0.00137469	0.0431589	0	0	44.1978	291.242	SERPINA3;LRG1	Jensen_DISEASES
PMC7982813 F2	2/11.0	0.00137469	0.0422226	0	0	44.1978	291.242	DMRT1;FGFR2	PFOCR_Pathways_2023
PMC2763047 F2	2/11.0	0.00137469	0.0422226	0	0	44.1978	291.242	TGFA;FGFR2	PFOCR_Pathways_2023
PMC6480215 F2	2/11.0	0.00137469	0.0422226	0	0	44.1978	291.242	FGFR2;PTHLH	PFOCR_Pathways_2023
PMC3754249 F2	2/11.0	0.00137469	0.0422226	0	0	44.1978	291.242	ACO1;ACO2	PFOCR_Pathways_2023
Barbieri Christopher E (Weill Medical Coll Of Cornell Univ)	2/11.0	0.00137469	0.0255627	0	0	44.1978	291.242	IGFBP3;NKX3-1	NIH_Funded_PIs_2017_Human_GeneRIF
Suh Yousin (Albert Einstein College Of Medicine)	2/11.0	0.00137469	0.0255627	0	0	44.1978	291.242	TERT;IGFBP3	NIH_Funded_PIs_2017_Human_GeneRIF
Piston David W (Washington University)	2/11.0	0.00137469	0.0255627	0	0	44.1978	291.242	TGFA;NKD2	NIH_Funded_PIs_2017_Human_GeneRIF
Complement Receptor Activity (GO:0004875)	2/11.0	0.00137469	0.0348255	0	0	44.1978	291.242	GPR32;CMKLR1	GO_Molecular_Function_2023
regulation of serine-type endopeptidase activity (GO:1900003)	2/11.0	0.00137469	0.0469358	0	0	44.1978	291.242	SEMG2;SEMG1	GO_Biological_Process_2018
dipeptidyl-peptidase activity (GO:0008239)	2/11.0	0.00137469	0.0366291	0	0	44.1978	291.242	DPP10;DPP6	GO_Molecular_Function_2015
R01CA057179	2/11.0	0.00137469	0.0265468	0	0	44.1978	291.242	KLK4;NKX3-1	Genes_Associated_with_NIH_Grants
PMC3149084 Zjw0071139040002	2/11.0	0.00137469	0.0414181	0	0	44.1978	291.242	ACO1;ACO2	PFOCR_Pathways
R01CA085265	2/11.0	0.00137469	0.0265468	0	0	44.1978	291.242	IGFBP3;FGFR2	Genes_Associated_with_NIH_Grants
R37HL036473	2/11.0	0.00137469	0.0265468	0	0	44.1978	291.242	CPM;BDKRB1	Genes_Associated_with_NIH_Grants
Z01BC009392	2/11.0	0.00137469	0.0265468	0	0	44.1978	291.242	TGFA;NKD2	Genes_Associated_with_NIH_Grants
R01DK077005	2/11.0	0.00137469	0.0265468	0	0	44.1978	291.242	TERT;IGFBP3	Genes_Associated_with_NIH_Grants
P50AR054086	2/11.0	0.00137469	0.0265468	0	0	44.1978	291.242	TNK2;FGFR2	Genes_Associated_with_NIH_Grants
dipeptidyl-peptidase activity (GO:0008239)	2/11.0	0.00137469	0.0292613	0	0	44.1978	291.242	DPP10;DPP6	GO_Molecular_Function_2021
complement receptor activity (GO:0004875)	2/11.0	0.00137469	0.0292613	0	0	44.1978	291.242	GPR32;CMKLR1	GO_Molecular_Function_2021
PMC5328816 MBT2-10-264-g006	2/11.0	0.00137469	0.0414181	0	0	44.1978	291.242	ACO1;ACO2	PFOCR_Pathways
ICD10 leiomyoma of uterus D25	2/11.0	0.00137469	0.0310287	0	0	44.1978	291.242	CPM;DMRT1	UK_Biobank_GWAS_v1
PMC4791802 12934 2016 451 Fig5 HTML	2/11.0	0.00137469	0.0414181	0	0	44.1978	291.242	ACO1;ACO2	PFOCR_Pathways
positive regulation of cell proliferation (GO:0008284)	8/424.0	0.0014758	0.0480976	0	0	3.98568	25.9809	TERT;FTMT;SCX;TGFA;CIB1;FGFR2;PTHLH;NKX3-1	GO_Biological_Process_2018
Human CD4+Tlyphocytes 40 years vs 52 years GSE62373 aging:177	6/241.0	0.00147826	0.0386047	0	0	5.22952	34.0802	FGFBP2;IGFBP3;CIB1;CTSW;CST7;GZMH	Aging_Perturbations_from_GEO_up
Pancreas	4/96.0	0.00147877	0.0391875	0	0	8.78705	57.2612	NR5A2;KLK1;KLK15;KLK7	Human_Gene_Atlas
Human CD4+lyphocytes 40 years vs 61 years GSE62373 aging:160	6/242.0	0.00150968	0.0386047	0	0	5.2071	33.8246	RNASEH2A;FGFBP2;IGFBP3;NKG7;CST7;GZMH	Aging_Perturbations_from_GEO_up
T cell:Tonsil	4/97.0	0.0015364	0.0266753	0	0	8.69212	56.3103	NKG7;CTSW;CST7;GZMH	CellMarker_Augmented_2021
T cell:Brain	4/97.0	0.0015364	0.0266753	0	0	8.69212	56.3103	NKG7;CTSW;CST7;GZMH	CellMarker_Augmented_2021
Nathanson Katherine L (University Of Pennsylvania)	4/97.0	0.0015364	0.0279053	0	0	8.69212	56.3103	TERT;DMRT1;CLPTM1L;FGFR2	NIH_Funded_PIs_2017_Human_GeneRIF
Memory T cell:Peripheral Blood	4/97.0	0.0015364	0.0266753	0	0	8.69212	56.3103	NKG7;CTSW;CST7;GZMH	CellMarker_Augmented_2021
Naive T cell:Umbilical Cord Blood	4/97.0	0.0015364	0.0266753	0	0	8.69212	56.3103	NKG7;CTSW;CST7;GZMH	CellMarker_Augmented_2021
Tuft (id:614)	4/97.0	0.0015364	0.015948	0	0	8.69212	56.3103	HSH2D;LRG1;KLK10;KLK11	HuBMAP_ASCT_plus_B_augmented_w_RNAseq_Coexpression
Memory T cell:Liver	4/97.0	0.0015364	0.0266753	0	0	8.69212	56.3103	NKG7;CTSW;CST7;GZMH	CellMarker_Augmented_2021
Prostate cancer	4/97.0	0.0015364	0.0226619	0	0	8.69212	56.3103	TGFA;KLK3;FGFR2;NKX3-1	KEGG_2021_Human
Prostate cancer	4/97.0	0.0015364	0.0218937	0	0	8.69212	56.3103	TGFA;KLK3;FGFR2;NKX3-1	KEGG_2019_Human
G51413EV	3/45.0	0.00156427	0.0248409	0	0	14.3261	92.5515	SERPINA3;KLK3;SERPINA4	GlyGen_Glycosylated_Proteins_2022
Stomach Neoplasms	7/333.0	0.00159244	0.019401	0	0	4.42376	28.5	TERT;IGFBP3;TGFA;CST7;KLK10;FGFR2;PTPRF	GeDiPNet_2023
CD8+ T cell:Liver	4/98.0	0.00159558	0.0266753	0	0	8.59922	55.3834	NKG7;CTSW;CST7;GZMH	CellMarker_Augmented_2021
Ectoderm cell:Germ	4/98.0	0.00159558	0.0266753	0	0	8.59922	55.3834	NTNG2;TNK2;LRRC4;LRRC4B	CellMarker_Augmented_2021
T Cell (id:581)	4/98.0	0.00159558	0.015948	0	0	8.59922	55.3834	NKG7;CTSW;CST7;GZMH	HuBMAP_ASCT_plus_B_augmented_w_RNAseq_Coexpression
Surface Intraepithelial Cd4-Cd8- Lymphocyte Alpha/Beta (id:574)	4/98.0	0.00159558	0.015948	0	0	8.59922	55.3834	NKG7;CTSW;CST7;GZMH	HuBMAP_ASCT_plus_B_augmented_w_RNAseq_Coexpression
CD8+ Cytotoxic T cell:Peripheral Blood	4/98.0	0.00159558	0.0266753	0	0	8.59922	55.3834	NKG7;CTSW;CST7;GZMH	CellMarker_Augmented_2021
serine-type endopeptidase inhibitor activity (GO:0004867)	4/98.0	0.00159558	0.0366291	0	0	8.59922	55.3834	SERPINA3;SPINK6;A2ML1;SERPINA4	GO_Molecular_Function_2015
Natural Killer cell:Lymph Node	4/98.0	0.00159558	0.0266753	0	0	8.59922	55.3834	NTNG2;FGFBP2;NKG7;GZMH	CellMarker_Augmented_2021
Cytotoxic T cell:Liver	4/98.0	0.00159558	0.0266753	0	0	8.59922	55.3834	NKG7;CTSW;CST7;GZMH	CellMarker_Augmented_2021
endopeptidase inhibitor activity (GO:0004866)	5/166.0	0.0016157	0.0366291	0	0	6.31908	40.6189	SERPINA3;SPINK6;A2ML1;CST7;SERPINA4	GO_Molecular_Function_2015
Fine extensive silico prediction performed, PMC6082943 (Table1)	2/12.0	0.00164415	0.0295947	0	0	39.776	254.985	TERT;FGFR2	Table_Mining_of_CRISPR_Studies
Urinary bladder cancer	2/12.0	0.00164415	0.0431589	0	0	39.776	254.985	CLPTM1L;MEOX2	Jensen_DISEASES
Netherton syndrome	2/12.0	0.00164415	0.0431589	0	0	39.776	254.985	KLK4;KLK7	Jensen_DISEASES
Alacrima	2/12.0	0.00164415	0.019401	0	0	39.776	254.985	FGFR2;PAX1	GeDiPNet_2023
Breast cancer in mother 20110 5	2/12.0	0.00164415	0.0346367	0	0	39.776	254.985	FGFR2;PTHLH	UK_Biobank_GWAS_v1
Recurrent corneal erosions (HP:0000495)	2/12.0	0.00164415	0.03935	0	0	39.776	254.985	FOXC2;FGFR2	Human_Phenotype_Ontology
HSA00720 REDUCTIVE CARBOXYLATE CYCLE	2/12.0	0.00164415	0.0210178	0	0	39.776	254.985	ACO1;ACO2	KEGG_2013
Lung Neoplasms	2/12.0	0.00164415	0.0292189	0	0	39.776	254.985	TERT;CLPTM1L	dbGaP
Malignant Neoplasm Of Testis	2/12.0	0.00164415	0.019401	0	0	39.776	254.985	ATF7IP;DMRT1	GeDiPNet_2023
Decreased lacrimation (HP:0000633)	2/12.0	0.00164415	0.03935	0	0	39.776	254.985	FGFR2;PAX1	Human_Phenotype_Ontology
R01CA053371	2/12.0	0.00164415	0.0285753	0	0	39.776	254.985	TERT;IGFBP3	Genes_Associated_with_NIH_Grants
R01DK040936	2/12.0	0.00164415	0.0285753	0	0	39.776	254.985	FOXC2;PTPRF	Genes_Associated_with_NIH_Grants
PMC5654107 12864 2017 4214 Fig5 HTML	2/12.0	0.00164415	0.0465344	0	0	39.776	254.985	ACO1;ACO2	PFOCR_Pathways
PMC6174659 GE-7-387-g001	2/12.0	0.00164415	0.0465344	0	0	39.776	254.985	IGFBP3;TGFA	PFOCR_Pathways
U54CA126505	2/12.0	0.00164415	0.0285753	0	0	39.776	254.985	PTHLH;NKX3-1	Genes_Associated_with_NIH_Grants
K08CA085772	2/12.0	0.00164415	0.0285753	0	0	39.776	254.985	TERT;TNK2	Genes_Associated_with_NIH_Grants
P01NS037444	2/12.0	0.00164415	0.0285753	0	0	39.776	254.985	DPP10;DPP6	Genes_Associated_with_NIH_Grants
R01ES006718	2/12.0	0.00164415	0.0285753	0	0	39.776	254.985	TERT;CLPTM1L	Genes_Associated_with_NIH_Grants
K08NS060695	2/12.0	0.00164415	0.0285753	0	0	39.776	254.985	ADAR;SAMHD1	Genes_Associated_with_NIH_Grants
R01HL036473	2/12.0	0.00164415	0.0285753	0	0	39.776	254.985	CPM;BDKRB1	Genes_Associated_with_NIH_Grants
U01CA084128	2/12.0	0.00164415	0.0285753	0	0	39.776	254.985	IGFBP3;NKX3-1	Genes_Associated_with_NIH_Grants
PMC4982039 F1	2/12.0	0.00164415	0.0465121	0	0	39.776	254.985	ACO1;ACO2	PFOCR_Pathways_2023
PMC4791802 F5	2/12.0	0.00164415	0.0465121	0	0	39.776	254.985	ACO1;ACO2	PFOCR_Pathways_2023
PMC3149084 F2	2/12.0	0.00164415	0.0465121	0	0	39.776	254.985	ACO1;ACO2	PFOCR_Pathways_2023
Kim Jason K (Univ Of Massachusetts Med Sch Worcester)	2/12.0	0.00164415	0.0291836	0	0	39.776	254.985	FOXC2;TNMD	NIH_Funded_PIs_2017_Human_GeneRIF
reductive carboxylate cycle	2/12.0	0.00164415	0.0187659	0	0	39.776	254.985	ACO1;ACO2	KEGG_2015
R01AR051886	2/12.0	0.00164415	0.0285753	0	0	39.776	254.985	TNK2;FGFR2	Genes_Associated_with_NIH_Grants
Tuft Cell (id:615)	4/99.0	0.00165632	0.015948	0	0	8.50827	54.4798	ADAM33;A2ML1;KLK7;KLK11	HuBMAP_ASCT_plus_B_augmented_w_RNAseq_Coexpression
T Cytotoxic Cell (id:584)	4/99.0	0.00165632	0.015948	0	0	8.50827	54.4798	NKG7;CTSW;CST7;GZMH	HuBMAP_ASCT_plus_B_augmented_w_RNAseq_Coexpression
T cell:Placenta	4/99.0	0.00165632	0.0266753	0	0	8.50827	54.4798	NKG7;CTSW;CST7;GZMH	CellMarker_Augmented_2021
Follicular Helper (Tfh) T cell:Salivary Gland	4/99.0	0.00165632	0.0266753	0	0	8.50827	54.4798	NKG7;CTSW;CST7;GZMH	CellMarker_Augmented_2021
T cell:Spleen	4/99.0	0.00165632	0.0266753	0	0	8.50827	54.4798	NKG7;CTSW;CST7;GZMH	CellMarker_Augmented_2021
TMEM212-AS1	4/99.0	0.00165632	0.0302985	0	0	8.50827	54.4798	NTNG2;HSH2D;CTSW;CST7	lncHUB_lncRNA_Co.Expression
Modulation Of Chemical Synaptic Transmission (GO:0050804) BP	4/99.0	0.00165632	0.00430643	0	0	8.50827	54.4798	NTNG1;NTNG2;LRRC4;LRRC4C	SynGO_2024
Megakaryocyte (Mk) (id:405)	4/99.0	0.00165632	0.015948	0	0	8.50827	54.4798	NKG7;CTSW;CST7;GZMH	HuBMAP_ASCT_plus_B_augmented_w_RNAseq_Coexpression
Lymphocyte (id:380)	4/99.0	0.00165632	0.015948	0	0	8.50827	54.4798	NKG7;CTSW;CST7;GZMH	HuBMAP_ASCT_plus_B_augmented_w_RNAseq_Coexpression
Cytotoxic T Cell (id:141)	4/99.0	0.00165632	0.015948	0	0	8.50827	54.4798	NKG7;CTSW;CST7;GZMH	HuBMAP_ASCT_plus_B_augmented_w_RNAseq_Coexpression
enzyme inhibitor activity (GO:0004857)	7/336.0	0.00167574	0.0366291	0	0	4.38275	28.0124	SERPINA3;SPINK6;TNK2;PINX1;A2ML1;CST7;SERPINA4	GO_Molecular_Function_2015
GRID1-AS1	4/100.0	0.00171865	0.0302985	0	0	8.41922	53.5986	DPP6;DNER;LRRC4C;RCBTB1	lncHUB_lncRNA_Co.Expression
GPC5-AS1	4/100.0	0.00171865	0.0302985	0	0	8.41922	53.5986	KLK4;KLK3;STEAP2;NKX3-1	lncHUB_lncRNA_Co.Expression
TSPOAP1-AS1	4/100.0	0.00171865	0.0302985	0	0	8.41922	53.5986	RNASEH2B;HSH2D;CTSW;CST7	lncHUB_lncRNA_Co.Expression
CCND2-AS1	4/100.0	0.00171865	0.0302985	0	0	8.41922	53.5986	DPP6;DNER;IL1RAPL1;LRRC4C	lncHUB_lncRNA_Co.Expression
MKX-AS1	4/100.0	0.00171865	0.0302985	0	0	8.41922	53.5986	TNMD;ARMC4;SCX;MKX	lncHUB_lncRNA_Co.Expression
SMC5-AS1	4/100.0	0.00171865	0.0302985	0	0	8.41922	53.5986	NTNG2;ZMYM6;CTSW;CST7	lncHUB_lncRNA_Co.Expression
LINC00632	4/100.0	0.00171865	0.0302985	0	0	8.41922	53.5986	DPP6;DNER;LRRC4C;LRRC4B	lncHUB_lncRNA_Co.Expression
Mucosal Invariant T Cell (Mait) (id:428)	4/100.0	0.00171865	0.015948	0	0	8.41922	53.5986	NKG7;CTSW;CST7;GZMH	HuBMAP_ASCT_plus_B_augmented_w_RNAseq_Coexpression
Natural Killer Cell (id:449)	4/100.0	0.00171865	0.015948	0	0	8.41922	53.5986	NKG7;CTSW;CST7;GZMH	HuBMAP_ASCT_plus_B_augmented_w_RNAseq_Coexpression
Natural Killer T Cell (id:452)	4/100.0	0.00171865	0.015948	0	0	8.41922	53.5986	NKG7;CTSW;CST7;GZMH	HuBMAP_ASCT_plus_B_augmented_w_RNAseq_Coexpression
UNC5B-AS1	4/100.0	0.00171865	0.0302985	0	0	8.41922	53.5986	CTU1;KLK8;KLK10;KLK7	lncHUB_lncRNA_Co.Expression
ST8SIA6-AS1	4/100.0	0.00171865	0.0302985	0	0	8.41922	53.5986	KLK4;KLK3;STEAP2;NKX3-1	lncHUB_lncRNA_Co.Expression
LINC02599	4/100.0	0.00171865	0.0302985	0	0	8.41922	53.5986	TNMD;ARMC4;SCX;MEOX2	lncHUB_lncRNA_Co.Expression
Cd56 Bright Natural Killer (id:100)	4/100.0	0.00171865	0.015948	0	0	8.41922	53.5986	NKG7;CTSW;CST7;GZMH	HuBMAP_ASCT_plus_B_augmented_w_RNAseq_Coexpression
LINC02653	4/100.0	0.00171865	0.0302985	0	0	8.41922	53.5986	KLK4;KLK3;STEAP2;NKX3-1	lncHUB_lncRNA_Co.Expression
LINC01866	4/100.0	0.00171865	0.0302985	0	0	8.41922	53.5986	KLK4;KLK3;STEAP2;NKX3-1	lncHUB_lncRNA_Co.Expression
LINC01388	4/100.0	0.00171865	0.0302985	0	0	8.41922	53.5986	DPP6;DNER;LRRC4B;PAX1	lncHUB_lncRNA_Co.Expression
Pancreas Male 20-29 Up	4/100.0	0.00171865	0.0398415	0	0	8.41922	53.5986	SERPINA3;NR5A2;KLK1;SERPINA4	GTEx_Tissues_V8_2023
Adipose - Subcutaneous Female 30-39 Up	4/100.0	0.00171865	0.0398415	0	0	8.41922	53.5986	CPM;IGFBP3;TNMD;ACO1	GTEx_Tissues_V8_2023
Whole Blood Female 70-79 Up	4/100.0	0.00171865	0.0398415	0	0	8.41922	53.5986	NKG7;CTSW;CST7;GZMH	GTEx_Tissues_V8_2023
LINC01963	4/100.0	0.00171865	0.0302985	0	0	8.41922	53.5986	DPP6;DNER;PNMA2;LRRC4B	lncHUB_lncRNA_Co.Expression
LINC02458	4/100.0	0.00171865	0.0302985	0	0	8.41922	53.5986	ARMC4;MAGEB1;MEOX2;CMKLR1	lncHUB_lncRNA_Co.Expression
LINC00939	4/100.0	0.00171865	0.0302985	0	0	8.41922	53.5986	KLK4;KLK3;ANO7;STEAP2	lncHUB_lncRNA_Co.Expression
LINC02782	4/100.0	0.00171865	0.0302985	0	0	8.41922	53.5986	KLK4;ANO7;STEAP2;NKX3-1	lncHUB_lncRNA_Co.Expression
LINC01645	4/100.0	0.00171865	0.0302985	0	0	8.41922	53.5986	NTNG2;HSH2D;CTSW;CST7	lncHUB_lncRNA_Co.Expression
LINC01310	4/100.0	0.00171865	0.0302985	0	0	8.41922	53.5986	KLK4;KLK3;ANO7;NKX3-1	lncHUB_lncRNA_Co.Expression
LINC01262	4/100.0	0.00171865	0.0302985	0	0	8.41922	53.5986	NTNG2;HSH2D;CTSW;CST7	lncHUB_lncRNA_Co.Expression
LINC02529	4/100.0	0.00171865	0.0302985	0	0	8.41922	53.5986	TNMD;ARMC4;SCX;MEOX2	lncHUB_lncRNA_Co.Expression
LINC00926	4/100.0	0.00171865	0.0302985	0	0	8.41922	53.5986	NTNG2;HSH2D;CTSW;CST7	lncHUB_lncRNA_Co.Expression
LINC01623	4/100.0	0.00171865	0.0302985	0	0	8.41922	53.5986	RNASEH2C;CTU2;KLK3;ANO7	lncHUB_lncRNA_Co.Expression
MTUS2-AS2	4/100.0	0.00171865	0.0302985	0	0	8.41922	53.5986	NTNG2;CTSW;KLK15;CST7	lncHUB_lncRNA_Co.Expression
Cytotoxic T cell:Blood	4/100.0	0.00171865	0.0266753	0	0	8.41922	53.5986	NKG7;CTSW;CST7;GZMH	CellMarker_Augmented_2021
Plasmacytoid Dendritic cell:Peripheral Blood	4/100.0	0.00171865	0.0266753	0	0	8.41922	53.5986	NKG7;CTSW;CST7;GZMH	CellMarker_Augmented_2021
Plasmablast:Blood	4/100.0	0.00171865	0.0266753	0	0	8.41922	53.5986	NKG7;CTSW;CST7;GZMH	CellMarker_Augmented_2021
Lymphocyte:Blood	4/100.0	0.00171865	0.0266753	0	0	8.41922	53.5986	FGFBP2;SAMHD1;CMKLR1;GZMH	CellMarker_Augmented_2021
T Helper17 (Th17) cell:Umbilical Cord Blood	4/100.0	0.00171865	0.0266753	0	0	8.41922	53.5986	NKG7;CTSW;CST7;GZMH	CellMarker_Augmented_2021
Cytotoxic T cell:Peripheral Blood	4/100.0	0.00171865	0.0266753	0	0	8.41922	53.5986	NKG7;CTSW;CST7;GZMH	CellMarker_Augmented_2021
IL-17Ralpha T cell:Peripheral Blood	4/100.0	0.00171865	0.0266753	0	0	8.41922	53.5986	NKG7;CTSW;CST7;GZMH	CellMarker_Augmented_2021
Natural Killer cell:Splenic Red Pulp	4/100.0	0.00171865	0.0266753	0	0	8.41922	53.5986	NKG7;CTSW;CST7;GZMH	CellMarker_Augmented_2021
T cell:Fetal Liver	4/100.0	0.00171865	0.0266753	0	0	8.41922	53.5986	NKG7;CTSW;CST7;GZMH	CellMarker_Augmented_2021
Natural Killer cell:Lung	4/100.0	0.00171865	0.0266753	0	0	8.41922	53.5986	NKG7;CTSW;CST7;GZMH	CellMarker_Augmented_2021
Natural Killer cell:Gut	4/100.0	0.00171865	0.0266753	0	0	8.41922	53.5986	NKG7;CTSW;CST7;GZMH	CellMarker_Augmented_2021
K12HD051959	3/47.0	0.00177437	0.0302339	0	0	13.6736	86.6125	TERT;IGFBP3;FGFR2	Genes_Associated_with_NIH_Grants
U01CA069446	3/47.0	0.00177437	0.0302339	0	0	13.6736	86.6125	TERT;PTHLH;FGFR2	Genes_Associated_with_NIH_Grants
Testicular Germ Cell Tumor	3/47.0	0.00177437	0.0252033	0	0	13.6736	86.6125	ATF7IP;TERT;DMRT1	GWAS_Catalog_2023
GTEx Nerve 20-29 vs 50-59 Down	6/250.0	0.00177976	0.0364042	0	0	5.03432	31.8737	IGLON5;IGFBP3;TNMD;TGFA;KLK7;PAX1	GTEx_Aging_Signatures_2021
GTEx AdrenalGland 20-29 vs 30-39 Up	6/250.0	0.00177976	0.0364042	0	0	5.03432	31.8737	SPINK6;KLK4;KLK3;KLK2;MSMB;GZMH	GTEx_Aging_Signatures_2021
GTEx Breast 20-29 vs 70-79 Down	6/250.0	0.00177976	0.0364042	0	0	5.03432	31.8737	DPP10;SERPINA3;SEMG1;KLK3;KLK8;KLK11	GTEx_Aging_Signatures_2021
GTEx Esophagus 20-29 vs 70-79 Down	6/250.0	0.00177976	0.0364042	0	0	5.03432	31.8737	A2ML1;KLK8;KLK10;KLK7;KLK11;KLK12	GTEx_Aging_Signatures_2021
CD1c-positive Myeloid Dendritic cell - Liver	4/101.0	0.0017826	0.0282374	0	0	8.332	52.7389	NKG7;CTSW;CST7;GZMH	HuBMAP_ASCTplusB_augmented_2022
Cd8+ T Cell Central Memory (id:108)	4/101.0	0.0017826	0.015948	0	0	8.332	52.7389	NKG7;CTSW;CST7;GZMH	HuBMAP_ASCT_plus_B_augmented_w_RNAseq_Coexpression
Pancreatic Goblet cell - Pancreas	4/101.0	0.0017826	0.0282374	0	0	8.332	52.7389	ARL14;TGFA;KLK10;KLK11	HuBMAP_ASCTplusB_augmented_2022
Submucosal Gland Collecting Duct epithelium - Respiratory System	4/101.0	0.0017826	0.0282374	0	0	8.332	52.7389	ALOX15;KLK11;MSMB;KLK12	HuBMAP_ASCTplusB_augmented_2022
CD16-negative, CD56-bright Natural Killer cell - Respiratory System	4/101.0	0.0017826	0.0282374	0	0	8.332	52.7389	NKG7;CTSW;CST7;GZMH	HuBMAP_ASCTplusB_augmented_2022
Mature Natural Killer (id:401)	4/101.0	0.0017826	0.015948	0	0	8.332	52.7389	NKG7;CTSW;CST7;GZMH	HuBMAP_ASCT_plus_B_augmented_w_RNAseq_Coexpression
Naive Cd8+ T Cell (id:447)	4/101.0	0.0017826	0.015948	0	0	8.332	52.7389	NKG7;CTSW;CST7;GZMH	HuBMAP_ASCT_plus_B_augmented_w_RNAseq_Coexpression
Natural Killer cell - Kidney	4/101.0	0.0017826	0.0282374	0	0	8.332	52.7389	NKG7;CTSW;CST7;GZMH	HuBMAP_ASCTplusB_augmented_2022
Cytotoxic T cell - Kidney	4/101.0	0.0017826	0.0282374	0	0	8.332	52.7389	NKG7;CTSW;CST7;GZMH	HuBMAP_ASCTplusB_augmented_2022
Plasmacytoid Dendritic Cell (id:512)	4/101.0	0.0017826	0.015948	0	0	8.332	52.7389	NKG7;CTSW;CST7;GZMH	HuBMAP_ASCT_plus_B_augmented_w_RNAseq_Coexpression
Natural Killer (id:448)	4/101.0	0.0017826	0.015948	0	0	8.332	52.7389	NKG7;CTSW;CST7;GZMH	HuBMAP_ASCT_plus_B_augmented_w_RNAseq_Coexpression
Activated B cell:Peripheral Blood	4/101.0	0.0017826	0.0266753	0	0	8.332	52.7389	NKG7;CTSW;CST7;GZMH	CellMarker_Augmented_2021
Neuronal Progenitor cell:Undefined	4/101.0	0.0017826	0.0266753	0	0	8.332	52.7389	DPYSL5;DNER;PNMA2;FGF12	CellMarker_Augmented_2021
Microcephaly	12/886.0	0.00183798	0.0211592	0	0	2.90221	18.2813	NTNG1;RNASEH2C;NTNG2;CTU2;RNASEH2B;DPP6;RNASEH2A;TERT;TREX1;ADAR;SAMHD1;FGF12	GeDiPNet_2023
endopeptidase regulator activity (GO:0061135)	5/171.0	0.00184036	0.0366291	0	0	6.12719	38.5878	SERPINA3;SPINK6;A2ML1;CST7;SERPINA4	GO_Molecular_Function_2015
Mature Natural Killer cell - Bone Marrow	4/102.0	0.00184817	0.0282374	0	0	8.24656	51.9002	FGFBP2;NKG7;CST7;GZMH	HuBMAP_ASCTplusB_augmented_2022
Mature NK T cell - Kidney	4/102.0	0.00184817	0.0282374	0	0	8.24656	51.9002	NKG7;CTSW;CST7;GZMH	HuBMAP_ASCTplusB_augmented_2022
CD8+ Regulatory T cell:Undefined	4/102.0	0.00184817	0.0267029	0	0	8.24656	51.9002	NKG7;CTSW;CST7;GZMH	CellMarker_Augmented_2021
Th1 Cell (id:598)	4/102.0	0.00184817	0.015948	0	0	8.24656	51.9002	NKG7;CTSW;CST7;GZMH	HuBMAP_ASCT_plus_B_augmented_w_RNAseq_Coexpression
Cd8 T Cell Effector Memory Cd45Ra (id:104)	4/102.0	0.00184817	0.015948	0	0	8.24656	51.9002	NKG7;CTSW;CST7;GZMH	HuBMAP_ASCT_plus_B_augmented_w_RNAseq_Coexpression
Inh L5 Pvalb Lrig3 (id:320)	4/102.0	0.00184817	0.015948	0	0	8.24656	51.9002	NEGR1;PNMA2;LRRC4C;FGF12	HuBMAP_ASCT_plus_B_augmented_w_RNAseq_Coexpression
Cd8 T Cell Effector Memory (id:103)	4/102.0	0.00184817	0.015948	0	0	8.24656	51.9002	NKG7;CTSW;CST7;GZMH	HuBMAP_ASCT_plus_B_augmented_w_RNAseq_Coexpression
Inh L1 VIP KLHDC8B - Brain	4/102.0	0.00184817	0.0282374	0	0	8.24656	51.9002	DPP10;DPP6;NEGR1;FGF12	HuBMAP_ASCTplusB_augmented_2022
P30DK045735	3/48.0	0.0018857	0.0311655	0	0	13.369	83.87	FOXC2;TNK2;PTPRF	Genes_Associated_with_NIH_Grants
G10256JP	3/48.0	0.0018857	0.0248409	0	0	13.369	83.87	KLK1;KLK3;FGFR2	GlyGen_Glycosylated_Proteins_2022
VCAP	23/2395.0	0.00189097	0.0337674	0	0	2.15114	13.4891	RNASEH2C;NTNG2;ZNF582;TREX1;TNK2;GPR32;ALOX15;KLK4;KLK3;KLK15;KLK2;ANO7;PAX1;HSH2D;NR5A2;SEMG2;DPYSL5;LRRC4C;ACPP;TGM4;STEAP2;FGF12;NKX3-1	ARCHS4_Cell.lines
ONS76	23/2395.0	0.00189097	0.0337674	0	0	2.15114	13.4891	FGFBP2;ARL14;KLK1;IGFBP3;TREX1;TNK2;TGFA;NKG7;A2ML1;KLK15;ZIC4;MEOX2;CST7;KLK10;KLK7;PTHLH;NKD1;KLK11;NKD2;DNER;IL1RAPL1;ACO2;LRRC4B	ARCHS4_Cell.lines
HT29	23/2395.0	0.00189097	0.0337674	0	0	2.15114	13.4891	RHBDF1;NPSR1;ARL14;KLK1;TREX1;TNK2;SCX;KLK4;TGFA;ANO7;KLK8;KLK10;SERPINA4;PTPRF;KLK11;NKD2;KLK12;GZMH;CTU1;NR5A2;IGLON5;SEMG1;FGFR2	ARCHS4_Cell.lines
sequence-specific DNA binding (GO:0043565)	4/103.0	0.0019154	0.0216167	0	0	8.16285	51.0817	FOXC2;NR5A2;TERT;MEOX2	GO_Molecular_Function_2013
CD8 TRm (Residence memory) - Liver	4/103.0	0.0019154	0.0282374	0	0	8.16285	51.0817	NKG7;CTSW;CST7;GZMH	HuBMAP_ASCTplusB_augmented_2022
Hepatic Pit cell - Liver	4/103.0	0.0019154	0.0282374	0	0	8.16285	51.0817	NKG7;CTSW;CST7;GZMH	HuBMAP_ASCTplusB_augmented_2022
Gamma/Delta T Cells (id:248)	4/103.0	0.0019154	0.015948	0	0	8.16285	51.0817	NKG7;CTSW;CST7;GZMH	HuBMAP_ASCT_plus_B_augmented_w_RNAseq_Coexpression
Articular chondrocyte - Knee	4/103.0	0.0019154	0.0282374	0	0	8.16285	51.0817	SERPINA3;FGFBP2;FGFR2;NKD1	HuBMAP_ASCTplusB_augmented_2022
peptidase inhibitor activity (GO:0030414)	5/173.0	0.00193634	0.0366291	0	0	6.05363	37.8168	SERPINA3;SPINK6;A2ML1;CST7;SERPINA4	GO_Molecular_Function_2015
T32HL007874	2/13.0	0.00193663	0.0311655	0	0	36.1582	225.873	IGFBP3;SERPINA4	Genes_Associated_with_NIH_Grants
Prostate Cancer (Early Onset)	2/13.0	0.00193663	0.026958	0	0	36.1582	225.873	KLK3;MSMB	GWAS_Catalog_2023
L30AG024705	2/13.0	0.00193663	0.0311655	0	0	36.1582	225.873	TERT;IGFBP3	Genes_Associated_with_NIH_Grants
Nasolacrimal duct obstruction (HP:0000579)	2/13.0	0.00193663	0.0434532	0	0	36.1582	225.873	FGFR2;PAX1	Human_Phenotype_Ontology
R03CA133939	2/13.0	0.00193663	0.0311655	0	0	36.1582	225.873	TERT;CLPTM1L	Genes_Associated_with_NIH_Grants
R01AG034454	2/13.0	0.00193663	0.0311655	0	0	36.1582	225.873	TERT;CLPTM1L	Genes_Associated_with_NIH_Grants
R01CA141712	2/13.0	0.00193663	0.0311655	0	0	36.1582	225.873	TERT;CLPTM1L	Genes_Associated_with_NIH_Grants
Natural Killer cell - Liver	4/104.0	0.00198431	0.0282374	0	0	8.08082	50.2827	NKG7;CTSW;CST7;GZMH	HuBMAP_ASCTplusB_augmented_2022
Natural Killer cell - Respiratory System	4/104.0	0.00198431	0.0282374	0	0	8.08082	50.2827	NKG7;CTSW;CST7;GZMH	HuBMAP_ASCTplusB_augmented_2022
Cytotoxic T cell - Lymph Node	4/104.0	0.00198431	0.0282374	0	0	8.08082	50.2827	FGFBP2;NKG7;CST7;GZMH	HuBMAP_ASCTplusB_augmented_2022
Ilc (id:262)	4/104.0	0.00198431	0.015948	0	0	8.08082	50.2827	NKG7;CTSW;CST7;GZMH	HuBMAP_ASCT_plus_B_augmented_w_RNAseq_Coexpression
Mature Cd8 T Cell (id:400)	4/104.0	0.00198431	0.015948	0	0	8.08082	50.2827	NKG7;CTSW;CST7;GZMH	HuBMAP_ASCT_plus_B_augmented_w_RNAseq_Coexpression
Nkt Cell (id:473)	4/104.0	0.00198431	0.015948	0	0	8.08082	50.2827	NKG7;CTSW;CST7;GZMH	HuBMAP_ASCT_plus_B_augmented_w_RNAseq_Coexpression
Cd8 T Cell Memory (id:105)	4/104.0	0.00198431	0.015948	0	0	8.08082	50.2827	NKG7;CTSW;CST7;GZMH	HuBMAP_ASCT_plus_B_augmented_w_RNAseq_Coexpression
Fluid intelligence test pt2 4946	5/174.0	0.00198568	0.0392173	0	0	6.01751	37.4397	DPP10;DPP6;FTMT;DMRT1;CLPTM1L	UK_Biobank_GWAS_v1
Cell Adhesion Molecules	3/49.0	0.0020013	0.0292189	0	0	13.0777	81.2645	ARMC4;MEOX2;FGF12	dbGaP
G06247RL	3/49.0	0.0020013	0.0248409	0	0	13.0777	81.2645	SERPINA3;LRG1;SERPINA4	GlyGen_Glycosylated_Proteins_2022
G93656SY	3/49.0	0.0020013	0.0248409	0	0	13.0777	81.2645	SERPINA3;PTPRF;SERPINA4	GlyGen_Glycosylated_Proteins_2022
Effector Memory CD8-positive, Alpha-Beta T Cell, Terminally differentiated - Bone Marrow	4/105.0	0.00205492	0.0282374	0	0	8.0004	49.5027	FGFBP2;NKG7;CST7;GZMH	HuBMAP_ASCTplusB_augmented_2022
TBet Low Liver NK cell - Liver	4/105.0	0.00205492	0.0282374	0	0	8.0004	49.5027	NKG7;CTSW;CST7;GZMH	HuBMAP_ASCTplusB_augmented_2022
Eomes Low Liver NK cell - Liver	4/105.0	0.00205492	0.0282374	0	0	8.0004	49.5027	NKG7;CTSW;CST7;GZMH	HuBMAP_ASCTplusB_augmented_2022
Independent risk loci, PMC3907334 (Table1)	3/50.0	0.00212121	0.0305455	0	0	12.7988	78.7867	TERT;KLK3;FGFR2	Table_Mining_of_CRISPR_Studies
G08146BT	3/50.0	0.00212121	0.0248409	0	0	12.7988	78.7867	SERPINA3;LRG1;KLK3	GlyGen_Glycosylated_Proteins_2022
G42358LZ	3/50.0	0.00212121	0.0248409	0	0	12.7988	78.7867	SERPINA3;LRG1;KLK3	GlyGen_Glycosylated_Proteins_2022
Hypoplasia Of Corpus Callosum	7/351.0	0.00214445	0.0240996	0	0	4.18843	25.7374	RNASEH2C;RNASEH2B;RNASEH2A;TREX1;ADAR;ACO2;SAMHD1	GeDiPNet_2023
Gd T Cell (id:250)	4/107.0	0.0022013	0.0170392	0	0	7.84426	47.9967	NKG7;CTSW;CST7;GZMH	HuBMAP_ASCT_plus_B_augmented_w_RNAseq_Coexpression
Petersen Gloria M (Mayo Clinic Rochester)	4/107.0	0.0022013	0.0342007	0	0	7.84426	47.9967	NR5A2;TERT;CLPTM1L;FGFR2	NIH_Funded_PIs_2017_Human_GeneRIF
Natural Killer cell - Thoracic Thymus	4/107.0	0.0022013	0.0282374	0	0	7.84426	47.9967	TREX1;ATF7IP2;NKG7;CST7	HuBMAP_ASCTplusB_augmented_2022
CD4-positive, Alpha-Beta Cytotoxic T cell - Thoracic Thymus	4/107.0	0.0022013	0.0282374	0	0	7.84426	47.9967	HSH2D;FGFBP2;NKG7;CST7	HuBMAP_ASCTplusB_augmented_2022
G37868ZX	3/51.0	0.00224551	0.0248409	0	0	12.5316	76.4278	SERPINA3;LRG1;KLK3	GlyGen_Glycosylated_Proteins_2022
HSA00630 GLYOXYLATE AND DICARBOXYLATE METABOLISM	2/14.0	0.00225191	0.0210178	0	0	33.1433	202.041	ACO1;ACO2	KEGG_2013
Prostatitis	2/14.0	0.00225191	0.0472901	0	0	33.1433	202.041	KLK3;MSMB	Jensen_DISEASES
U01CA084239	2/14.0	0.00225191	0.0343317	0	0	33.1433	202.041	TGFA;NKD2	Genes_Associated_with_NIH_Grants
R01CA078762	2/14.0	0.00225191	0.0343317	0	0	33.1433	202.041	TERT;IGFBP3	Genes_Associated_with_NIH_Grants
R01NS030989	2/14.0	0.00225191	0.0343317	0	0	33.1433	202.041	DPP10;DPP6	Genes_Associated_with_NIH_Grants
R01CA033996	2/14.0	0.00225191	0.0343317	0	0	33.1433	202.041	TERT;CLPTM1L	Genes_Associated_with_NIH_Grants
Mucosal Associated Invariant T CL0000940	2/14.0	0.00225191	0.00810687	0	0	33.1433	202.041	NKG7;CTSW	Azimuth_Cell_Types_2021
4 iron, 4 sulfur cluster binding (GO:0051539)	2/14.0	0.00225191	0.0382857	0	0	33.1433	202.041	ACO1;ACO2	GO_Molecular_Function_2021
oxidoreductase activity, oxidizing metal ions (GO:0016722)	2/14.0	0.00225191	0.0393218	0	0	33.1433	202.041	FTMT;STEAP2	GO_Molecular_Function_2015
platelet dense granule lumen (GO:0031089)	2/14.0	0.00225191	0.0337786	0	0	33.1433	202.041	CTSW;SERPINA4	GO_Cellular_Component_2021
R37HL065449	2/14.0	0.00225191	0.0343317	0	0	33.1433	202.041	IGFBP3;ALOX15	Genes_Associated_with_NIH_Grants
Laminin N	2/14.0	0.00225191	0.042061	0	0	33.1433	202.041	NTNG1;NTNG2	Pfam_InterPro_Domains
Silverman Robert H (Cleveland Clinic Lerner Com-Cwru)	2/14.0	0.00225191	0.0342007	0	0	33.1433	202.041	ADAR;ACPP	NIH_Funded_PIs_2017_Human_GeneRIF
Prostate-specific Antigen Levels (Conditioned On Lead SNPs)	2/14.0	0.00225191	0.0307319	0	0	33.1433	202.041	KLK2;FGFR2	GWAS_Catalog_2023
T32CA009363	2/14.0	0.00225191	0.0343317	0	0	33.1433	202.041	KLK1;KLK3	Genes_Associated_with_NIH_Grants
Rett syndrome	2/14.0	0.00225191	0.0472901	0	0	33.1433	202.041	NTNG1;NTNG2	Jensen_DISEASES
Fowke Jay H (University Of Tennessee Health Sci Ctr)	2/14.0	0.00225191	0.0342007	0	0	33.1433	202.041	IGFBP3;NKX3-1	NIH_Funded_PIs_2017_Human_GeneRIF
glyoxylate and dicarboxylate metabolism	2/14.0	0.00225191	0.0187659	0	0	33.1433	202.041	ACO1;ACO2	KEGG_2015
Torti Suzy V (University Of Connecticut Sch Of Med/Dnt)	2/14.0	0.00225191	0.0342007	0	0	33.1433	202.041	FTMT;ACO1	NIH_Funded_PIs_2017_Human_GeneRIF
Nevitt Michael C (University Of California)	2/14.0	0.00225191	0.0342007	0	0	33.1433	202.041	IGFBP3;TGFA	NIH_Funded_PIs_2017_Human_GeneRIF
Erosion Of Cornea	2/14.0	0.00225191	0.0247186	0	0	33.1433	202.041	FOXC2;FGFR2	GeDiPNet_2023
Cramer Scott D (University Of Colorado Denver)	2/14.0	0.00225191	0.0342007	0	0	33.1433	202.041	KLK3;MSMB	NIH_Funded_PIs_2017_Human_GeneRIF
Zhang Jian (Ohio State University)	4/108.0	0.00227713	0.0342007	0	0	7.76845	47.2698	IGFBP3;SEMG1;FGFR2;PTHLH	NIH_Funded_PIs_2017_Human_GeneRIF
Th17 (id:599)	4/108.0	0.00227713	0.0170392	0	0	7.76845	47.2698	NKG7;CTSW;CST7;GZMH	HuBMAP_ASCT_plus_B_augmented_w_RNAseq_Coexpression
Wiencke John K (University Of California)	4/108.0	0.00227713	0.0342007	0	0	7.76845	47.2698	TERT;PHF11;ADAM33;CLPTM1L	NIH_Funded_PIs_2017_Human_GeneRIF
Axon guidance	5/180.0	0.00230128	0.0322179	0	0	5.80943	35.2881	NTNG1;NTNG2;DPYSL5;LRRC4;LRRC4C	KEGG_2019_Mouse
Nasopharyngeal Carcinoma	4/109.0	0.00235473	0.0252599	0	0	7.69407	46.5593	NR5A2;CLPTM1L;FGFR2;MSMB	GeDiPNet_2023
Epicardial fat cells in Heart	4/109.0	0.00235473	0.0437981	0	0	7.69407	46.5593	BDKRB1;MKX;KLK7;KLK11	Descartes_Cell_Types_and_Tissue_2021
Axon guidance	5/181.0	0.00235723	0.0268724	0	0	5.77612	34.9471	NTNG1;NTNG2;DPYSL5;LRRC4;LRRC4C	KEGG_2019_Human
protein kinase inhibitor activity (GO:0004860)	3/52.0	0.00237423	0.0395705	0	0	12.2752	74.1801	LRRC4;LRRC4C;LRRC4B	GO_Molecular_Function_2017
Axon guidance	5/182.0	0.00241416	0.0284871	0	0	5.7432	34.6108	NTNG1;NTNG2;DPYSL5;LRRC4;LRRC4C	KEGG_2021_Human
Dn Thymocyte (id:169)	4/110.0	0.00243414	0.017607	0	0	7.6211	45.865	NKG7;CTSW;CST7;GZMH	HuBMAP_ASCT_plus_B_augmented_w_RNAseq_Coexpression
Immunoglobulin subtype	8/460.0	0.00245177	0.0339236	0	0	3.66146	22.0088	NEGR1;IGLON5;IL1RAPL1;LRRC4;LRRC4C;FGFR2;PTPRF;LRRC4B	InterPro_Domains_2019
exopeptidase activity (GO:0008238)	3/53.0	0.00250744	0.0382857	0	0	12.0291	72.0361	DPP10;CPM;DPP6	GO_Molecular_Function_2021
Slattery Martha L (University Of Utah)	4/111.0	0.00251538	0.0367742	0	0	7.54949	45.1862	TERT;IGFBP3;ALOX15;TGFA	NIH_Funded_PIs_2017_Human_GeneRIF
Dwarfism	13/1046.0	0.002526	0.0264949	0	0	2.66753	15.9548	RNASEH2C;RNASEH2B;RNASEH2A;TREX1;A2ML1;ADAR;SAMHD1;PTHLH;PAX1;DPP6;TERT;FGF12;FGFR2	GeDiPNet_2023
P30CA168524	2/15.0	0.00258974	0.037508	0	0	30.5923	182.214	TERT;PTHLH	Genes_Associated_with_NIH_Grants
P60DE013058	2/15.0	0.00258974	0.037508	0	0	30.5923	182.214	RHBDF1;TGFA	Genes_Associated_with_NIH_Grants
R01CA058110	2/15.0	0.00258974	0.037508	0	0	30.5923	182.214	IGFBP3;KLK3	Genes_Associated_with_NIH_Grants
Self-reported prostate cancer 20001 1044	2/15.0	0.00258974	0.0466081	0	0	30.5923	182.214	KLK3;MSMB	UK_Biobank_GWAS_v1
Glioblastoma	2/15.0	0.00258974	0.0346626	0	0	30.5923	182.214	RHBDF1;TERT	GWAS_Catalog_2023
R37DK051193	2/15.0	0.00258974	0.037508	0	0	30.5923	182.214	KLK3;KLK2	Genes_Associated_with_NIH_Grants
R01CA090598	2/15.0	0.00258974	0.037508	0	0	30.5923	182.214	IGFBP3;KLK3	Genes_Associated_with_NIH_Grants
R01CA078802	2/15.0	0.00258974	0.037508	0	0	30.5923	182.214	TERT;IGFBP3	Genes_Associated_with_NIH_Grants
Rohan Thomas E (Albert Einstein College Of Medicine)	2/15.0	0.00258974	0.0367742	0	0	30.5923	182.214	TERT;IGFBP3	NIH_Funded_PIs_2017_Human_GeneRIF
Lane Nancy E (University Of California At Davis)	2/15.0	0.00258974	0.0367742	0	0	30.5923	182.214	IGFBP3;TGFA	NIH_Funded_PIs_2017_Human_GeneRIF
Embryonal Neoplasm	2/15.0	0.00258974	0.0265729	0	0	30.5923	182.214	ATF7IP;DMRT1	GeDiPNet_2023
Shen Bo (Ut Southwestern Medical Center)	3/54.0	0.00264518	0.0368908	0	0	11.7926	69.9895	KLK1;ACO1;SERPINA4	NIH_Funded_PIs_2017_Human_GeneRIF
Leucine-rich repeat N-terminal domain	3/54.0	0.00264518	0.0339236	0	0	11.7926	69.9895	LRRC4;LRRC4C;LRRC4B	InterPro_Domains_2019
iron ion binding (GO:0005506)	3/54.0	0.00264518	0.0382857	0	0	11.7926	69.9895	FTMT;ALOX15;ACO2	GO_Molecular_Function_2021
Hypertrophic Cardiomyopathy	6/272.0	0.00271275	0.027243	0	0	4.61278	27.2606	RNASEH2C;RNASEH2B;RNASEH2A;TREX1;ADAR;SAMHD1	GeDiPNet_2023
Cognitive Ability (MTAG)	3/55.0	0.00278752	0.0366059	0	0	11.5653	68.0339	ATF7IP;NEGR1;PTPRF	GWAS_Catalog_2023
G48414YA	7/368.0	0.00279203	0.0288558	0	0	3.98772	23.4517	DPP10;SERPINA3;LRG1;IGFBP3;KLK3;SERPINA4;PTPRF	GlyGen_Glycosylated_Proteins_2022
DNA binding (GO:0003677)	11/811.0	0.00282646	0.0382857	0	0	2.88569	16.9353	SERPINA3;FOXC2;NR5A2;TERT;TREX1;ZMYM6;SCX;ZIC4;MEOX2;SAMHD1;NKX3-1	GO_Molecular_Function_2021
G08293MJ	3/56.0	0.00293449	0.0288558	0	0	11.3465	66.1639	LRG1;IGFBP3;KLK3	GlyGen_Glycosylated_Proteins_2022
LRR cys N	3/56.0	0.00293449	0.042061	0	0	11.3465	66.1639	LRRC4;LRRC4C;LRRC4B	Pfam_InterPro_Domains
Laminin, N-terminal	2/16.0	0.00294988	0.0339236	0	0	28.4057	165.491	NTNG1;NTNG2	InterPro_Domains_2019
ICD10 malignant neoplasm of breast C50	2/16.0	0.00294988	0.0466081	0	0	28.4057	165.491	PTHLH;FGFR2	UK_Biobank_GWAS_v1
Average weekly beer/cider intake 1588	2/16.0	0.00294988	0.0466081	0	0	28.4057	165.491	DPP6;NEGR1	UK_Biobank_GWAS_v1
R01CA078552	2/16.0	0.00294988	0.0406896	0	0	28.4057	165.491	TERT;IGFBP3	Genes_Associated_with_NIH_Grants
R25CA090956	2/16.0	0.00294988	0.0406896	0	0	28.4057	165.491	IGFBP3;FGFR2	Genes_Associated_with_NIH_Grants
R01AR043737	2/16.0	0.00294988	0.0406896	0	0	28.4057	165.491	NTNG2;NEGR1	Genes_Associated_with_NIH_Grants
Z01ES025045	2/16.0	0.00294988	0.0406896	0	0	28.4057	165.491	DPP10;NPSR1	Genes_Associated_with_NIH_Grants
Alcohol intake vs previous 10 years 1628	2/16.0	0.00294988	0.0466081	0	0	28.4057	165.491	NEGR1;PTPRF	UK_Biobank_GWAS_v1
K23AR051044	2/16.0	0.00294988	0.0406896	0	0	28.4057	165.491	NTNG2;NEGR1	Genes_Associated_with_NIH_Grants
Proliferative Diabetic Retinopathy	2/16.0	0.00294988	0.0290072	0	0	28.4057	165.491	DPP10;CPM	GeDiPNet_2023
Lung Cancer In Never Smokers	2/16.0	0.00294988	0.0380207	0	0	28.4057	165.491	TERT;CLPTM1L	GWAS_Catalog_2023
R01DE013939	2/16.0	0.00294988	0.0406896	0	0	28.4057	165.491	TGFA;FGFR2	Genes_Associated_with_NIH_Grants
Miller W Todd (State University New York Stony Brook)	2/16.0	0.00294988	0.0404186	0	0	28.4057	165.491	TNK2;FGFR2	NIH_Funded_PIs_2017_Human_GeneRIF
sequence-specific DNA binding (GO:0043565)	5/193.0	0.00310831	0.0444044	0	0	5.40415	31.2018	FOXC2;NR5A2;SCX;MEOX2;NKX3-1	GO_Molecular_Function_2017
Mesangial cells in Kidney	3/58.0	0.00324254	0.0461387	0	0	10.9328	62.6601	IGLON5;NKD1;NKD2	Descartes_Cell_Types_and_Tissue_2021
Supplemental, PMC4530583 (Tablesupplemental)	8/483.0	0.00330223	0.0396267	0	0	3.48004	19.882	RNASEH2C;RNASEH2B;PHF11;LRRC4;CTSW;ADAR;RCBTB1;CMKLR1	Table_Mining_of_CRISPR_Studies
R01CA142996	2/17.0	0.00333212	0.0442078	0	0	26.5107	151.221	TERT;CLPTM1L	Genes_Associated_with_NIH_Grants
2-Oxocarboxylic acid metabolism Homo sapiens hsa01210	2/17.0	0.00333212	0.028323	0	0	26.5107	151.221	ACO1;ACO2	KEGG_2016
Ornitz David M (Washington University)	2/17.0	0.00333212	0.0441082	0	0	26.5107	151.221	FGF12;FGFR2	NIH_Funded_PIs_2017_Human_GeneRIF
No major dietary changes in last 5 years 1538 0	2/17.0	0.00333212	0.0478613	0	0	26.5107	151.221	NEGR1;ACO2	UK_Biobank_GWAS_v1
Self-reported breast cancer 20001 1002	2/17.0	0.00333212	0.0478613	0	0	26.5107	151.221	ARMC4;FGFR2	UK_Biobank_GWAS_v1
Carey Lisa A (Univ Of North Carolina Chapel Hill)	2/17.0	0.00333212	0.0441082	0	0	26.5107	151.221	TERT;CLPTM1L	NIH_Funded_PIs_2017_Human_GeneRIF
Tumor	2/17.0	0.00333212	0.0320971	0	0	26.5107	151.221	ATF7IP;DMRT1	GeDiPNet_2023
R01HL046809	2/17.0	0.00333212	0.0442078	0	0	26.5107	151.221	SERPINA3;TGFA	Genes_Associated_with_NIH_Grants
F32CA005558	2/17.0	0.00333212	0.0442078	0	0	26.5107	151.221	TERT;CLPTM1L	Genes_Associated_with_NIH_Grants
R01CA100938	2/17.0	0.00333212	0.0442078	0	0	26.5107	151.221	IGFBP3;KLK3	Genes_Associated_with_NIH_Grants
R01CA102422	2/17.0	0.00333212	0.0442078	0	0	26.5107	151.221	TERT;CLPTM1L	Genes_Associated_with_NIH_Grants
Thymic epithelial cells in Thymus	6/286.0	0.00347281	0.0461387	0	0	4.37902	24.7975	DPP6;ACO1;LRRC4C;FRS3;FGFR2;PTPRF	Descartes_Cell_Types_and_Tissue_2021
Wang Zhou (University Of Pittsburgh At Pittsburgh)	3/60.0	0.00356971	0.0464657	0	0	10.5481	59.4415	KLK3;KLK2;PTHLH	NIH_Funded_PIs_2017_Human_GeneRIF
serine-type endopeptidase inhibitor activity (GO:0004867)	3/60.0	0.00356971	0.0443239	0	0	10.5481	59.4415	SERPINA3;SPINK6;SERPINA4	GO_Molecular_Function_2021
Cd8+ T Single Positive (id:111)	4/123.0	0.00364	0.02548	0	0	6.78409	38.0979	NKG7;CTSW;CST7;GZMH	HuBMAP_ASCT_plus_B_augmented_w_RNAseq_Coexpression
Ensrud Kristine (University Of Minnesota)	7/387.0	0.00368342	0.0471599	0	0	3.78465	21.2089	FOXC2;IGFBP3;ALOX15;FGFR2;PTHLH;NKX3-1;PAX1	NIH_Funded_PIs_2017_Human_GeneRIF
Malignant melanoma of skin C3 MELANOMA SKIN	2/18.0	0.00373621	0.0491934	0	0	24.8525	138.918	TERT;CLPTM1L	UK_Biobank_GWAS_v1
G34730YF	2/18.0	0.00373621	0.0348057	0	0	24.8525	138.918	LRG1;KLK3	GlyGen_Glycosylated_Proteins_2022
Axon guidance mediated by Slit/Robo Homo sapiens P00008	2/18.0	0.00373621	0.0410983	0	0	24.8525	138.918	NTNG1;NTNG2	Panther_2016
U01HL072433	2/18.0	0.00373621	0.0488235	0	0	24.8525	138.918	DPP10;KLK3	Genes_Associated_with_NIH_Grants
R01HL075417	2/18.0	0.00373621	0.0488235	0	0	24.8525	138.918	DPP10;KLK3	Genes_Associated_with_NIH_Grants
Axon guidance mediated by Slit/Robo	2/18.0	0.00373621	0.0336259	0	0	24.8525	138.918	NTNG1;NTNG2	Panther_2015
Malignant melanoma of skin C MELANOMA SKIN	2/18.0	0.00373621	0.0491934	0	0	24.8525	138.918	TERT;CLPTM1L	UK_Biobank_GWAS_v1
Ig I-set	4/126.0	0.0039668	0.0426431	0	0	6.61626	36.5866	NEGR1;LRRC4C;PTPRF;LRRC4B	Pfam_InterPro_Domains
Arachnoid Cyst	2/19.0	0.00416193	0.0392886	0	0	23.3894	128.216	ACO2;FGFR2	GeDiPNet_2023
COLO 205	22/2395.0	0.00418144	0.0475164	0	0	2.03092	11.1236	NPSR1;ARL14;KLK1;TNK2;ALOX15;PHF11;KLK4;TGFA;KLK3;CST7;FRS3;KLK8;KLK10;RCBTB1;KLK7;SERPINA4;NKD1;NKD2;HSH2D;SEMG1;BDKRB1;ACPP	ARCHS4_Cell.lines
HCC1599	22/2395.0	0.00418144	0.0475164	0	0	2.03092	11.1236	DPP10;SERPINA3;FGFBP2;TCF15;DMRT1;TREX1;ALOX15;SCX;KLK4;TGFA;KLK3;A2ML1;ADAR;ZIC4;MEOX2;PTPRF;PAX1;FTMT;DPYSL5;DNER;MKX;MSMB	ARCHS4_Cell.lines
PL45	22/2395.0	0.00418144	0.0475164	0	0	2.03092	11.1236	FGFBP2;ARL14;KLK1;ALOX15;KLK4;TGFA;A2ML1;CST7;KLK8;KLK10;KLK7;PTHLH;NKD1;KLK11;KLK12;GZMH;HSH2D;ARMC4;DNER;BDKRB1;MKX;LRRC4C	ARCHS4_Cell.lines
DKMG	22/2395.0	0.00418144	0.0475164	0	0	2.03092	11.1236	SERPINA3;FOXC2;FGFBP2;IGFBP3;TREX1;LRRC4;ADAM33;TGFA;NKG7;ZIC4;PNMA2;MEOX2;CST7;KLK10;GZMH;DPYSL5;DNER;IL1RAPL1;ACO2;FGFR2;CMKLR1;LRRC4B	ARCHS4_Cell.lines
endopeptidase inhibitor activity (GO:0004866)	3/64.0	0.00428286	0.0422932	0	0	9.85445	53.7376	SERPINA3;CST7;SERPINA4	GO_Molecular_Function_2013
Lung Carcinoma	7/403.0	0.00458984	0.041836	0	0	3.62876	19.5369	TERT;TGFA;ADAR;CLPTM1L;FGFR2;PTHLH;CMKLR1	GeDiPNet_2023
Neoplasm	2/20.0	0.00460905	0.041836	0	0	22.0889	118.832	ATF7IP;DMRT1	GeDiPNet_2023
G45495MK	3/66.0	0.00466951	0.0413251	0	0	9.54064	51.2018	SERPINA3;LRG1;KLK3	GlyGen_Glycosylated_Proteins_2022
Natural Killer Cell Marrow CL:0000623	3/68.0	0.00507662	0.0495912	0	0	9.24615	48.8484	NKG7;CTSW;CST7	Tabula_Muris
G78790NZ	3/68.0	0.00507662	0.0413676	0	0	9.24615	48.8484	SERPINA3;LRG1;LRRC4	GlyGen_Glycosylated_Proteins_2022
Bacteriophage lambda	1/1.0	0.00509993	0.0203997	0	0	19898	105032	TGFA	VirusMINT
Gastric Cancer	7/411.0	0.00510188	0.0454356	0	0	3.55545	18.7662	IGFBP3;TNK2;TGFA;CST7;KLK10;FGFR2;PTPRF	GeDiPNet_2023
Natural Killer Cell Fat CL:0000623	3/69.0	0.00528795	0.0495912	0	0	9.1056	47.7345	NKG7;CTSW;CST7	Tabula_Muris
Natural Killer Cell Lung CL:0000623	3/69.0	0.00528795	0.0495912	0	0	9.1056	47.7345	NKG7;CTSW;CST7	Tabula_Muris
G47518TP	4/138.0	0.00547245	0.0413676	0	0	6.0201	31.3529	SERPINA3;LRG1;KLK3;SERPINA4	GlyGen_Glycosylated_Proteins_2022
G75983OB	5/224.0	0.00582844	0.0413676	0	0	4.63188	23.831	SERPINA3;LRG1;KLK3;SERPINA4;PTPRF	GlyGen_Glycosylated_Proteins_2022
G81263BG	4/141.0	0.00590099	0.0413676	0	0	5.88738	30.2178	SERPINA3;LRG1;IGFBP3;KLK3	GlyGen_Glycosylated_Proteins_2022
Renin-angiotensin system Homo sapiens hsa04614	2/23.0	0.0060766	0.0442723	0	0	18.9305	96.6081	KLK1;KLK2	KEGG_2016
G83555HU	2/23.0	0.0060766	0.0413676	0	0	18.9305	96.6081	SEMG2;KLK3	GlyGen_Glycosylated_Proteins_2022
G84467IZ	2/23.0	0.0060766	0.0413676	0	0	18.9305	96.6081	SERPINA3;KLK3	GlyGen_Glycosylated_Proteins_2022
Segmentation Clock Homo sapiens h hesPathway	2/24.0	0.0066071	0.0442379	0	0	18.0691	90.6998	NKD1;NKD2	BioCarta_2016
T Cell Marrow CL:0000084	3/78.0	0.00742909	0.0495912	0	0	8.00929	39.2644	ALOX15;NKG7;CTSW	Tabula_Muris
T Cell Lung CL:0000084	3/80.0	0.00796472	0.0495912	0	0	7.80047	37.6976	NKG7;CTSW;CST7	Tabula_Muris
Multi-step Regulation of Transcription by Pitx2 Homo sapiens h pitx2Pathway	2/27.0	0.00831949	0.0442379	0	0	15.8984	76.1399	NKD1;NKD2	BioCarta_2016
Type II Pneumocyte Lung CL:0002063	3/84.0	0.00910289	0.0495912	0	0	7.41377	34.8385	CPM;PTPRF;FGFR2	Tabula_Muris
Natural Killer Cell Liver CL:0000623	3/87.0	0.0100158	0.0495912	0	0	7.14791	32.9061	NKG7;CTSW;CST7	Tabula_Muris
SETDB1-containing HMTase complex (human)	1/2.0	0.0101741	0.020297	0	0	197	903.817	ATF7IP	CORUM
SERPINA3-CTSG complex (human)	1/2.0	0.0101741	0.020297	0	0	197	903.817	SERPINA3	CORUM
SP1-MCAF2 complex (human)	1/2.0	0.0101741	0.020297	0	0	197	903.817	ATF7IP2	CORUM
SHP-NR5A2 complex (human)	1/2.0	0.0101741	0.020297	0	0	197	903.817	NR5A2	CORUM
MBD1-MCAF complex (human)	1/2.0	0.0101741	0.020297	0	0	197	903.817	ATF7IP	CORUM
Kv4.2-DPP10 channel complex (human)	1/2.0	0.0101741	0.020297	0	0	197	903.817	DPP10	CORUM
ADAR1-CDK2 complex (human)	1/2.0	0.0101741	0.020297	0	0	197	903.817	ADAR	CORUM
WNT Signaling Pathway Homo sapiens h wntPathway	2/30.0	0.0102087	0.0442379	0	0	14.1929	65.0673	NKD1;NKD2	BioCarta_2016
Axon guidance mediated by netrin	2/30.0	0.0102087	0.0459394	0	0	14.1929	65.0673	NTNG1;NTNG2	Panther_2015
T Cell Fat CL:0000084	3/88.0	0.0103315	0.0495912	0	0	7.06346	32.2981	NKG7;CTSW;KLK8	Tabula_Muris
IGF1-IGFBP3-ALS complex (human)	1/3.0	0.0152227	0.020297	0	0	98.495	412.198	IGFBP3	CORUM
ITGA2B-ITGB3-CIB1 complex (human)	1/3.0	0.0152227	0.020297	0	0	98.495	412.198	CIB1	CORUM
MBD1-MCAF1-SETDB1 complex (human)	1/3.0	0.0152227	0.020297	0	0	98.495	412.198	ATF7IP	CORUM
Chromatin remodeling complex (TACC2, TACC3, PCAF) (human)	1/3.0	0.0152227	0.020297	0	0	98.495	412.198	TACC2	CORUM
PCI-PSA-SCG2 complex (human)	1/3.0	0.0152227	0.020297	0	0	98.495	412.198	KLK3	CORUM
PTPRF	1/4.0	0.0202458	0.0404916	0	0	65.6601	256.062	PTPRF	Phosphatase_Substrates_from_DEPOD
FGFR2-c-Cbl-Lyn-Fyn complex (human)	1/4.0	0.0202458	0.0249179	0	0	65.6601	256.062	FGFR2	CORUM
Motor Cortex-cluster-SST+ P4HA3+ Layer 1 GABAergic Neuron	1/5.0	0.0252436	0.0449833	0	0	49.2426	181.173	ADAM33	Azimuth_2023
Regulation Of Postsynapse Organization (GO:0099175) BP	2/53.0	0.0299836	0.0399782	0	0	7.78314	27.2963	IL1RAPL1;PTPRF	SynGO_2022
DHX9-ADAR-vigilin-DNA-PK-Ku antigen complex (human)	1/6.0	0.030216	0.0345326	0	0	39.3921	137.848	ADAR	CORUM
NK-3-Groucho complex (human)	1/7.0	0.0351634	0.0375076	0	0	32.8251	109.89	NKX3-1	CORUM
Postsynaptic Specialization Assembly (GO:0098698) BP	1/7.0	0.0351634	0.0401867	0	0	32.8251	109.89	NTNG2	SynGO_2022
Fetal Development-L2-Cerebrum-Limbic System Neurons	1/9.0	0.0449833	0.0449833	0	0	24.6163	76.3467	NTNG1	Azimuth_2023
Heart-L2-Ventricular Cardiomyocyte	1/9.0	0.0449833	0.0449833	0	0	24.6163	76.3467	FGF12	Azimuth_2023
Tonsil-L1-Follicular Dendritic	1/9.0	0.0449833	0.0449833	0	0	24.6163	76.3467	SERPINA3	Azimuth_2023
Fetal Development-L2-Pancreas-Mesothelial Cells	1/9.0	0.0449833	0.0449833	0	0	24.6163	76.3467	BDKRB1	Azimuth_2023
Fetal Development-L2-Intestine-Mesothelial Cells	1/9.0	0.0449833	0.0449833	0	0	24.6163	76.3467	LRRC4C	Azimuth_2023
Tonsil-L2-CD16+CD56- NK	1/9.0	0.0449833	0.0449833	0	0	24.6163	76.3467	FGFBP2	Azimuth_2023
Motor Cortex-cluster-THEMIS+ SLC22A18+ Layer 5 Glutamatergic Neuron	1/9.0	0.0449833	0.0449833	0	0	24.6163	76.3467	MKX	Azimuth_2023
Fetal Development-L2-Kidney-Lymphoid Cells	1/9.0	0.0449833	0.0449833	0	0	24.6163	76.3467	NKG7	Azimuth_2023
Liver-L1-HSC/mFB	1/9.0	0.0449833	0.0449833	0	0	24.6163	76.3467	IGFBP3	Azimuth_2023
Fetal Development-L2-Placenta-Lymphoid Cells	1/9.0	0.0449833	0.0449833	0	0	24.6163	76.3467	NKG7	Azimuth_2023
Motor Cortex-cluster-FEZF2+ PKD2L1+ Layer 5 Glutamatergic Neuron	1/9.0	0.0449833	0.0449833	0	0	24.6163	76.3467	NPSR1	Azimuth_2023
Liver-L2-NK CD56bright	1/9.0	0.0449833	0.0449833	0	0	24.6163	76.3467	NKG7	Azimuth_2023
Mouse Motor Cortex-cluster-Sst+ C1ql3+ GABAergic Neuron 2	1/9.0	0.0449833	0.0449833	0	0	24.6163	76.3467	NTNG1	Azimuth_2023
Motor Cortex-cluster-RORB+ OTOGL+ Layer 3 Glutamatergic Neuron	1/9.0	0.0449833	0.0449833	0	0	24.6163	76.3467	DPP10	Azimuth_2023
Tonsil-L1-Epithelial	1/9.0	0.0449833	0.0449833	0	0	24.6163	76.3467	KLK11	Azimuth_2023
Motor Cortex-cluster-RORB+ PTPN3+ Layer 2-3 Glutamatergic Neuron	1/9.0	0.0449833	0.0449833	0	0	24.6163	76.3467	NTNG1	Azimuth_2023
Liver-L2-CD8 T	1/9.0	0.0449833	0.0449833	0	0	24.6163	76.3467	CST7	Azimuth_2023
Kidney-L2-Podocyte	1/9.0	0.0449833	0.0449833	0	0	24.6163	76.3467	NTNG1	Azimuth_2023
Motor Cortex-cluster-THEMIS+ SMYD1+ Layer 5-6 Glutamatergic Neuron	1/9.0	0.0449833	0.0449833	0	0	24.6163	76.3467	NTNG2	Azimuth_2023
Fetal Development-L2-Cerebrum-SKOR2 NPSR1 Positive Cells	1/9.0	0.0449833	0.0449833	0	0	24.6163	76.3467	NPSR1	Azimuth_2023
Motor Cortex-cluster-FEZF2+ KLK7+ Layer 6 Glutamatergic Neuron	1/9.0	0.0449833	0.0449833	0	0	24.6163	76.3467	KLK7	Azimuth_2023
Fetal Development-L2-Thymus-Thymic Epithelial Cells	1/9.0	0.0449833	0.0449833	0	0	24.6163	76.3467	PAX1	Azimuth_2023
Mouse Motor Cortex-cross-species cluster-Vip+ GABAergic Neuron 3	1/9.0	0.0449833	0.0449833	0	0	24.6163	76.3467	PTHLH	Azimuth_2023
Bone Marrow-L2-Precursor Myeloid Dendritic Dell	1/9.0	0.0449833	0.0449833	0	0	24.6163	76.3467	SAMHD1	Azimuth_2023
Tonsil-L2-NBC CD229+	1/9.0	0.0449833	0.0449833	0	0	24.6163	76.3467	KLK4	Azimuth_2023
Motor Cortex-cluster-SST+ BEAN1+ Layer 5-6 GABAergic Neuron	1/9.0	0.0449833	0.0449833	0	0	24.6163	76.3467	DPP10	Azimuth_2023
Lung V2 (HLCA)-ann Level 2-Lymphoid	1/9.0	0.0449833	0.0449833	0	0	24.6163	76.3467	NKG7	Azimuth_2023
Motor Cortex-cluster-SST+ DNAJC14+ Layer 5-6 GABAergic Neuron	1/9.0	0.0449833	0.0449833	0	0	24.6163	76.3467	LRRC4C	Azimuth_2023
Motor Cortex-cluster-VIP+ HS3ST3A1+ Layer 3-5 GABAergic Neuron	1/9.0	0.0449833	0.0449833	0	0	24.6163	76.3467	PTHLH	Azimuth_2023
Motor Cortex-cluster-SST+ PIK3CD+ Layer 5-6 GABAergic Neuron	1/9.0	0.0449833	0.0449833	0	0	24.6163	76.3467	NEGR1	Azimuth_2023
Fetal Development-L1-Myeloid Cells	1/9.0	0.0449833	0.0449833	0	0	24.6163	76.3467	SAMHD1	Azimuth_2023
Fetal Development-L1-Sympathoblasts	1/9.0	0.0449833	0.0449833	0	0	24.6163	76.3467	DPP6	Azimuth_2023
Fetal Development-L1-Limbic System Neurons	1/9.0	0.0449833	0.0449833	0	0	24.6163	76.3467	NTNG1	Azimuth_2023
Tonsil-L2-PDC Multiome	1/9.0	0.0449833	0.0449833	0	0	24.6163	76.3467	NEGR1	Azimuth_2023
Motor Cortex-cross-species cluster-Chandelier Neuron	1/9.0	0.0449833	0.0449833	0	0	24.6163	76.3467	PTHLH	Azimuth_2023
Lung v1-L1-Mucous	1/9.0	0.0449833	0.0449833	0	0	24.6163	76.3467	MSMB	Azimuth_2023
Fetal Development-L1-Oligodendrocytes	1/9.0	0.0449833	0.0449833	0	0	24.6163	76.3467	LRRC4C	Azimuth_2023
Lung v1-L1-Natural Killer	1/9.0	0.0449833	0.0449833	0	0	24.6163	76.3467	NKG7	Azimuth_2023
Bone Marrow-L2-Natural Killer	1/9.0	0.0449833	0.0449833	0	0	24.6163	76.3467	FGFBP2	Azimuth_2023
Tonsil-L2-LZ	1/9.0	0.0449833	0.0449833	0	0	24.6163	76.3467	NTNG1	Azimuth_2023
Mouse Motor Cortex-cross-species cluster-Sncg+ GABAergic Neuron 1	1/9.0	0.0449833	0.0449833	0	0	24.6163	76.3467	DPP10	Azimuth_2023
Fetal Development-L2-Adrenal-Sympathoblasts	1/9.0	0.0449833	0.0449833	0	0	24.6163	76.3467	DPP6	Azimuth_2023
Tonsil-L2-DC1 Mature	1/9.0	0.0449833	0.0449833	0	0	24.6163	76.3467	NEGR1	Azimuth_2023
Kidney-L3-Podocyte	1/9.0	0.0449833	0.0449833	0	0	24.6163	76.3467	NTNG1	Azimuth_2023
Tonsil-L2-DZ FDC	1/9.0	0.0449833	0.0449833	0	0	24.6163	76.3467	PTPRF	Azimuth_2023
Mouse Motor Cortex-cluster-vascular Lepotomeningeal Cell 7	1/9.0	0.0449833	0.0449833	0	0	24.6163	76.3467	IGFBP3	Azimuth_2023
Bone Marrow-L1-CD8 T	1/9.0	0.0449833	0.0449833	0	0	24.6163	76.3467	GZMH	Azimuth_2023
Mouse Motor Cortex-cross-species cluster-Layer 5 Glutamatergic Neuron, Extratelencephalon-Projecting 1	1/9.0	0.0449833	0.0449833	0	0	24.6163	76.3467	NTNG1	Azimuth_2023
Mouse Motor Cortex-cross-species cluster-Layer 5 Glutamatergic Neuron, Intratelencephalon-Projecting 1	1/9.0	0.0449833	0.0449833	0	0	24.6163	76.3467	LRRC4C	Azimuth_2023
Mouse Motor Cortex-cross-species cluster-Layer 5-6 Glutamatergic Neuron, Near-Projecting	1/9.0	0.0449833	0.0449833	0	0	24.6163	76.3467	LRRC4C	Azimuth_2023
Motor Cortex-cluster-VIP+ CHRNA2+ Layer 1-3 GABAergic Neuron	1/9.0	0.0449833	0.0449833	0	0	24.6163	76.3467	DPP6	Azimuth_2023
Mouse Motor Cortex-cross-species cluster-Layer 6 Glutamatergic Neuron, Intratelencephalon-Projecting 1	1/9.0	0.0449833	0.0449833	0	0	24.6163	76.3467	NEGR1	Azimuth_2023
Motor Cortex-cluster-VIP+ HSPB6+ Layer 1-3 GABAergic Neuron	1/9.0	0.0449833	0.0449833	0	0	24.6163	76.3467	PTHLH	Azimuth_2023
Fetal Development-L2-Intestine-ENS Neurons	1/9.0	0.0449833	0.0449833	0	0	24.6163	76.3467	DPP6	Azimuth_2023
Motor Cortex-cluster-PVALB+ COL15A1+ Layer 1-6 GABAergic Neuron	1/9.0	0.0449833	0.0449833	0	0	24.6163	76.3467	PTHLH	Azimuth_2023
Fetal Development-L2-Liver-Stellate Cells	1/9.0	0.0449833	0.0449833	0	0	24.6163	76.3467	IGFBP3	Azimuth_2023
Tonsil-L2-ITGAX ZEB2 Macrophages	1/9.0	0.0449833	0.0449833	0	0	24.6163	76.3467	PTPRF	Azimuth_2023
Tonsil-L2-Light Zone GCBC	1/9.0	0.0449833	0.0449833	0	0	24.6163	76.3467	NKD2	Azimuth_2023
Motor Cortex-cluster-THEMIS+ TNFAIP6+ Layer 5-6 Glutamatergic Neuron	1/9.0	0.0449833	0.0449833	0	0	24.6163	76.3467	MKX	Azimuth_2023
Fetal Development-L2-Eye-Astrocytes	1/9.0	0.0449833	0.0449833	0	0	24.6163	76.3467	CPM	Azimuth_2023
Mouse Motor Cortex-cluster-Layer 6 Glutamatergic Neuron, Intratelencephalon-Projecting 1	1/9.0	0.0449833	0.0449833	0	0	24.6163	76.3467	NEGR1	Azimuth_2023
Heart-L2-NK	1/9.0	0.0449833	0.0449833	0	0	24.6163	76.3467	NKG7	Azimuth_2023
Lung V2 (HLCA)-ann Level 5-Club (Non-Nasal)	1/9.0	0.0449833	0.0449833	0	0	24.6163	76.3467	MSMB	Azimuth_2023
Lung v1-L2-CD4+ Naive T	1/9.0	0.0449833	0.0449833	0	0	24.6163	76.3467	ATF7IP2	Azimuth_2023
Fetal Development-L1-Thymic Epithelial Cells	1/9.0	0.0449833	0.0449833	0	0	24.6163	76.3467	PAX1	Azimuth_2023
Adipose-L2-hASPC3	1/9.0	0.0449833	0.0449833	0	0	24.6163	76.3467	NEGR1	Azimuth_2023
Lung V2 (HLCA)-ann Level 5-Goblet (Nasal)	1/9.0	0.0449833	0.0449833	0	0	24.6163	76.3467	MSMB	Azimuth_2023
Adipose-L2-hASPC1	1/9.0	0.0449833	0.0449833	0	0	24.6163	76.3467	NEGR1	Azimuth_2023
PBMC-L2-Mucosal Associated Invariant T	1/9.0	0.0449833	0.0449833	0	0	24.6163	76.3467	NKG7	Azimuth_2023
PBMC-L2-gamma-delta T	1/9.0	0.0449833	0.0449833	0	0	24.6163	76.3467	NKG7	Azimuth_2023
Lung v1-L2-Mucous	1/9.0	0.0449833	0.0449833	0	0	24.6163	76.3467	MSMB	Azimuth_2023
Fetal Development-L1-Stellate Cells	1/9.0	0.0449833	0.0449833	0	0	24.6163	76.3467	IGFBP3	Azimuth_2023
Adipose-L1-NK	1/9.0	0.0449833	0.0449833	0	0	24.6163	76.3467	NKG7	Azimuth_2023
Lung v1-L2-CD8+ Naive T	1/9.0	0.0449833	0.0449833	0	0	24.6163	76.3467	NKG7	Azimuth_2023
Lung V2 (HLCA)-ann Level 4-Transitional Club AT2	1/9.0	0.0449833	0.0449833	0	0	24.6163	76.3467	KLK11	Azimuth_2023
Lung V2 (HLCA)-ann Level 5-Goblet (Bronchial)	1/9.0	0.0449833	0.0449833	0	0	24.6163	76.3467	MSMB	Azimuth_2023
Motor Cortex-cross-species cluster-Sst+ GABAergic Neuron 5	1/9.0	0.0449833	0.0449833	0	0	24.6163	76.3467	NEGR1	Azimuth_2023
Motor Cortex-cross-species cluster-Sncg+ GABAergic Neuron 4	1/9.0	0.0449833	0.0449833	0	0	24.6163	76.3467	ADAM33	Azimuth_2023
Lung V2 (HLCA)-ann Level 4-Club	1/9.0	0.0449833	0.0449833	0	0	24.6163	76.3467	KLK11	Azimuth_2023
Tonsil-L2-class Switch MBC	1/9.0	0.0449833	0.0449833	0	0	24.6163	76.3467	KLK15	Azimuth_2023
Lung V2 (HLCA)-ann Level 4-Goblet	1/9.0	0.0449833	0.0449833	0	0	24.6163	76.3467	MSMB	Azimuth_2023
Motor Cortex-cross-species cluster-Pvalb+ GABAergic Neuron 1	1/9.0	0.0449833	0.0449833	0	0	24.6163	76.3467	DPP10	Azimuth_2023
Lung V2 (HLCA)-ann Level 4-CD8 T Cells	1/9.0	0.0449833	0.0449833	0	0	24.6163	76.3467	NKG7	Azimuth_2023
Tonsil-L2-VEGFA+	1/9.0	0.0449833	0.0449833	0	0	24.6163	76.3467	PTPRF	Azimuth_2023
Lung V2 (HLCA)-ann Level 4-Suprabasal	1/9.0	0.0449833	0.0449833	0	0	24.6163	76.3467	KLK11	Azimuth_2023
Motor Cortex-cross-species cluster-Lamp5+ GABAergic Neuron 2	1/9.0	0.0449833	0.0449833	0	0	24.6163	76.3467	NTNG1	Azimuth_2023
Fetal Development-L1-SKOR2 NPSR1 Positive Cells	1/9.0	0.0449833	0.0449833	0	0	24.6163	76.3467	NPSR1	Azimuth_2023
PBMC-L1-natural Killer Cell	1/9.0	0.0449833	0.0449833	0	0	24.6163	76.3467	CST7	Azimuth_2023
PBMC-L1-CD8+ T Cell	1/9.0	0.0449833	0.0449833	0	0	24.6163	76.3467	CTSW	Azimuth_2023
Lung v1-L1-Natural Killer T	1/9.0	0.0449833	0.0449833	0	0	24.6163	76.3467	CTSW	Azimuth_2023
Adipose-L1-Endometrial	1/9.0	0.0449833	0.0449833	0	0	24.6163	76.3467	DPP6	Azimuth_2023
Adipose-L2-hEndM	1/9.0	0.0449833	0.0449833	0	0	24.6163	76.3467	DPP6	Azimuth_2023
Mouse Motor Cortex-subclass-Pvalb+ GABAergic Neuron	1/9.0	0.0449833	0.0449833	0	0	24.6163	76.3467	LRRC4C	Azimuth_2023
Lung v1-L2-Natural Killer T	1/9.0	0.0449833	0.0449833	0	0	24.6163	76.3467	CTSW	Azimuth_2023
Fetal Development-L2-Placenta-Vascular Endothelial Cells	1/9.0	0.0449833	0.0449833	0	0	24.6163	76.3467	MEOX2	Azimuth_2023
Fetal Development-L2-Spleen-Vascular Endothelial Cells	1/9.0	0.0449833	0.0449833	0	0	24.6163	76.3467	FGF12	Azimuth_2023
Heart-L2-Fibroblast	1/9.0	0.0449833	0.0449833	0	0	24.6163	76.3467	NEGR1	Azimuth_2023
Lung V2 (HLCA)-ann Finest level-Goblet (Subsegmental)	1/9.0	0.0449833	0.0449833	0	0	24.6163	76.3467	MSMB	Azimuth_2023
Mouse Motor Cortex-cluster-Lamp5+ Pax6+ GABAergic Neuron	1/9.0	0.0449833	0.0449833	0	0	24.6163	76.3467	NPSR1	Azimuth_2023
Heart-L2-Atrial Cardiomyocyte	1/9.0	0.0449833	0.0449833	0	0	24.6163	76.3467	FGF12	Azimuth_2023
Heart-L2-Arterial Endothelial	1/9.0	0.0449833	0.0449833	0	0	24.6163	76.3467	IGFBP3	Azimuth_2023
Mouse Motor Cortex-cluster-Shisa6+ Layer 6B Glutamatergic Neuron 2	1/9.0	0.0449833	0.0449833	0	0	24.6163	76.3467	IL1RAPL1	Azimuth_2023
Lung V2 (HLCA)-ann Finest level-Transitional Club AT2	1/9.0	0.0449833	0.0449833	0	0	24.6163	76.3467	KLK11	Azimuth_2023
Lung V2 (HLCA)-ann Finest level-Goblet (Bronchial)	1/9.0	0.0449833	0.0449833	0	0	24.6163	76.3467	MSMB	Azimuth_2023
Fetal Development-L2-Intestine-Myeloid Cells	1/9.0	0.0449833	0.0449833	0	0	24.6163	76.3467	SAMHD1	Azimuth_2023
Fetal Development-L2-Kidney-Myeloid Cells	1/9.0	0.0449833	0.0449833	0	0	24.6163	76.3467	SAMHD1	Azimuth_2023
Heart-L1-Cardiomyocyte	1/9.0	0.0449833	0.0449833	0	0	24.6163	76.3467	FGF12	Azimuth_2023
PBMC-L3-gamma-delta T 4	1/9.0	0.0449833	0.0449833	0	0	24.6163	76.3467	CST7	Azimuth_2023
Lung V2 (HLCA)-ann Finest level-Club (Non-Nasal)	1/9.0	0.0449833	0.0449833	0	0	24.6163	76.3467	MSMB	Azimuth_2023
PBMC-L3-gamma-delta T 2	1/9.0	0.0449833	0.0449833	0	0	24.6163	76.3467	GZMH	Azimuth_2023
Kidney-L1-Podocyte	1/9.0	0.0449833	0.0449833	0	0	24.6163	76.3467	NTNG1	Azimuth_2023
Fetal Development-L2-Pancreas-Lymphatic Endothelial Cells	1/9.0	0.0449833	0.0449833	0	0	24.6163	76.3467	FOXC2	Azimuth_2023
Adipose-L2-hNK	1/9.0	0.0449833	0.0449833	0	0	24.6163	76.3467	NKG7	Azimuth_2023
Lung V2 (HLCA)-ann Finest level-Goblet (Nasal)	1/9.0	0.0449833	0.0449833	0	0	24.6163	76.3467	MSMB	Azimuth_2023
Fetal Development-L2-Lung-Stromal Cells	1/9.0	0.0449833	0.0449833	0	0	24.6163	76.3467	MEOX2	Azimuth_2023
PBMC-L3-CD8+ Effector Memory T 4	1/9.0	0.0449833	0.0449833	0	0	24.6163	76.3467	FGFBP2	Azimuth_2023
PBMC-L3-CD8+ Effector Memory T 3	1/9.0	0.0449833	0.0449833	0	0	24.6163	76.3467	NKG7	Azimuth_2023
Lung V2 (HLCA)-ann Finest level-CD8 T Cells	1/9.0	0.0449833	0.0449833	0	0	24.6163	76.3467	NKG7	Azimuth_2023
PBMC-L3-CD8+ Central Memory T 2	1/9.0	0.0449833	0.0449833	0	0	24.6163	76.3467	CTSW	Azimuth_2023
Lung V2 (HLCA)-ann Finest level-Suprabasal	1/9.0	0.0449833	0.0449833	0	0	24.6163	76.3467	KLK11	Azimuth_2023
Lung v1-L2-Goblet	1/9.0	0.0449833	0.0449833	0	0	24.6163	76.3467	MSMB	Azimuth_2023
Adipose-L2-hEndoS3	1/9.0	0.0449833	0.0449833	0	0	24.6163	76.3467	NR5A2	Azimuth_2023
Lung V2 (HLCA)-ann Level 5-Goblet (Subsegmental)	1/9.0	0.0449833	0.0449833	0	0	24.6163	76.3467	MSMB	Azimuth_2023
Motor Cortex-subclass-Pvalb+ GABAergic Neuron	1/9.0	0.0449833	0.0449833	0	0	24.6163	76.3467	DPP10	Azimuth_2023
Motor Cortex-subclass-Layer 6 Car3+ Glutamatergic Neuron, Intratelencephalon-Projecting	1/9.0	0.0449833	0.0449833	0	0	24.6163	76.3467	NTNG2	Azimuth_2023
Enrichr uses a one-sided Fisher's exact test (right-tailed) for functional enrichment (to see whether the input gene list is enriched for that term more than would be expected by chance). Both nominal and adjusted p-values are presented.
